# Supplementary material for: Crystal structure of di­aqua­bis­(7-di­ethyl­amino-3-formyl-2-oxo-2H-chromen-4-olato-κ2 O 3,O 4)zinc(II) dimethyl sulfoxide disolvate
Source: Acta Crystallogr E Crystallogr Commun. 2016 Jun 24;72(Pt 7):1032–6. doi: 10.1107/S2056989016009853 (PMC4992932; doi:10.1107/S2056989016009853)
Supplement: Supplementary file 1 [file e-72-01032-sup1.cif]

##############################################################################
#                                                                            #
# This CIF contains the data in a paper accepted for publication in          #
# Acta Crystallographica Section E. It conforms to the requirements of       #
# Notes for Authors for Acta Crystallographica Section E, and has been       #
# peer reviewed under the auspices of the IUCr Commission on Journals.       #
#                                                                            #
# Full details of the Crystallographic Information File format               #
# are given in the paper "The Crystallographic Information File (CIF):       #
# a New Standard Archive File for Crystallography" by S. R. Hall, F. H.      #
# Allen and I. D. Brown [Acta Cryst. (1991), A47, 655-685].                  #
#                                                                            #
# The current version of the core CIF dictionary is obtainable from          #
# ftp://ftp.iucr.org/pub/cif_core.dic.                                       #
#                                                                            #
# Software is freely available for graphical display of the structure(s)     #
# in this CIF. For information consult the CIF software page                 #
# http://www.iucr.org/resources/cif/software.                                #
#                                                                            #
# This file may be used for bona fide research purposes within the           #
# scientific community so long as proper attribution is given to the journal # 
# article from which it was obtained.                                        #
#                                                                            #
##############################################################################
data_I
_audit_creation_method     'SHELXL-2014/7'
_journal_date_recd_electronic     2016-06-15
_journal_date_accepted     2016-06-17
_journal_name_full     'Acta Crystallographica, Section E'
_journal_year     2016
_journal_volume     72
_journal_issue      7
_journal_page_first     1032
_journal_page_last     1036
_journal_paper_category     GM
_journal_paper_doi     10.1107/S2056989016009853
_journal_coeditor_code     ZL2668
_publ_contact_author_name     'Wallace, Karl J.'
_publ_contact_author_address
;
Department of Chemistry and Biochemistry, University of Southern Mississippi,
Hattiesburg, Mississippi 39406,
USA
;
_publ_contact_author_email     'karl.wallace@usm.edu'
_publ_contact_author_fax     ?
_publ_contact_author_phone     '(+1)6012664715'
_publ_section_title
;\
Crystal structure of
diaquabis(7-diethylamino-3-formyl-2-oxo-2<i>H</i>-chromen-4-olato-\
\k^2^<i>O</i>^3^,<i>O</i>^4^)zinc(II) dimethyl sulfoxide disolvate
;
_publ_section_title_footnote     .
loop_
    _publ_author_name
    _publ_author_footnote
    _publ_author_address
    'Davis, Aaron B.' .
;
Department of Chemistry and Biochemistry, University of Southern Mississippi,
Hattiesburg, Mississippi 39406,
USA
;
    'Fronczek, Frank R.' .
;
Department of Chemistry, Louisiana State University, Baton Rouge,
Louisiana 70803,
USA
;
    'Wallace, Karl J.' .
;
Department of Chemistry and Biochemistry, University of Southern Mississippi,
Hattiesburg, Mississippi 39406,
USA
;
_publ_section_synopsis
;
A near-perfect octahedral zinc(II) complex coordinated to two coumarin
fluorophores.
;
_database_code_depnum_ccdc_archive     'CCDC 1486125'
_chemical_name_systematic
;\
Diaquabis(7-diethylamino-3-formyl-2-oxo-2<i>H</i>-chromen-4-olato-\
\k^2^<i>O</i>^3^,<i>O</i>^4^)zinc(II) dimethyl sulfoxide disolvate
;
_chemical_name_common     ?
_chemical_formula_moiety     'C28 H32 N2 O10 Zn, 2(C2 H6 O S)'
_chemical_formula_sum     'C32 H44 N2 O12 S2 Zn'
_chemical_formula_iupac     '[Zn (C14 H14 N1 O4)2 (H2 O1)2], 2C2 H6 O S'
_chemical_formula_weight     778.18
_chemical_melting_point     ?
_shelx_space_group_comment
;
The symmetry employed for this shelxl refinement is uniquely defined
by the following loop, which should always be used as a source of
symmetry information in preference to the above space-group names.
They are only intended as comments.
;
_space_group_crystal_system     monoclinic
_space_group_name_H-M_alt     'P 21/n'
_space_group_name_Hall     '-P 2yn'
loop_
    _space_group_symop_operation_xyz
    'x, y, z'
    '-x+1/2, y+1/2, -z+1/2'
    '-x, -y, -z'
    'x-1/2, -y-1/2, z-1/2'
_cell_length_a     5.2704(2)
_cell_length_b     20.2885(8)
_cell_length_c     16.0314(8)
_cell_angle_alpha     90
_cell_angle_beta     94.210(2)
_cell_angle_gamma     90
_cell_volume     1709.59(13)
_cell_formula_units_Z     2
_cell_measurement_reflns_used     9942
_cell_measurement_theta_min     2.74
_cell_measurement_theta_max     35.64
_cell_measurement_temperature     90.0(5)
_exptl_crystal_description     'needle'
_exptl_crystal_colour     'colorless'
_exptl_crystal_size_max     0.420
_exptl_crystal_size_mid     0.130
_exptl_crystal_size_min     0.060
_exptl_crystal_density_diffrn     1.512
_exptl_crystal_density_meas     ?
_exptl_crystal_density_method     ?
_exptl_crystal_F_000     816
_exptl_absorpt_coefficient_mu     0.906
_exptl_absorpt_correction_type     multi-scan
_exptl_absorpt_process_details
;
(SADABS; Sheldrick, 2004)
;
_shelx_estimated_absorpt_T_min     0.702
_shelx_estimated_absorpt_T_max     0.948
_exptl_absorpt_correction_T_min     0.8393
_exptl_absorpt_correction_T_max     0.9476
_diffrn_ambient_temperature     90.0(5)
_diffrn_radiation_type     MoK\a
_diffrn_radiation_wavelength     0.71073
_diffrn_radiation_source     'fine-focus sealed tube'
_diffrn_radiation_monochromator     'TRIUMPH curved graphite'
_diffrn_measurement_device_type     'Bruker Kappa APEXII CCD DUO'
_diffrn_measurement_method     '\f and \w scans'
_diffrn_detector_area_resol_mean     ?
_diffrn_reflns_number     52833
_diffrn_reflns_av_R_equivalents     0.0344
_diffrn_reflns_theta_min     1.622
_diffrn_reflns_theta_max     35.682
_diffrn_reflns_theta_full     25.000
_diffrn_measured_fraction_theta_max     0.999
_diffrn_measured_fraction_theta_full     1.000
_diffrn_reflns_limit_h_min     -8
_diffrn_reflns_limit_h_max     8
_diffrn_reflns_limit_k_min     -32
_diffrn_reflns_limit_k_max     33
_diffrn_reflns_limit_l_min     -26
_diffrn_reflns_limit_l_max     26
_refine_special_details     ?
_reflns_number_total     7923
_reflns_number_gt     6800
_reflns_threshold_expression     'I > 2\s(I)'
_refine_ls_structure_factor_coef     Fsqd
_refine_ls_matrix_type     full
_refine_ls_R_factor_all     0.0366
_refine_ls_R_factor_gt     0.0285
_refine_ls_wR_factor_gt     0.0706
_refine_ls_wR_factor_ref     0.0739
_refine_ls_goodness_of_fit_ref     1.050
_refine_ls_restrained_S_all     1.051
_refine_ls_number_reflns     7923
_refine_ls_number_parameters     233
_refine_ls_number_restraints     2
_refine_ls_hydrogen_treatment     mixed
_refine_ls_weighting_scheme     calc
_refine_ls_weighting_details
              'w=1/[\s^2^(Fo^2^)+(0.0370P)^2^+0.4839P] where P=(Fo^2^+2Fc^2^)/3'
_atom_sites_solution_hydrogens     mixed
_atom_sites_solution_primary     ?
_atom_sites_solution_secondary     ?
_refine_ls_shift/su_max     0.001
_refine_ls_shift/su_mean     0.000
_refine_diff_density_max     0.640
_refine_diff_density_min     -0.289
_refine_ls_extinction_method     none
_refine_ls_extinction_coef     .
loop_
    _atom_type_symbol
    _atom_type_description
    _atom_type_scat_dispersion_real
    _atom_type_scat_dispersion_imag
    _atom_type_scat_source
    'C' 'C' 0.0033 0.0016
                         'International Tables Vol C Tables 4.2.6.8 and 6.1.1.4'
    'H' 'H' 0.0000 0.0000
                         'International Tables Vol C Tables 4.2.6.8 and 6.1.1.4'
    'N' 'N' 0.0061 0.0033
                         'International Tables Vol C Tables 4.2.6.8 and 6.1.1.4'
    'O' 'O' 0.0106 0.0060
                         'International Tables Vol C Tables 4.2.6.8 and 6.1.1.4'
    'Zn' 'Zn' 0.2839 1.4301
                         'International Tables Vol C Tables 4.2.6.8 and 6.1.1.4'
    'S' 'S' 0.1246 0.1234
                         'International Tables Vol C Tables 4.2.6.8 and 6.1.1.4'
_computing_data_collection
;
APEX2 (Bruker, 2009)
;
_computing_cell_refinement
;
SAINT (Bruker, 2009)
;
_computing_data_reduction
;
SAINT (Bruker, 2009)
;
_computing_structure_solution
;
SHELXS97 (Sheldrick, 2008)
;
_computing_structure_refinement
;
SHELXL2014 (Sheldrick, 2015)
;
_computing_molecular_graphics     ?
_computing_publication_material
;
SHELXL2014 (Sheldrick, 2015)
;
loop_
    _atom_site_type_symbol
    _atom_site_label
    _atom_site_fract_x
    _atom_site_fract_y
    _atom_site_fract_z
    _atom_site_U_iso_or_equiv
    _atom_site_adp_type
    _atom_site_calc_flag
    _atom_site_occupancy
    _atom_site_disorder_assembly
    _atom_site_disorder_group
    Zn Zn1 1.0000 0.5000 0.5000 0.00796(3) Uani d 1 . .
    O O1 0.76292(12) 0.75420(3) 0.39084(4) 0.01077(11) Uani d 1 . .
    O O2 1.07150(13) 0.72578(3) 0.31308(4) 0.01409(12) Uani d 1 . .
    O O3 0.84598(12) 0.58615(3) 0.53466(4) 0.00965(10) Uani d 1 . .
    O O4 1.23910(12) 0.55264(3) 0.42845(4) 0.01070(11) Uani d 1 . .
    O O5 0.71499(13) 0.49969(3) 0.39585(4) 0.01339(12) Uani d 1 . .
    H H51 0.5673(19) 0.5100(7) 0.4057(10) 0.020 Uiso d 1 . .
    H H52 0.697(3) 0.4765(7) 0.3534(7) 0.020 Uiso d 1 . .
    N N1 0.08901(14) 0.83166(4) 0.54592(5) 0.01113(12) Uani d 1 . .
    C C2 0.95013(16) 0.71005(4) 0.37136(5) 0.00949(13) Uani d 1 . .
    C C3 0.97983(15) 0.64990(4) 0.42057(5) 0.00849(12) Uani d 1 . .
    C C4 0.82637(15) 0.63719(4) 0.48897(5) 0.00782(12) Uani d 1 . .
    C C4A 0.64144(15) 0.68716(4) 0.50673(5) 0.00800(12) Uani d 1 . .
    C C5 0.48155(16) 0.68183(4) 0.57310(5) 0.00925(13) Uani d 1 . .
    H H5 0.4947 0.6441 0.6082 0.011 Uiso calc 1 . .
    C C6 0.30707(16) 0.72985(4) 0.58833(5) 0.01032(13) Uani d 1 . .
    H H6 0.2068 0.7257 0.6349 0.012 Uiso calc 1 . .
    C C7 0.27487(16) 0.78592(4) 0.53494(5) 0.00915(13) Uani d 1 . .
    C C8 0.43691(16) 0.79177(4) 0.46922(5) 0.00975(13) Uani d 1 . .
    H H8 0.4241 0.8291 0.4335 0.012 Uiso calc 1 . .
    C C8A 0.61446(16) 0.74331(4) 0.45661(5) 0.00859(12) Uani d 1 . .
    C C9 1.18006(16) 0.60867(4) 0.39914(5) 0.00982(13) Uani d 1 . .
    H H9 1.2830 0.6251 0.3576 0.012 Uiso calc 1 . .
    C C10 -0.05833(17) 0.83018(5) 0.61973(6) 0.01397(15) Uani d 1 . .
    H H10A -0.1134 0.7843 0.6292 0.017 Uiso calc 1 . .
    H H10B -0.2132 0.8573 0.6086 0.017 Uiso calc 1 . .
    C C11 0.0875(2) 0.85532(6) 0.69888(6) 0.0237(2) Uani d 1 . .
    H H11A 0.2527 0.8331 0.7061 0.036 Uiso calc 1 . .
    H H11B -0.0103 0.8461 0.7473 0.036 Uiso calc 1 . .
    H H11C 0.1138 0.9030 0.6943 0.036 Uiso calc 1 . .
    C C10' 0.05448(17) 0.88743(4) 0.48901(6) 0.01302(14) Uani d 1 . .
    H H10C -0.1202 0.9048 0.4918 0.016 Uiso calc 1 . .
    H H10D 0.0711 0.8718 0.4312 0.016 Uiso calc 1 . .
    C C11' 0.24407(19) 0.94345(5) 0.50790(7) 0.01896(18) Uani d 1 . .
    H H11D 0.2154 0.9628 0.5624 0.028 Uiso calc 1 . .
    H H11E 0.2204 0.9773 0.4644 0.028 Uiso calc 1 . .
    H H11F 0.4179 0.9261 0.5089 0.028 Uiso calc 1 . .
    S S1 0.92308(4) 0.42229(2) 0.19940(2) 0.01629(5) Uani d 1 . .
    O O6 0.68156(15) 0.43188(5) 0.24310(6) 0.0304(2) Uani d 1 . .
    C C12 1.0926(2) 0.35719(6) 0.25330(6) 0.02078(19) Uani d 1 . .
    H H12A 1.0056 0.3153 0.2408 0.031 Uiso calc 1 . .
    H H12B 1.0995 0.3654 0.3137 0.031 Uiso calc 1 . .
    H H12C 1.2659 0.3551 0.2351 0.031 Uiso calc 1 . .
    C C13 1.1280(2) 0.48866(6) 0.23282(8) 0.0241(2) Uani d 1 . .
    H H13A 1.1447 0.4902 0.2941 0.036 Uiso calc 1 . .
    H H13B 1.0559 0.5303 0.2110 0.036 Uiso calc 1 . .
    H H13C 1.2959 0.4819 0.2117 0.036 Uiso calc 1 . .
loop_
    _atom_site_aniso_label
    _atom_site_aniso_U_11
    _atom_site_aniso_U_22
    _atom_site_aniso_U_33
    _atom_site_aniso_U_12
    _atom_site_aniso_U_13
    _atom_site_aniso_U_23
    Zn1 0.00668(6) 0.00682(6) 0.01065(6) 0.00185(4) 0.00248(4) -0.00008(4)
    O1 0.0130(3) 0.0096(3) 0.0103(2) 0.0026(2) 0.0048(2) 0.00221(19)
    O2 0.0158(3) 0.0148(3) 0.0124(3) 0.0006(2) 0.0065(2) 0.0027(2)
    O3 0.0115(3) 0.0071(2) 0.0107(2) 0.0026(2) 0.00331(19) 0.00131(18)
    O4 0.0085(2) 0.0094(2) 0.0147(3) 0.0012(2) 0.0038(2) -0.0001(2)
    O5 0.0082(3) 0.0180(3) 0.0140(3) 0.0031(2) 0.0009(2) -0.0041(2)
    N1 0.0107(3) 0.0101(3) 0.0127(3) 0.0043(2) 0.0020(2) 0.0003(2)
    C2 0.0098(3) 0.0096(3) 0.0092(3) 0.0001(3) 0.0018(2) -0.0003(2)
    C3 0.0086(3) 0.0084(3) 0.0088(3) 0.0007(2) 0.0028(2) 0.0002(2)
    C4 0.0074(3) 0.0077(3) 0.0084(3) 0.0004(2) 0.0008(2) -0.0006(2)
    C4A 0.0079(3) 0.0073(3) 0.0090(3) 0.0012(2) 0.0020(2) 0.0001(2)
    C5 0.0094(3) 0.0088(3) 0.0097(3) 0.0015(2) 0.0024(2) 0.0014(2)
    C6 0.0105(3) 0.0095(3) 0.0113(3) 0.0024(3) 0.0031(3) 0.0013(2)
    C7 0.0088(3) 0.0081(3) 0.0105(3) 0.0017(2) 0.0006(2) -0.0009(2)
    C8 0.0110(3) 0.0077(3) 0.0107(3) 0.0023(3) 0.0017(2) 0.0010(2)
    C8A 0.0094(3) 0.0079(3) 0.0086(3) 0.0005(2) 0.0019(2) 0.0005(2)
    C9 0.0086(3) 0.0102(3) 0.0110(3) -0.0003(3) 0.0031(2) -0.0008(2)
    C10 0.0112(3) 0.0149(4) 0.0163(4) 0.0037(3) 0.0041(3) -0.0010(3)
    C11 0.0239(5) 0.0321(6) 0.0155(4) 0.0050(4) 0.0034(3) -0.0067(4)
    C10' 0.0106(3) 0.0103(3) 0.0180(4) 0.0031(3) 0.0001(3) 0.0014(3)
    C11' 0.0153(4) 0.0106(4) 0.0312(5) 0.0008(3) 0.0028(4) -0.0005(3)
    S1 0.00995(9) 0.02305(11) 0.01552(9) 0.00354(8) -0.00148(7) -0.00841(8)
    O6 0.0089(3) 0.0480(5) 0.0346(4) 0.0016(3) 0.0025(3) -0.0249(4)
    C12 0.0204(4) 0.0264(5) 0.0155(4) 0.0024(4) 0.0017(3) 0.0002(3)
    C13 0.0160(4) 0.0238(5) 0.0319(5) 0.0009(4) -0.0015(4) -0.0105(4)
_geom_special_details
;
 All esds (except the esd in the dihedral angle between two l.s. planes)
 are estimated using the full covariance matrix.  The cell esds are taken
 into account individually in the estimation of esds in distances, angles
 and torsion angles; correlations between esds in cell parameters are only
 used when they are defined by crystal symmetry.  An approximate (isotropic)
 treatment of cell esds is used for estimating esds involving l.s. planes.
;
loop_
    _geom_bond_atom_site_label_1
    _geom_bond_atom_site_label_2
    _geom_bond_site_symmetry_2
    _geom_bond_distance
    _geom_bond_publ_flag
    Zn1 O3 3_766 2.0221(6) ?
    Zn1 O3 . 2.0221(6) ?
    Zn1 O4 . 2.0631(6) ?
    Zn1 O4 3_766 2.0632(6) ?
    Zn1 O5 . 2.1624(7) ?
    Zn1 O5 3_766 2.1624(7) ?
    O1 C8A . 1.3762(10) ?
    O1 C2 . 1.3852(10) ?
    O2 C2 . 1.2132(10) ?
    O3 C4 . 1.2683(10) ?
    O4 C9 . 1.2603(10) ?
    O5 H51 . 0.832(9) ?
    O5 H52 . 0.827(9) ?
    N1 C7 . 1.3700(11) ?
    N1 C10' . 1.4565(11) ?
    N1 C10 . 1.4624(12) ?
    C2 C3 . 1.4552(11) ?
    C3 C9 . 1.4088(11) ?
    C3 C4 . 1.4330(11) ?
    C4 C4A . 1.4490(11) ?
    C4A C8A . 1.3953(11) ?
    C4A C5 . 1.4091(11) ?
    C5 C6 . 1.3739(11) ?
    C5 H5 . 0.9500 ?
    C6 C7 . 1.4263(12) ?
    C6 H6 . 0.9500 ?
    C7 C8 . 1.4090(11) ?
    C8 C8A . 1.3823(11) ?
    C8 H8 . 0.9500 ?
    C9 H9 . 0.9500 ?
    C10 C11 . 1.5224(14) ?
    C10 H10A . 0.9900 ?
    C10 H10B . 0.9900 ?
    C11 H11A . 0.9800 ?
    C11 H11B . 0.9800 ?
    C11 H11C . 0.9800 ?
    C10' C11' . 1.5289(14) ?
    C10' H10C . 0.9900 ?
    C10' H10D . 0.9900 ?
    C11' H11D . 0.9800 ?
    C11' H11E . 0.9800 ?
    C11' H11F . 0.9800 ?
    S1 O6 . 1.5100(8) ?
    S1 C12 . 1.7822(11) ?
    S1 C13 . 1.7836(11) ?
    C12 H12A . 0.9800 ?
    C12 H12B . 0.9800 ?
    C12 H12C . 0.9800 ?
    C13 H13A . 0.9800 ?
    C13 H13B . 0.9800 ?
    C13 H13C . 0.9800 ?
loop_
    _geom_angle_atom_site_label_1
    _geom_angle_atom_site_label_2
    _geom_angle_atom_site_label_3
    _geom_angle_site_symmetry_1
    _geom_angle_site_symmetry_3
    _geom_angle
    _geom_angle_publ_flag
    O3 Zn1 O3 3_766 . 180.00(3) ?
    O3 Zn1 O4 3_766 . 91.19(2) ?
    O3 Zn1 O4 . . 88.81(2) ?
    O3 Zn1 O4 3_766 3_766 88.81(2) ?
    O3 Zn1 O4 . 3_766 91.19(2) ?
    O4 Zn1 O4 . 3_766 180.0 ?
    O3 Zn1 O5 3_766 . 93.18(3) ?
    O3 Zn1 O5 . . 86.82(3) ?
    O4 Zn1 O5 . . 89.44(3) ?
    O4 Zn1 O5 3_766 . 90.56(3) ?
    O3 Zn1 O5 3_766 3_766 86.83(3) ?
    O3 Zn1 O5 . 3_766 93.17(3) ?
    O4 Zn1 O5 . 3_766 90.56(3) ?
    O4 Zn1 O5 3_766 3_766 89.44(3) ?
    O5 Zn1 O5 . 3_766 180.00(4) ?
    C8A O1 C2 . . 121.56(6) ?
    C4 O3 Zn1 . . 124.36(5) ?
    C9 O4 Zn1 . . 122.01(5) ?
    Zn1 O5 H51 . . 117.4(11) ?
    Zn1 O5 H52 . . 131.9(11) ?
    H51 O5 H52 . . 104.3(15) ?
    C7 N1 C10' . . 120.21(7) ?
    C7 N1 C10 . . 121.15(7) ?
    C10' N1 C10 . . 118.26(7) ?
    O2 C2 O1 . . 115.34(7) ?
    O2 C2 C3 . . 126.61(8) ?
    O1 C2 C3 . . 118.04(7) ?
    C9 C3 C4 . . 123.69(7) ?
    C9 C3 C2 . . 114.74(7) ?
    C4 C3 C2 . . 121.43(7) ?
    O3 C4 C3 . . 124.22(7) ?
    O3 C4 C4A . . 119.03(7) ?
    C3 C4 C4A . . 116.75(7) ?
    C8A C4A C5 . . 117.14(7) ?
    C8A C4A C4 . . 119.98(7) ?
    C5 C4A C4 . . 122.88(7) ?
    C6 C5 C4A . . 121.67(7) ?
    C6 C5 H5 . . 119.2 ?
    C4A C5 H5 . . 119.2 ?
    C5 C6 C7 . . 120.71(7) ?
    C5 C6 H6 . . 119.6 ?
    C7 C6 H6 . . 119.6 ?
    N1 C7 C8 . . 121.16(7) ?
    N1 C7 C6 . . 121.18(7) ?
    C8 C7 C6 . . 117.64(7) ?
    C8A C8 C7 . . 120.23(7) ?
    C8A C8 H8 . . 119.9 ?
    C7 C8 H8 . . 119.9 ?
    O1 C8A C8 . . 115.27(7) ?
    O1 C8A C4A . . 122.18(7) ?
    C8 C8A C4A . . 122.55(7) ?
    O4 C9 C3 . . 127.84(8) ?
    O4 C9 H9 . . 116.1 ?
    C3 C9 H9 . . 116.1 ?
    N1 C10 C11 . . 113.70(8) ?
    N1 C10 H10A . . 108.8 ?
    C11 C10 H10A . . 108.8 ?
    N1 C10 H10B . . 108.8 ?
    C11 C10 H10B . . 108.8 ?
    H10A C10 H10B . . 107.7 ?
    C10 C11 H11A . . 109.5 ?
    C10 C11 H11B . . 109.5 ?
    H11A C11 H11B . . 109.5 ?
    C10 C11 H11C . . 109.5 ?
    H11A C11 H11C . . 109.5 ?
    H11B C11 H11C . . 109.5 ?
    N1 C10' C11' . . 113.80(8) ?
    N1 C10' H10C . . 108.8 ?
    C11' C10' H10C . . 108.8 ?
    N1 C10' H10D . . 108.8 ?
    C11' C10' H10D . . 108.8 ?
    H10C C10' H10D . . 107.7 ?
    C10' C11' H11D . . 109.5 ?
    C10' C11' H11E . . 109.5 ?
    H11D C11' H11E . . 109.5 ?
    C10' C11' H11F . . 109.5 ?
    H11D C11' H11F . . 109.5 ?
    H11E C11' H11F . . 109.5 ?
    O6 S1 C12 . . 106.27(6) ?
    O6 S1 C13 . . 106.01(5) ?
    C12 S1 C13 . . 98.22(6) ?
    S1 C12 H12A . . 109.5 ?
    S1 C12 H12B . . 109.5 ?
    H12A C12 H12B . . 109.5 ?
    S1 C12 H12C . . 109.5 ?
    H12A C12 H12C . . 109.5 ?
    H12B C12 H12C . . 109.5 ?
    S1 C13 H13A . . 109.5 ?
    S1 C13 H13B . . 109.5 ?
    H13A C13 H13B . . 109.5 ?
    S1 C13 H13C . . 109.5 ?
    H13A C13 H13C . . 109.5 ?
    H13B C13 H13C . . 109.5 ?
loop_
    _geom_torsion_atom_site_label_1
    _geom_torsion_atom_site_label_2
    _geom_torsion_atom_site_label_3
    _geom_torsion_atom_site_label_4
    _geom_torsion_site_symmetry_1
    _geom_torsion_site_symmetry_2
    _geom_torsion_site_symmetry_3
    _geom_torsion_site_symmetry_4
    _geom_torsion
    _geom_torsion_publ_flag
    C8A O1 C2 O2 . . . . -178.59(8) ?
    C8A O1 C2 C3 . . . . 2.40(11) ?
    O2 C2 C3 C9 . . . . 3.39(13) ?
    O1 C2 C3 C9 . . . . -177.73(7) ?
    O2 C2 C3 C4 . . . . 179.19(8) ?
    O1 C2 C3 C4 . . . . -1.93(11) ?
    Zn1 O3 C4 C3 . . . . -22.08(11) ?
    Zn1 O3 C4 C4A . . . . 159.09(6) ?
    C9 C3 C4 O3 . . . . -3.62(13) ?
    C2 C3 C4 O3 . . . . -179.04(8) ?
    C9 C3 C4 C4A . . . . 175.24(7) ?
    C2 C3 C4 C4A . . . . -0.18(11) ?
    O3 C4 C4A C8A . . . . -179.20(7) ?
    C3 C4 C4A C8A . . . . 1.88(11) ?
    O3 C4 C4A C5 . . . . 0.24(12) ?
    C3 C4 C4A C5 . . . . -178.68(7) ?
    C8A C4A C5 C6 . . . . -0.29(12) ?
    C4 C4A C5 C6 . . . . -179.74(8) ?
    C4A C5 C6 C7 . . . . 2.53(13) ?
    C10' N1 C7 C8 . . . . 0.37(12) ?
    C10 N1 C7 C8 . . . . -172.43(8) ?
    C10' N1 C7 C6 . . . . -178.06(8) ?
    C10 N1 C7 C6 . . . . 9.15(12) ?
    C5 C6 C7 N1 . . . . 175.22(8) ?
    C5 C6 C7 C8 . . . . -3.26(12) ?
    N1 C7 C8 C8A . . . . -176.64(8) ?
    C6 C7 C8 C8A . . . . 1.84(12) ?
    C2 O1 C8A C8 . . . . 179.44(7) ?
    C2 O1 C8A C4A . . . . -0.73(12) ?
    C7 C8 C8A O1 . . . . -179.82(7) ?
    C7 C8 C8A C4A . . . . 0.35(13) ?
    C5 C4A C8A O1 . . . . 179.02(7) ?
    C4 C4A C8A O1 . . . . -1.52(12) ?
    C5 C4A C8A C8 . . . . -1.16(12) ?
    C4 C4A C8A C8 . . . . 178.30(8) ?
    Zn1 O4 C9 C3 . . . . 13.02(12) ?
    C4 C3 C9 O4 . . . . 8.25(14) ?
    C2 C3 C9 O4 . . . . -176.05(8) ?
    C7 N1 C10 C11 . . . . 75.54(11) ?
    C10' N1 C10 C11 . . . . -97.39(10) ?
    C7 N1 C10' C11' . . . . -80.01(10) ?
    C10 N1 C10' C11' . . . . 92.99(10) ?
loop_
    _geom_hbond_atom_site_label_D
    _geom_hbond_atom_site_label_H
    _geom_hbond_atom_site_label_A
    _geom_hbond_site_symmetry_A
    _geom_hbond_distance_DH
    _geom_hbond_distance_HA
    _geom_hbond_distance_DA
    _geom_hbond_angle_DHA
    O5 H52 O6 . 0.827(9) 1.983(9) 2.8030(11) 171.2(15)
    O5 H51 O4 1_455 0.832(9) 1.992(9) 2.8126(9) 168.8(14)
    C12 H12B O3 3_766 0.98 2.62 3.5805(12) 167.0
    C13 H13A O4 . 0.98 2.52 3.4050(13) 150.6
    C13 H13C O6 1_655 0.98 2.29 3.1299(14) 142.6
_shelx_hkl_file
;
  -1   0   0   -0.01    0.07
   1   0   0    0.00    0.07
  -2   0   0   16.34    0.51
   2   0   0   15.61    0.63
   2   0   0   16.98    0.50
  -2   0   0   15.26    0.64
  -3   0   0   -0.14    0.09
   3   0   0   -0.06    0.06
  -3   0   0    0.09    0.10
  -3   0   0   -0.11    0.10
   4   0   0   24.76    0.92
   4   0   0   24.32    0.76
  -4   0   0   25.06    0.80
   4   0   0   26.11    0.77
  -4   0   0   23.43    1.02
  -4   0   0   24.09    0.82
   5   0   0    0.23    0.20
   5   0   0   -0.12    0.15
   5   0   0   -0.24    0.11
  -5   0   0   -0.12    0.16
  -5   0   0   -0.09    0.17
   6   0   0    3.49    0.26
   6   0   0    3.42    0.43
  -6   0   0    2.64    0.33
   6   0   0    2.82    0.33
   7   0   0    0.04    0.31
   7   0   0   -0.25    0.23
   8   0   0    0.76    0.32
   8   0   0    0.27    0.35
   1  -1   0  187.10    4.92
   1  -1   0  181.09    6.15
  -1  -1   0  174.12    6.13
   1  -1   0  179.84    4.77
  -1   1   0  184.10    4.92
   1   1   0  179.78    4.75
  -1   1   0  178.50    6.15
   2  -1   0    1.04    0.11
  -2  -1   0    0.79    0.12
   2  -1   0    1.11    0.12
   2  -1   0    0.87    0.13
  -2  -1   0    0.99    0.10
  -2   1   0    1.08    0.12
   2   1   0    1.18    0.09
  -2   1   0    0.93    0.15
  -2   1   0    1.16    0.12
  -3  -1   0   29.06    0.89
  -3  -1   0   28.31    1.12
   3  -1   0   29.67    0.89
  -3  -1   0   30.35    0.87
   3  -1   0   26.71    1.12
   3  -1   0   30.11    0.89
   3   1   0   29.23    0.85
  -3   1   0   30.88    0.92
   3   1   0   30.07    0.86
  -3   1   0   30.12    0.89
   3   1   0   28.28    0.87
  -3   1   0   28.73    1.14
   3   1   0   29.87    1.01
   4  -1   0   15.50    0.60
  -4  -1   0   16.11    0.59
  -4  -1   0   15.97    0.74
  -4  -1   0   16.60    0.58
   4  -1   0   16.40    0.56
  -4   1   0   16.14    0.61
   4   1   0   15.95    0.68
   4   1   0   16.28    0.53
  -4   1   0   17.22    0.60
  -4   1   0   16.15    0.76
  -5  -1   0    0.87    0.23
   5  -1   0    0.82    0.24
   5  -1   0    0.57    0.21
   5  -1   0    0.71    0.16
  -5  -1   0    1.16    0.21
  -5   1   0    1.06    0.26
  -5   1   0    0.50    0.19
   5   1   0    0.71    0.14
   5   1   0    1.08    0.26
   5   1   0    0.65    0.18
   6  -1   0   13.03    0.64
   6  -1   0   11.93    0.69
   6  -1   0   11.97    0.50
  -6  -1   0   12.66    0.61
   6   1   0   12.79    0.61
  -6   1   0   11.83    0.61
   6   1   0   12.80    0.73
   6   1   0   13.07    0.46
   7  -1   0    4.81    0.47
   7  -1   0    5.04    0.54
   7   1   0    4.70    0.54
   7   1   0    5.04    0.44
   8  -1   0    3.46    0.45
   8  -1   0    3.15    0.51
   8   1   0    2.83    0.41
   8   1   0    2.74    0.51
   0  -2   0    0.17    0.05
   0   2   0    0.12    0.04
   1  -2   0   20.29    0.58
   1  -2   0   20.65    0.60
   1  -2   0   18.95    0.75
  -1  -2   0   19.04    0.70
   1   2   0   20.60    0.54
  -1   2   0   20.42    0.60
  -2  -2   0    5.21    0.28
   2  -2   0    5.59    0.32
   2  -2   0    5.30    0.26
  -2  -2   0    6.09    0.22
   2   2   0    5.84    0.20
  -2   2   0    5.31    0.25
  -2   2   0    5.77    0.27
   3  -2   0   10.36    0.40
  -3  -2   0    9.87    0.37
   3  -2   0   10.80    0.39
  -3  -2   0    9.14    0.46
   3   2   0    9.95    0.37
  -3   2   0   10.20    0.40
  -3   2   0    9.89    0.51
  -3   2   0   10.01    0.40
   3   2   0   10.20    0.33
   3   2   0   10.13    0.32
   3   2   0    9.81    0.45
   4  -2   0   18.02    0.62
   4  -2   0   17.99    0.65
  -4  -2   0   17.92    0.62
  -4  -2   0   17.39    0.77
   4   2   0   17.97    0.55
  -4   2   0   17.65    0.63
  -4   2   0   16.86    0.65
   4   2   0   17.32    0.72
  -4   2   0   17.61    0.82
  -5  -2   0    2.98    0.33
   5  -2   0    3.10    0.24
  -5  -2   0    2.92    0.28
   5  -2   0    2.45    0.32
   5  -2   0    2.81    0.30
   5  -2   0    2.40    0.24
   5   2   0    2.66    0.27
   5   2   0    2.43    0.32
   5   2   0    2.43    0.17
  -5   2   0    2.30    0.28
   6  -2   0   10.57    0.48
   6  -2   0   10.92    0.58
  -6  -2   0   10.31    0.54
   6  -2   0   10.16    0.63
  -6   2   0   10.85    0.58
   6   2   0   10.86    0.54
   6   2   0   10.00    0.65
   7  -2   0   -0.01    0.16
   7  -2   0    0.13    0.28
   7  -2   0    0.05    0.26
   7   2   0    0.18    0.23
   7   2   0    0.20    0.32
   8  -2   0    4.59    0.58
   8  -2   0    4.04    0.48
   8   2   0    4.38    0.57
   8   2   0    4.64    0.47
   0  -3   0    0.00    0.05
   0   3   0   -0.05    0.05
  -1   3   0  122.00    3.17
  -1   3   0  120.01    3.16
  -1   3   0  113.34    4.08
   2  -3   0    0.24    0.16
   2  -3   0    0.04    0.08
  -2  -3   0    0.29    0.06
  -2  -3   0    0.06    0.08
   2  -3   0    0.12    0.11
  -2   3   0    0.03    0.10
  -2   3   0    0.15    0.10
   2   3   0    0.03    0.05
  -2   3   0    0.07    0.10
  -2   3   0    0.24    0.13
   2   3   0   -0.10    0.11
   3  -3   0   49.51    1.43
   3  -3   0   46.14    1.40
  -3  -3   0   47.35    1.74
  -3  -3   0   51.34    1.40
   3   3   0   49.55    1.36
  -3   3   0   47.74    1.40
  -3   3   0   48.05    1.81
   3   3   0   48.90    1.31
  -3   3   0   47.48    1.44
  -3   3   0   48.40    1.39
   3   3   0   47.96    1.56
  -4  -3   0   19.38    0.64
   4  -3   0   18.53    0.66
  -4  -3   0   19.53    0.81
   4  -3   0   18.70    0.68
   4   3   0   17.85    0.76
  -4   3   0   18.05    0.69
   4   3   0   18.92    0.55
   4   3   0   19.14    0.64
  -4   3   0   18.66    0.67
  -4   3   0   18.53    0.87
   5  -3   0    0.28    0.14
  -5  -3   0    0.35    0.16
  -5  -3   0   -0.07    0.16
   5  -3   0    0.13    0.20
   5   3   0   -0.03    0.16
   5   3   0    0.27    0.08
  -5   3   0    0.55    0.20
   5   3   0    0.10    0.22
  -5   3   0    0.25    0.18
   6  -3   0   17.93    0.80
   6  -3   0   19.63    0.71
   6  -3   0   19.05    0.88
  -6   3   0   18.19    0.79
   6   3   0   17.79    0.88
   6   3   0   18.31    0.74
   7  -3   0   12.12    0.55
   7  -3   0   12.46    0.76
   7  -3   0   12.76    0.70
   7   3   0   12.63    0.64
   7   3   0   12.21    0.78
   8  -3   0    6.49    0.58
   8  -3   0    6.01    0.65
   8   3   0    5.85    0.51
   8   3   0    4.99    0.62
   0  -4   0   60.79    2.12
   0  -4   0   63.52    1.71
   0   4   0   60.68    2.12
   1  -4   0   96.18    3.50
   1  -4   0  104.55    2.72
  -1   4   0   98.44    2.72
  -1   4   0  105.45    2.71
  -2  -4   0   13.95    0.54
   2  -4   0   14.41    0.50
   2  -4   0   14.49    0.50
   2  -4   0   13.91    0.63
  -2   4   0   14.40    0.49
   2   4   0   15.01    0.42
  -2   4   0   14.27    0.63
  -2   4   0   15.00    0.50
  -2   4   0   15.12    0.51
   3  -4   0   19.06    0.81
  -3  -4   0   18.48    0.73
   3  -4   0   17.74    0.64
  -3  -4   0   18.64    0.58
   3  -4   0   17.95    0.64
  -3   4   0   18.67    0.63
   3   4   0   19.04    0.57
   3   4   0   19.95    0.60
  -3   4   0   17.89    0.65
  -3   4   0   18.00    0.81
  -3   4   0   18.13    0.63
   3   4   0   18.75    0.71
  -4  -4   0   63.59    1.80
  -4  -4   0   62.39    2.24
   4  -4   0   60.70    1.82
   4  -4   0   61.75    1.83
  -4   4   0   63.74    1.87
   4   4   0   61.58    1.75
   4   4   0   60.75    2.01
  -4   4   0   60.58    2.33
  -4   4   0   62.48    1.81
  -5  -4   0    5.88    0.35
   5  -4   0    5.51    0.35
   5  -4   0    6.40    0.45
  -5   4   0    5.68    0.41
  -5   4   0    5.82    0.42
   5   4   0    5.92    0.44
   5   4   0    6.34    0.37
   6  -4   0    1.24    0.32
   6  -4   0    1.53    0.25
   6  -4   0    1.60    0.30
   6   4   0    1.93    0.35
   6   4   0    1.72    0.26
  -6   4   0    1.87    0.30
   7  -4   0    0.49    0.32
   7  -4   0    0.67    0.22
   7  -4   0    0.52    0.30
   7   4   0    0.06    0.32
   7   4   0    0.58    0.25
   8  -4   0   14.88    0.91
   8  -4   0   14.97    0.85
   8   4   0   13.81    0.91
   8   4   0   14.74    0.75
   0  -5   0   -0.05    0.08
   0  -5   0    0.03    0.04
   0  -5   0    0.04    0.06
   0   5   0   -0.07    0.06
   0   5   0   -0.02    0.08
   1  -5   0   11.60    0.41
   1  -5   0   11.84    0.51
   1  -5   0   11.54    0.39
  -1   5   0   12.07    0.40
  -1   5   0   12.25    0.40
   1   5   0   12.25    0.44
  -1   5   0   10.68    0.51
   2  -5   0    1.66    0.16
  -2  -5   0    1.57    0.12
   2  -5   0    1.73    0.21
   2  -5   0    1.27    0.15
  -2   5   0    1.23    0.15
  -2   5   0    1.32    0.16
  -2   5   0    1.20    0.19
  -2   5   0    1.23    0.14
   2   5   0    1.49    0.09
  -3  -5   0  106.65    2.86
   3  -5   0  100.07    2.93
  -3  -5   0  100.66    3.57
   3  -5   0  103.68    3.68
   3  -5   0  103.44    2.86
  -3   5   0  101.12    2.94
  -3   5   0  100.71    3.68
  -3   5   0  101.71    2.85
   3   5   0  103.07    3.16
  -3   5   0  104.85    2.86
   3   5   0  103.56    2.78
   3   5   0  109.95    2.78
   4  -5   0   27.43    0.91
   4  -5   0   25.86    1.15
  -4  -5   0   27.86    0.85
   4  -5   0   26.14    0.92
  -4  -5   0   27.64    1.07
  -4   5   0   26.51    0.91
  -4   5   0   27.15    0.94
   4   5   0   27.24    0.84
   4   5   0   27.83    1.03
  -4   5   0   28.57    1.19
   5  -5   0    9.67    0.47
   5  -5   0    9.18    0.52
  -5   5   0   10.04    0.51
   5   5   0    9.69    0.59
  -5   5   0    9.71    0.52
   5   5   0    9.24    0.44
   6  -5   0    0.61    0.27
   6  -5   0    0.54    0.21
   6  -5   0    0.09    0.25
  -6   5   0    0.49    0.25
   6   5   0    0.10    0.19
   6   5   0    0.66    0.30
   7  -5   0    5.97    0.56
   7  -5   0    6.05    0.54
   7  -5   0    5.59    0.42
   7   5   0    5.54    0.44
   7   5   0    6.25    0.62
   8  -5   0    0.54    0.35
   8   5   0    0.02    0.25
   8   5   0    0.23    0.35
   0  -6   0    3.23    0.16
   0  -6   0    3.15    0.12
   0  -6   0    2.96    0.21
   0   6   0    2.84    0.20
   0   6   0    3.10    0.15
   1  -6   0   13.75    0.47
   1  -6   0   15.84    0.64
   1  -6   0   13.76    0.45
  -1   6   0   14.19    0.46
   1   6   0   13.20    0.50
  -1   6   0   13.19    0.45
  -1   6   0   12.77    0.58
  -1   6   0   13.02    0.42
   1   6   0   13.81    0.50
   2  -6   0  163.42    4.46
   2  -6   0  153.31    5.57
   2  -6   0  165.89    4.33
  -2   6   0  161.35    4.33
  -2   6   0  159.65    4.32
  -2   6   0  160.34    5.57
   3  -6   0    5.50    0.31
   3  -6   0    5.64    0.40
   3  -6   0    5.24    0.32
  -3  -6   0    5.41    0.28
  -3  -6   0    5.34    0.21
   3   6   0    5.67    0.22
   3   6   0    5.37    0.34
  -3   6   0    5.41    0.40
  -3   6   0    5.93    0.32
  -3   6   0    4.95    0.31
   3   6   0    5.56    0.22
   4  -6   0   29.68    1.00
  -4  -6   0   30.67    1.16
   4  -6   0   28.63    1.00
  -4  -6   0   30.44    0.93
   4  -6   0   31.36    1.28
  -4   6   0   31.04    1.30
   4   6   0   30.34    0.91
  -4   6   0   28.80    1.02
   4   6   0   29.87    1.11
  -4   6   0   31.16    1.00
   5  -6   0    1.41    0.22
   5  -6   0    1.31    0.26
  -5   6   0    1.53    0.26
   5   6   0    1.32    0.20
  -5   6   0    1.37    0.25
   5   6   0    1.11    0.28
   6  -6   0   27.75    0.97
   6  -6   0   26.62    1.04
   6  -6   0   25.27    0.96
   6   6   0   26.00    1.14
   6   6   0   27.71    0.94
  -6   6   0   27.28    1.07
   7  -6   0    1.20    0.34
   7  -6   0    1.20    0.27
   7  -6   0    1.38    0.36
   7   6   0    1.09    0.26
   7   6   0    0.62    0.37
   8  -6   0   11.50    0.80
   8  -6   0   11.10    0.58
   8   6   0   11.46    0.88
   8   6   0   11.81    0.65
   0  -7   0   -0.19    0.04
   0  -7   0   -0.14    0.10
   0  -7   0   -0.11    0.07
   0   7   0   -0.10    0.09
   0   7   0   -0.15    0.06
   0   7   0   -0.17    0.11
   1  -7   0    5.40    0.35
   1  -7   0    6.20    0.28
   1  -7   0    6.21    0.28
  -1   7   0    6.16    0.22
  -1   7   0    6.25    0.35
   1   7   0    6.79    0.31
  -1   7   0    5.88    0.27
   1   7   0    6.13    0.31
  -1   7   0    6.27    0.28
   1   7   0    6.53    0.19
   1   7   0    6.54    0.19
   2  -7   0    4.37    0.27
  -2   7   0    4.63    0.27
  -2   7   0    4.51    0.34
   2   7   0    5.03    0.29
  -2   7   0    4.37    0.26
   3  -7   0    4.10    0.28
   3  -7   0    3.91    0.30
  -3  -7   0    4.49    0.17
  -3  -7   0    3.97    0.22
   3  -7   0    4.29    0.36
  -3   7   0    3.86    0.29
   3   7   0    4.17    0.18
  -3   7   0    3.78    0.28
  -3   7   0    4.50    0.29
   3   7   0    4.12    0.18
  -4  -7   0   21.96    0.89
   4  -7   0   22.45    0.82
   4  -7   0   21.44    0.81
   4   7   0   24.01    0.71
  -4   7   0   22.00    0.84
  -4   7   0   23.39    0.81
   4   7   0   23.21    0.91
   5  -7   0   44.88    1.45
   5  -7   0   44.11    1.43
   5   7   0   43.27    1.60
   5   7   0   46.35    1.33
  -5   7   0   42.53    1.47
  -5   7   0   46.14    1.45
   6  -7   0    1.53    0.33
   6  -7   0    1.88    0.26
   6   7   0    1.69    0.25
  -6   7   0    1.56    0.32
   6   7   0    1.58    0.36
   7  -7   0   55.43    1.84
   7  -7   0   55.73    1.96
   7  -7   0   53.01    1.72
   7   7   0   54.97    1.68
   7   7   0   51.35    2.00
   8  -7   0    0.50    0.36
   8  -7   0    0.32    0.24
   8   7   0    0.67    0.38
   8   7   0    0.40    0.25
   0  -8   0   29.44    0.82
   0  -8   0   29.04    0.85
   0  -8   0   27.85    1.06
   0   8   0   28.10    1.05
   0   8   0   28.94    0.81
   0   8   0   29.70    0.92
   1  -8   0   23.87    0.99
  -1  -8   0   25.16    0.90
   1  -8   0   26.96    0.78
   1  -8   0   25.64    0.80
  -1   8   0   24.69    0.99
   1   8   0   25.73    0.85
  -1   8   0   26.73    0.81
   1   8   0   26.58    0.70
  -1   8   0   24.31    0.77
  -1   8   0   25.37    0.74
  -1   8   0   25.06    0.77
   2  -8   0    2.97    0.23
   2   8   0    3.37    0.27
  -2   8   0    2.88    0.22
  -2   8   0    2.96    0.23
  -2   8   0    3.19    0.24
  -2   8   0    3.31    0.19
  -2   8   0    4.00    0.39
  -3  -8   0   16.63    0.62
   3  -8   0   16.84    0.62
   3  -8   0   15.45    0.61
   3  -8   0   17.89    0.80
  -3   8   0   17.60    0.62
  -3   8   0   16.09    0.79
   3   8   0   16.57    0.48
  -3   8   0   16.93    0.62
  -3   8   0   14.56    0.64
   4  -8   0   13.11    0.59
  -4  -8   0   12.56    0.55
   4  -8   0   12.93    0.57
   4   8   0   12.79    0.61
  -4   8   0   12.44    0.58
   4   8   0   13.17    0.44
  -4   8   0   13.93    0.58
   5  -8   0    0.11    0.22
   5  -8   0    0.13    0.17
  -5   8   0   -0.14    0.20
   5   8   0    0.02    0.13
  -5   8   0    0.28    0.22
   5   8   0   -0.35    0.21
   6  -8   0   18.14    0.76
   6  -8   0   18.25    0.85
  -6   8   0   17.70    0.81
   6   8   0   16.09    0.86
   6   8   0   17.45    0.67
  -6   8   0   19.07    0.84
   7  -8   0    0.99    0.34
   7  -8   0    0.80    0.33
   7  -8   0    1.01    0.28
   7   8   0    0.43    0.34
   7   8   0    0.71    0.24
   8  -8   0    6.16    0.49
   8  -8   0    5.81    0.60
   8   8   0    5.25    0.45
   8   8   0    6.13    0.68
   0  -9   0   -0.01    0.10
   0  -9   0   -0.04    0.04
   0  -9   0   -0.02    0.08
   0   9   0   -0.06    0.07
   0   9   0    0.02    0.11
   0   9   0   -0.03    0.09
   0   9   0   -0.08    0.08
   1  -9   0  141.50    3.96
  -1  -9   0  142.06    4.87
   1  -9   0  142.06    4.96
   1  -9   0  144.29    3.84
  -1   9   0  138.64    3.83
  -1   9   0  143.66    3.95
  -1   9   0  146.31    4.08
   1   9   0  141.51    4.11
  -1   9   0  146.56    3.85
  -1   9   0  134.91    4.95
   1   9   0  143.94    3.77
   1   9   0  146.85    3.78
   2  -9   0    1.30    0.17
   2  -9   0    1.53    0.18
  -2   9   0    1.87    0.19
  -2   9   0    1.61    0.18
   2   9   0    1.77    0.21
  -2   9   0    1.90    0.15
  -2   9   0    2.03    0.21
  -2   9   0    1.87    0.25
   3  -9   0   17.33    0.67
   3  -9   0   19.81    0.88
   3  -9   0   16.61    0.66
  -3   9   0   17.40    0.66
   3   9   0   18.03    0.51
  -3   9   0   17.99    0.66
  -3   9   0   18.53    0.86
   3   9   0   18.93    0.52
   4  -9   0    0.36    0.20
   4  -9   0    0.56    0.19
  -4   9   0    0.33    0.19
  -4   9   0    0.55    0.20
   4   9   0    0.31    0.18
   4   9   0    0.43    0.10
   5  -9   0    5.23    0.41
   5  -9   0    5.63    0.45
   5   9   0    4.84    0.30
  -5   9   0    5.72    0.46
  -5   9   0    4.94    0.43
  -5   9   0    5.63    0.42
   5   9   0    5.65    0.46
   6  -9   0   -0.23    0.25
   6  -9   0   -0.16    0.20
  -6   9   0   -0.38    0.22
   6   9   0   -0.27    0.16
   6   9   0   -0.05    0.28
  -6   9   0    0.11    0.22
   7  -9   0    7.30    0.55
   7  -9   0    6.09    0.58
   7   9   0    7.07    0.46
   7   9   0    7.63    0.70
   8  -9   0    0.79    0.30
   8  -9   0    1.13    0.42
   8   9   0    1.40    0.28
   8   9   0    1.16    0.44
   0 -10   0   12.62    0.56
   0 -10   0   13.72    0.45
   0  10   0   13.44    0.41
   0  10   0   13.10    0.51
   0  10   0   12.75    0.54
   0  10   0   12.99    0.43
  -1 -10   0    2.55    0.12
  -1 -10   0    2.72    0.17
   1 -10   0    2.43    0.20
   1 -10   0    2.14    0.23
   1 -10   0    2.52    0.19
   1  10   0    2.48    0.14
  -1  10   0    2.33    0.19
   1  10   0    2.73    0.24
  -1  10   0    2.52    0.25
   1  10   0    2.40    0.13
  -1  10   0    2.48    0.11
  -1  10   0    2.16    0.18
  -1  10   0    2.31    0.20
   2 -10   0   65.43    1.88
   2 -10   0   64.63    1.94
  -2  10   0   64.16    1.89
  -2  10   0   67.80    1.90
  -2  10   0   68.69    1.97
  -2  10   0   66.93    2.43
   2  10   0   65.76    2.08
  -2  10   0   65.08    1.88
   3 -10   0   18.94    0.69
   3 -10   0   19.56    0.90
  -3  10   0   18.53    0.65
  -3  10   0   18.57    0.69
  -3  10   0   17.70    0.68
   4 -10   0    2.10    0.27
   4 -10   0    2.40    0.29
  -4  10   0    2.11    0.27
  -4  10   0    1.87    0.25
   4  10   0    2.06    0.30
   4  10   0    2.21    0.17
  -4  10   0    2.17    0.27
  -4  10   0    2.66    0.26
   5 -10   0   11.13    0.58
   5 -10   0   12.18    0.63
   5  10   0   11.69    0.45
  -5  10   0   12.38    0.62
  -5  10   0   12.18    0.59
   5  10   0   10.94    0.67
   6 -10   0   18.84    0.87
   6 -10   0   18.38    0.82
   6  10   0   16.77    0.93
  -6  10   0   17.75    0.87
   6  10   0   19.12    0.68
  -6  10   0   21.27    0.88
   7 -10   0    0.11    0.33
   7 -10   0    0.15    0.26
   7  10   0    0.27    0.19
   7  10   0    0.08    0.34
   8 -10   0   -0.27    0.36
   8 -10   0   -0.23    0.26
   8  10   0    0.28    0.40
   8  10   0   -0.08    0.21
   0 -11   0   -0.05    0.09
   0 -11   0   -0.07    0.10
   0  11   0    0.07    0.10
   0  11   0    0.07    0.12
   0  11   0   -0.05    0.08
   0  11   0   -0.03    0.07
   1 -11   0    5.09    0.29
  -1 -11   0    4.62    0.26
   1 -11   0    5.03    0.35
  -1 -11   0    5.18    0.20
   1 -11   0    5.38    0.29
  -1  11   0    5.12    0.29
   1  11   0    5.37    0.33
  -1  11   0    4.78    0.26
  -1  11   0    5.39    0.30
  -1  11   0    4.80    0.34
   1  11   0    5.37    0.21
   1  11   0    5.33    0.21
   2 -11   0    5.01    0.32
   2 -11   0    4.78    0.38
   2 -11   0    4.94    0.30
  -2  11   0    4.58    0.21
  -2  11   0    5.21    0.29
   2  11   0    4.24    0.33
  -2  11   0    4.64    0.31
  -2  11   0    4.22    0.29
  -2  11   0    4.92    0.39
   3 -11   0    6.28    0.48
   3 -11   0    4.80    0.36
  -3  11   0    5.77    0.37
  -3  11   0    5.64    0.36
  -3  11   0    5.82    0.30
  -3  11   0    5.46    0.46
   3  11   0    5.41    0.38
   4 -11   0   19.89    0.79
   4 -11   0   20.16    0.79
  -4  11   0   19.79    0.79
   4  11   0   19.18    0.85
  -4  11   0   20.01    0.78
  -4  11   0   20.46    0.75
   4  11   0   20.27    0.59
   5 -11   0    1.23    0.27
   5 -11   0    0.90    0.28
   5  11   0    1.39    0.16
   5  11   0    2.02    0.37
  -5  11   0    1.49    0.27
  -5  11   0    1.25    0.29
   6 -11   0    0.86    0.27
   6 -11   0    1.00    0.32
   6  11   0    0.92    0.19
  -6  11   0    1.22    0.29
  -6  11   0    1.08    0.33
   6  11   0    1.11    0.36
   7 -11   0    7.05    0.56
   7 -11   0    6.77    0.63
   7  11   0    6.31    0.67
   7  11   0    6.87    0.42
   8 -11   0    7.68    0.70
   8 -11   0    7.40    0.59
   8  11   0    6.97    0.45
   8  11   0    6.54    0.73
   0 -12   0  175.49    4.78
   0 -12   0  175.38    5.98
   0  12   0  174.97    4.64
   0  12   0  171.68    4.60
   0  12   0  175.02    4.99
   0  12   0  167.69    5.96
   1 -12   0   10.18    0.54
   1 -12   0    9.91    0.43
  -1 -12   0   10.50    0.35
  -1 -12   0   10.62    0.44
  -1  12   0    9.85    0.52
  -1  12   0   10.27    0.40
  -1  12   0   10.09    0.44
   1  12   0   10.87    0.35
  -1  12   0    9.76    0.42
   1  12   0   10.18    0.35
   1  12   0   10.31    0.48
   2 -12   0   32.78    1.02
   2 -12   0   33.20    1.06
  -2  12   0   31.78    1.02
  -2  12   0   32.15    1.32
  -2  12   0   31.78    1.03
  -2  12   0   32.59    0.96
  -2  12   0   33.07    1.06
   3 -12   0    0.56    0.26
   3 -12   0    0.52    0.20
   3 -12   0    0.48    0.17
   3  12   0    0.69    0.22
  -3  12   0    0.52    0.13
  -3  12   0    0.27    0.17
  -3  12   0    0.42    0.16
  -3  12   0    0.53    0.18
   4 -12   0    0.35    0.20
   4 -12   0    0.62    0.25
   4  12   0    0.73    0.26
  -4  12   0    0.95    0.23
   4  12   0    0.66    0.09
  -4  12   0    0.92    0.19
  -4  12   0    1.23    0.25
   5 -12   0    0.22    0.26
   5 -12   0   -0.02    0.21
   5  12   0    0.13    0.11
   5  12   0   -0.04    0.25
  -5  12   0   -0.11    0.18
  -5  12   0   -0.02    0.24
   6 -12   0    2.28    0.34
   6 -12   0    1.63    0.36
   6  12   0    2.36    0.42
   6  12   0    2.28    0.22
  -6  12   0    2.12    0.38
   7 -12   0    0.45    0.32
   7 -12   0   -0.09    0.28
   7 -12   0    0.22    0.26
   7  12   0    0.20    0.17
   7  12   0    0.57    0.36
  -7  12   0    0.20    0.33
   8 -12   0    3.83    0.58
   8 -12   0    3.87    0.47
   8  12   0    3.92    0.34
   8  12   0    4.11    0.63
   0 -13   0    0.07    0.10
   0 -13   0    0.25    0.14
   0  13   0    0.09    0.10
   0  13   0    0.06    0.09
   0  13   0    0.14    0.08
   0  13   0    0.03    0.14
   0  13   0   -0.01    0.10
  -1 -13   0  131.80    3.49
   1 -13   0  127.08    4.46
  -1 -13   0  125.82    4.36
   1 -13   0  127.76    3.56
  -1  13   0  122.76    4.44
   1  13   0  126.77    3.39
   1  13   0  120.95    3.71
  -1  13   0  118.85    3.43
   1  13   0  133.40    3.40
  -1  13   0  126.25    3.68
  -1  13   0  128.54    3.47
   2 -13   0    9.51    0.46
   2 -13   0   10.44    0.45
   2 -13   0    9.69    0.58
   2  13   0    9.72    0.31
  -2  13   0   10.69    0.45
  -2  13   0    9.46    0.43
  -2  13   0    9.67    0.46
  -2  13   0    9.64    0.34
  -2  13   0    9.83    0.58
   2  13   0    9.65    0.31
   3 -13   0   51.67    1.58
   3 -13   0   49.85    1.62
  -3  13   0   53.11    1.55
  -3  13   0   54.29    1.62
  -3  13   0   50.74    1.59
  -3  13   0   51.43    1.58
   3  13   0   50.09    1.74
   4 -13   0    0.22    0.20
   4 -13   0   -0.05    0.22
  -4  13   0    0.32    0.21
  -4  13   0    0.45    0.16
  -4  13   0    0.09    0.20
   4  13   0   -0.09    0.18
   5 -13   0   -0.05    0.24
   5 -13   0    0.24    0.24
  -5  13   0    0.28    0.25
   5  13   0    0.37    0.11
   5  13   0    0.32    0.27
   6 -13   0    0.28    0.30
   6 -13   0    0.27    0.25
   6  13   0    0.14    0.14
   6  13   0    0.22    0.31
  -6  13   0    0.25    0.30
   7 -13   0    7.36    0.59
   7 -13   0    8.07    0.62
   7 -13   0    6.85    0.64
  -7  13   0    7.87    0.66
   7  13   0    7.34    0.39
   7  13   0    6.74    0.69
   0 -14   0  150.80    4.08
   0 -14   0  145.44    5.11
   0  14   0  148.16    5.08
   0  14   0  144.44    4.27
   0  14   0  144.78    5.07
   0  14   0  146.07    3.91
  -1 -14   0    0.24    0.12
   1 -14   0    0.31    0.17
   1 -14   0    0.30    0.15
  -1 -14   0    0.15    0.09
  -1  14   0    0.11    0.14
   1  14   0    0.13    0.17
  -1  14   0    0.11    0.12
  -1  14   0    0.02    0.13
   1  14   0    0.38    0.10
  -1  14   0    0.45    0.15
   2 -14   0   26.07    0.93
   2 -14   0   28.47    1.19
  -2  14   0   25.82    0.89
  -2  14   0   26.98    1.16
  -2  14   0   27.26    0.80
  -2  14   0   27.34    0.92
   2  14   0   26.51    0.76
  -2  14   0   27.67    0.93
   3 -14   0    4.58    0.37
   3 -14   0    3.90    0.34
  -3  14   0    4.65    0.25
  -3  14   0    4.59    0.32
  -3  14   0    3.33    0.31
  -3  14   0    4.41    0.37
   3  14   0    4.00    0.38
   4 -14   0    8.31    0.51
   4 -14   0    7.87    0.50
   4  14   0    7.19    0.54
  -4  14   0    8.29    0.51
  -4  14   0    8.13    0.51
   5 -14   0    6.33    0.51
   5 -14   0    5.23    0.47
   5  14   0    6.57    0.25
   5  14   0    4.52    0.48
  -5  14   0    6.30    0.52
   6 -14   0    0.62    0.28
   6 -14   0    0.73    0.31
  -6  14   0    0.63    0.30
   6  14   0    0.62    0.14
   6  14   0    0.22    0.32
   7 -14   0    2.08    0.40
   7 -14   0    1.46    0.35
   7 -14   0    1.67    0.47
  -7  14   0    1.43    0.41
   7  14   0    1.02    0.41
   7  14   0    1.53    0.20
   0 -15   0    0.17    0.12
   0 -15   0    0.30    0.15
   0  15   0    0.31    0.12
   0  15   0    0.20    0.12
   0  15   0    0.21    0.17
  -1 -15   0   79.41    2.80
  -1 -15   0   79.46    2.23
   1 -15   0   82.01    2.90
   1 -15   0   75.73    2.31
   1  15   0   77.95    2.44
  -1  15   0   79.76    2.26
   1  15   0   78.98    2.18
  -1  15   0   79.16    2.22
  -1  15   0   80.86    2.88
  -1  15   0   79.41    2.40
   2 -15   0    9.73    0.51
   2 -15   0   10.16    0.63
   2  15   0   10.52    0.35
  -2  15   0   10.86    0.62
  -2  15   0   10.58    0.50
  -2  15   0   11.29    0.50
  -2  15   0   10.82    0.48
   3 -15   0   23.69    0.93
  -3  15   0   24.79    0.92
  -3  15   0   26.26    0.90
  -3  15   0   24.97    0.90
   4 -15   0   13.05    0.64
  -4  15   0   12.21    0.63
  -4  15   0   12.52    0.63
   4  15   0   11.40    0.66
   5 -15   0    0.52    0.27
  -5  15   0    0.62    0.29
   5  15   0    0.85    0.29
   6 -15   0   -0.22    0.26
  -6  15   0   -0.54    0.29
   6  15   0    0.03    0.11
   6  15   0    0.02    0.30
   7 -15   0    0.16    0.28
   7 -15   0   -0.06    0.30
  -7  15   0   -0.06    0.34
   7  15   0    0.02    0.37
   0 -16   0   41.95    1.24
   0 -16   0   39.68    1.55
   0  16   0   39.68    1.14
   0  16   0   40.66    1.51
   0  16   0   40.95    1.51
   0  16   0   39.33    1.34
  -1 -16   0   18.24    0.61
   1 -16   0   19.20    0.70
   1 -16   0   18.86    0.87
  -1 -16   0   18.04    0.76
  -1  16   0   17.29    0.82
  -1  16   0   17.89    0.63
   1  16   0   18.16    0.60
  -1  16   0   18.41    0.72
   1  16   0   18.85    0.77
  -1  16   0   19.07    0.69
   2 -16   0    0.00    0.17
  -2  16   0    0.04    0.16
  -2  16   0    0.08    0.18
  -2  16   0   -0.05    0.16
   2  16   0    0.13    0.08
   3 -16   0    4.11    0.37
  -3  16   0    4.29    0.36
  -3  16   0    4.70    0.36
  -3  16   0    4.62    0.39
   4 -16   0   18.44    0.82
  -4  16   0   19.46    0.82
  -4  16   0   19.33    0.83
   5 -16   0    0.39    0.28
   5  16   0    0.34    0.26
  -5  16   0    0.23    0.27
   6 -16   0    5.70    0.54
   6  16   0    4.88    0.59
  -6  16   0    7.07    0.61
   7 -16   0    4.83    0.52
   7 -16   0    3.45    0.49
   7  16   0    3.50    0.54
  -7  16   0    3.49    0.53
   0 -17   0    0.15    0.14
   0 -17   0    0.09    0.16
   0  17   0    0.15    0.13
   0  17   0    0.06    0.13
   0  17   0    0.23    0.09
   0  17   0    0.18    0.18
   0  17   0    0.00    0.11
   1 -17   0   10.18    0.59
   1 -17   0    9.07    0.48
  -1 -17   0    9.54    0.49
  -1  17   0   10.94    0.53
  -1  17   0   10.16    0.56
   1  17   0    9.48    0.39
  -1  17   0   10.03    0.48
   1  17   0    9.37    0.54
  -1  17   0   10.22    0.43
   2 -17   0    0.15    0.19
  -2  17   0    0.02    0.17
  -2  17   0    0.06    0.16
  -2  17   0    0.03    0.18
   2  17   0    0.05    0.09
   3 -17   0   17.28    0.75
  -3  17   0   17.68    0.75
  -3  17   0   16.40    0.70
  -3  17   0   17.04    0.70
   4 -17   0    7.58    0.55
  -4  17   0    7.66    0.55
  -4  17   0    9.70    0.59
   5 -17   0    3.62    0.44
  -5  17   0    3.28    0.44
   6 -17   0    0.36    0.31
  -6  17   0    0.37    0.32
   7 -17   0   12.20    0.78
   7 -17   0   12.54    0.83
  -7  17   0   12.74    0.85
   0 -18   0   20.30    0.74
   0 -18   0   21.48    0.93
   0  18   0   19.81    0.72
   0  18   0   21.11    0.84
   0  18   0   21.15    0.64
  -1 -18   0    6.67    0.41
   1 -18   0    6.63    0.50
   1 -18   0    7.07    0.42
  -1  18   0    7.21    0.46
   1  18   0    5.86    0.46
   1  18   0    6.31    0.33
  -1  18   0    6.47    0.34
  -1  18   0    6.35    0.40
  -1  18   0    6.98    0.44
   2 -18   0    3.52    0.35
  -2  18   0    3.33    0.32
   2  18   0    2.99    0.21
  -2  18   0    2.50    0.27
  -2  18   0    2.82    0.31
   3 -18   0    4.31    0.41
  -3  18   0    4.69    0.43
  -3  18   0    5.00    0.39
  -3  18   0    4.59    0.38
   4 -18   0   39.73    1.43
  -4  18   0   41.24    1.40
  -4  18   0   40.99    1.42
   5 -18   0   15.02    0.79
  -5  18   0   14.54    0.78
   6 -18   0    0.43    0.33
  -6  18   0    0.52    0.35
   7 -18   0    3.73    0.53
   7 -18   0    2.97    0.46
  -7  18   0    5.07    0.59
   0 -19   0   -0.08    0.16
   0 -19   0   -0.01    0.15
   0  19   0   -0.08    0.14
   0  19   0    0.11    0.09
   0  19   0    0.06    0.21
   1 -19   0   14.19    0.62
  -1  19   0   13.24    0.60
  -1  19   0   13.72    0.53
   1  19   0   12.74    0.51
  -1  19   0   14.22    0.66
  -1  19   0   14.75    0.73
  -1  19   0   13.08    0.70
   1  19   0   13.57    0.69
   2 -19   0    1.34    0.27
  -2  19   0    1.99    0.30
  -2  19   0    2.05    0.28
  -2  19   0    1.00    0.21
   2  19   0    1.42    0.16
   3 -19   0    9.47    0.59
   3  19   0   10.50    0.34
  -3  19   0   10.01    0.56
  -3  19   0   10.54    0.56
  -3  19   0   11.46    0.61
   4 -19   0    2.89    0.39
  -4  19   0    4.00    0.41
  -4  19   0    3.58    0.43
   5 -19   0   23.90    1.03
  -5  19   0   20.18    0.96
   6 -19   0    0.80    0.35
  -6  19   0    1.04    0.39
   7 -19   0   10.64    0.76
   7 -19   0    9.68    0.78
  -7  19   0   10.14    0.80
   0 -20   0   13.04    0.56
   0 -20   0   11.95    0.67
   0  20   0   12.64    0.65
   0  20   0   12.30    0.41
   0  20   0   12.12    0.54
   1 -20   0    0.10    0.19
  -1  20   0   -0.04    0.18
   1  20   0   -0.01    0.15
  -1  20   0   -0.02    0.13
  -1  20   0    0.09    0.21
   1  20   0   -0.26    0.21
   2 -20   0    0.13    0.22
  -2  20   0    0.07    0.22
  -2  20   0   -0.04    0.20
   2  20   0    0.27    0.13
  -2  20   0    0.32    0.18
   3 -20   0    0.08    0.24
  -3  20   0    0.19    0.24
  -3  20   0    0.12    0.20
   3  20   0    0.08    0.09
   4 -20   0   25.09    1.06
  -4  20   0   26.11    1.06
  -4  20   0   25.77    1.02
   5 -20   0   18.88    0.93
  -5  20   0   18.06    0.89
   6 -20   0    5.17    0.56
  -6  20   0    5.04    0.57
   0 -21   0   -0.20    0.19
   0 -21   0   -0.38    0.17
   0  21   0    0.26    0.24
   0  21   0    0.17    0.09
   0  21   0    0.25    0.19
   1 -21   0    3.83    0.35
  -1  21   0    3.33    0.34
   1  21   0    4.40    0.46
   1  21   0    3.81    0.29
  -1  21   0    4.12    0.29
  -1  21   0    3.81    0.40
   2 -21   0    0.05    0.22
   2  21   0    0.05    0.13
  -2  21   0    0.23    0.24
  -2  21   0    0.24    0.24
  -2  21   0    0.07    0.18
   3 -21   0   11.16    0.67
  -3  21   0   11.49    0.60
   3  21   0   11.94    0.40
  -3  21   0   11.98    0.67
   4 -21   0   11.33    0.70
  -4  21   0   11.94    0.68
  -4  21   0   11.04    0.72
   5 -21   0    4.81    0.52
  -5  21   0    5.45    0.53
   6 -21   0    0.35    0.34
  -6  21   0   -0.29    0.36
   0 -22   0   17.12    0.68
   0  22   0   15.57    0.65
   0  22   0   14.59    0.78
   1 -22   0   -0.03    0.21
  -1  22   0    0.00    0.22
   1  22   0    0.28    0.17
  -1  22   0    0.06    0.21
  -1  22   0   -0.03    0.13
   2 -22   0    1.29    0.30
   2  22   0    1.70    0.20
  -2  22   0    1.38    0.24
  -2  22   0    1.49    0.31
  -2  22   0    2.39    0.34
   3 -22   0   16.25    0.80
  -3  22   0   16.06    0.73
   3  22   0   15.97    0.52
  -3  22   0   16.04    0.80
   4 -22   0    3.07    0.44
  -4  22   0    3.05    0.40
  -4  22   0    3.94    0.46
   5 -22   0   -0.21    0.28
  -5  22   0    0.06    0.31
   6 -22   0    9.81    0.76
  -6  22   0   11.03    0.83
   0 -23   0    0.14    0.21
   0  23   0    0.19    0.20
   0  23   0   -0.28    0.24
   1 -23   0   15.86    0.73
  -1  23   0   15.85    0.59
   1  23   0   15.71    0.64
  -1  23   0   15.94    0.79
  -1  23   0   16.06    0.73
   2 -23   0    2.19    0.35
  -2  23   0    2.14    0.27
  -2  23   0    2.64    0.36
   2  23   0    2.55    0.24
  -2  23   0    2.28    0.34
   3 -23   0    0.11    0.28
   3  23   0    0.48    0.13
  -3  23   0    0.73    0.26
  -3  23   0    0.38    0.30
   4 -23   0   -0.27    0.29
  -4  23   0    0.29    0.28
  -4  23   0    0.18    0.32
   5 -23   0    2.56    0.45
  -5  23   0    1.88    0.41
   6 -23   0    0.67    0.40
  -6  23   0    1.35    0.44
   0  24   0   18.26    0.75
   0  24   0   18.26    0.90
   1 -24   0    5.72    0.46
  -1  24   0    4.62    0.43
  -1  24   0    5.94    0.33
   1  24   0    6.04    0.39
  -1  24   0    4.74    0.49
   2 -24   0    7.79    0.57
  -2  24   0    8.05    0.59
   2  24   0    8.71    0.42
  -2  24   0    8.47    0.59
  -2  24   0    7.55    0.46
   3 -24   0    0.06    0.29
  -3  24   0    0.06    0.23
   3  24   0    0.10    0.12
  -3  24   0    0.76    0.32
   4 -24   0    3.77    0.49
  -4  24   0    3.17    0.46
  -4  24   0    3.56    0.44
   5 -24   0    1.21    0.39
  -5  24   0    0.72    0.38
   0  25   0   -0.06    0.20
   0  25   0   -0.05    0.26
   1 -25   0   10.62    0.63
   1  25   0   12.40    0.56
  -1  25   0   11.17    0.64
  -1  25   0   11.39    0.47
  -1  25   0   11.64    0.71
   2 -25   0    8.39    0.62
  -2  25   0    8.86    0.49
  -2  25   0    8.08    0.60
   2  25   0    8.72    0.44
  -2  25   0    9.24    0.62
   3 -25   0   14.08    0.80
  -3  25   0   14.02    0.70
   3  25   0   15.22    0.51
  -3  25   0   13.79    0.81
   4 -25   0    1.27    0.40
  -4  25   0    0.96    0.38
  -4  25   0    0.83    0.33
   5 -25   0    0.97    0.41
  -5  25   0    1.34    0.39
   0  26   0    4.71    0.41
   0  26   0    5.08    0.55
   1 -26   0    0.42    0.27
  -1  26   0    0.04    0.14
   1  26   0    0.22    0.21
  -1  26   0    0.15    0.27
  -1  26   0   -0.01    0.28
   2 -26   0   16.17    0.84
  -2  26   0   16.41    0.85
  -2  26   0   16.11    0.83
   2  26   0   15.83    0.63
  -2  26   0   16.26    0.68
   3 -26   0    1.28    0.39
  -3  26   0    1.45    0.39
  -3  26   0    1.68    0.31
   3  26   0    2.06    0.19
   4 -26   0    1.03    0.40
  -4  26   0    1.00    0.39
  -4  26   0    1.53    0.36
   5 -26   0    1.81    0.45
  -5  26   0    1.27    0.40
   0  27   0    0.27    0.24
   1 -27   0   10.92    0.67
  -1  27   0   10.36    0.67
  -1  27   0   11.75    0.75
   1  27   0   11.52    0.57
   2 -27   0    0.92    0.34
  -2  27   0    2.06    0.38
  -2  27   0    1.78    0.26
   2  27   0    1.78    0.25
   3 -27   0    7.47    0.64
  -3  27   0    7.32    0.53
  -3  27   0    6.97    0.62
   3  27   0    7.10    0.34
   4 -27   0    4.03    0.55
  -4  27   0    4.39    0.49
  -4  27   0    5.22    0.60
   5 -27   0   -0.14    0.39
  -5  27   0    0.33    0.35
   0  28   0   23.90    0.95
   1 -28   0    0.82    0.32
  -1  28   0    1.74    0.40
  -1  28   0    1.15    0.33
   1  28   0    1.24    0.28
   2 -28   0   11.43    0.76
   2  28   0   12.41    0.56
  -2  28   0   12.84    0.59
  -2  28   0   11.44    0.75
   3 -28   0    2.82    0.49
  -3  28   0    2.80    0.47
  -3  28   0    3.08    0.37
   3  28   0    2.84    0.23
   4 -28   0    6.63    0.66
  -4  28   0    5.40    0.52
  -4  28   0    7.21    0.68
   0  29   0    0.26    0.27
  -1  29   0    2.06    0.45
   1  29   0    2.08    0.33
  -1  29   0    3.10    0.41
   2 -29   0    1.38    0.38
   2  29   0    1.20    0.25
  -2  29   0    1.71    0.39
  -2  29   0    0.81    0.22
   3 -29   0    3.98    0.56
  -3  29   0    6.13    0.61
  -3  29   0    4.12    0.42
   3  29   0    5.10    0.33
   4 -29   0    0.17    0.38
  -4  29   0    0.17    0.31
  -4  29   0    0.28    0.39
   0  30   0    1.24    0.31
   1  30   0    0.23    0.25
  -1  30   0   -0.24    0.29
   2 -30   0    2.71    0.45
   2  30   0    3.16    0.32
  -2  30   0    2.52    0.45
   3 -30   0    1.52    0.44
  -3  30   0    1.81    0.32
  -3  30   0    1.33    0.42
   0  31   0   -0.51    0.24
  -1  31   0    0.59    0.33
   1  31   0    0.77    0.28
   2 -31   0    0.38    0.36
  -2  31   0    0.12    0.35
   2  31   0   -0.13    0.20
   3 -31   0    7.67    0.71
  -3  31   0    8.23    0.56
  -3  31   0    8.86    0.75
   0  32   0    0.17    0.29
   1  32   0    2.08    0.35
  -1  32   0    1.27    0.38
   2 -32   0   -0.04    0.36
   2  32   0   -0.01    0.20
  -2  32   0    0.07    0.37
   0  33   0    0.42    0.30
  -1  33   0    2.54    0.44
   1  33   0    1.89    0.34
   8   0  -1    0.30    0.36
   8   0  -1   -0.10    0.28
   7   0  -1    8.14    0.57
   7   0  -1    8.46    0.67
   6   0  -1   -0.14    0.19
  -6   0   1   -0.18    0.18
   6   0  -1   -0.07    0.13
   6   0  -1   -0.39    0.23
   5   0  -1   48.29    1.67
   5   0  -1   47.70    1.40
   5   0  -1   48.01    1.48
  -5   0   1   48.99    1.52
  -5   0   1   48.52    1.89
  -4   0   1    0.02    0.13
   4   0  -1    0.04    0.09
  -4   0   1   -0.15    0.14
  -4   0   1    0.05    0.13
  -3   0   1   21.62    0.86
   3   0  -1   20.36    0.84
  -3   0   1   21.13    0.69
  -3   0   1   21.27    0.67
  -2   0   1   -0.05    0.09
  -2   0   1   -0.14    0.10
   2   0  -1   -0.04    0.09
   2   0  -1   -0.18    0.07
   1   0  -1  384.40   13.31
  -1   0   1  399.57   10.58
  -1   0   1  379.15   13.27
   1   0  -1  399.78   10.58
   1   0   1   46.72    1.30
   1   0   1   46.70    1.26
  -1   0  -1   45.92    1.31
   1   0   1   48.10    1.40
  -2   0  -1   -0.01    0.10
  -2   0  -1    0.01    0.08
   2   0   1    0.00    0.08
   2   0   1   -0.04    0.08
   3   0   1   29.24    0.86
  -3   0  -1   29.21    0.91
   3   0   1   29.89    1.00
  -3   0  -1   28.44    1.13
  -3   0  -1   29.81    0.88
   4   0   1   -0.06    0.09
  -4   0  -1   -0.09    0.12
  -4   0  -1    0.28    0.16
  -4   0  -1   -0.05    0.12
   4   0   1   -0.08    0.10
   4   0   1   -0.19    0.14
   5   0   1    2.52    0.32
  -5   0  -1    2.87    0.28
   5   0   1    2.21    0.25
   5   0   1    2.71    0.22
  -5   0  -1    2.87    0.34
   6   0   1   -0.07    0.24
  -6   0  -1    0.08    0.20
   6   0   1    0.23    0.13
   6   0   1   -0.22    0.19
   7   0   1    3.51    0.40
   7   0   1    3.29    0.45
  -7   0  -1    3.45    0.40
   8   0   1    0.10    0.35
   8   0   1    0.09    0.28
   8  -1  -1    6.82    0.68
   8  -1  -1    4.54    0.50
   8   1  -1    6.58    0.68
   8   1  -1    5.85    0.53
   7  -1  -1    0.64    0.28
   7  -1  -1    1.09    0.36
   7   1  -1    0.51    0.33
   7   1  -1    0.98    0.28
  -6  -1   1   46.35    1.50
   6  -1  -1   46.04    1.66
   6  -1  -1   47.15    1.37
   6  -1  -1   46.37    1.49
  -6   1   1   43.56    1.51
   6   1  -1   44.36    1.67
   6   1  -1   45.91    1.46
   6   1  -1   46.16    1.31
  -5  -1   1   43.92    1.39
   5  -1  -1   44.51    1.55
   5  -1  -1   43.02    1.37
  -5  -1   1   44.28    1.73
   5  -1  -1   44.19    1.33
   5   1  -1   43.15    1.55
  -5   1   1   45.39    1.78
   5   1  -1   44.35    1.27
   5   1  -1   43.45    1.35
  -5   1   1   43.58    1.41
  -4  -1   1  120.39    4.29
  -4  -1   1  124.94    3.44
   4  -1  -1  122.73    3.40
  -4  -1   1  120.26    3.32
   4  -1  -1  125.37    4.29
   4  -1  -1  121.81    3.35
  -4   1   1  121.09    4.32
  -4   1   1  119.38    3.44
  -4   1   1  119.49    3.34
   4   1  -1  121.34    3.73
   3  -1  -1    1.39    0.16
  -3  -1   1    1.67    0.15
   3  -1  -1    1.72    0.19
   3  -1  -1    1.90    0.15
  -3  -1   1    1.48    0.18
  -3  -1   1    1.61    0.15
  -3   1   1    1.82    0.22
  -3   1   1    1.92    0.18
   3   1  -1    1.45    0.15
   3   1  -1    1.85    0.13
  -3   1   1    1.90    0.18
   3   1  -1    1.93    0.19
   2  -1  -1   24.62    0.71
   2  -1  -1   22.39    0.90
  -2  -1   1   24.68    0.71
   2  -1  -1   23.33    0.71
  -2  -1   1   22.18    0.88
  -2   1   1   24.79    0.71
   2   1  -1   23.76    0.69
   2   1  -1   23.18    0.87
  -2   1   1   23.70    0.72
  -2   1   1   22.65    0.90
  -1  -1   1    1.43    0.12
   1  -1  -1    1.02    0.10
   1  -1  -1    1.68    0.11
   1  -1  -1    1.19    0.10
  -1   1   1    1.66    0.12
   1   1  -1    1.62    0.10
  -1   1   1    1.17    0.12
   1   1  -1    1.34    0.12
   0  -1   1  159.34    4.66
   0   1  -1  170.16    4.66
   0   1   1  164.82    4.68
   0   1  -1  175.71    5.72
   1  -1   1    6.81    0.24
   1  -1   1    6.72    0.24
   1   1   1    6.82    0.22
  -1   1  -1    6.45    0.31
  -1   1  -1    6.65    0.25
   1   1   1    6.59    0.27
  -2  -1  -1   22.98    0.92
   2  -1   1   25.43    0.74
  -2  -1  -1   25.49    0.74
   2  -1   1   25.25    0.73
  -2   1  -1   24.93    0.73
  -2   1  -1   24.46    0.75
   2   1   1   24.13    0.70
   2   1   1   25.12    0.72
  -2   1  -1   23.48    0.94
  -3  -1  -1    0.25    0.10
  -3  -1  -1    0.03    0.10
   3  -1   1    0.12    0.09
   3  -1   1    0.33    0.12
  -3  -1  -1    0.23    0.10
  -3   1  -1    0.20    0.11
   3   1   1    0.18    0.13
   3   1   1    0.20    0.08
   3   1   1    0.22    0.09
  -3   1  -1    0.14    0.13
  -3   1  -1    0.16    0.11
   3   1   1    0.13    0.08
  -4  -1  -1    0.25    0.13
  -4  -1  -1    0.34    0.13
   4  -1   1    0.23    0.14
   4  -1   1    0.19    0.11
   4  -1   1    0.28    0.17
  -4  -1  -1    0.13    0.14
   4  -1   1    0.16    0.12
  -4   1  -1    0.12    0.16
  -4   1  -1   -0.06    0.12
   4   1   1    0.17    0.10
  -4   1  -1   -0.02    0.12
   4   1   1    0.02    0.16
  -5  -1  -1    2.26    0.30
   5  -1   1    2.00    0.21
   5  -1   1    1.78    0.28
  -5  -1  -1    1.93    0.24
   5  -1   1    1.71    0.25
   5   1   1    2.05    0.29
   5   1   1    1.61    0.23
  -5   1  -1    1.65    0.24
   5   1   1    1.99    0.18
  -6  -1  -1   33.71    1.19
   6  -1   1   34.04    1.32
   6  -1   1   33.45    1.06
   6  -1   1   35.24    1.20
   6   1   1   35.47    1.34
   6   1   1   32.92    1.16
   6   1   1   35.37    1.02
  -6   1  -1   33.53    1.21
   7  -1   1    0.59    0.32
   7  -1   1    0.31    0.27
   7   1   1    0.41    0.33
  -7   1  -1    0.14    0.25
   7   1   1    0.83    0.27
   8  -1   1    8.28    0.65
   8  -1   1    9.18    0.76
   8   1   1    9.86    0.74
   8   1   1    8.94    0.63
   8  -2  -1    0.28    0.32
   8  -2  -1    0.57    0.38
   8   2  -1    0.20    0.38
   8   2  -1   -0.23    0.25
   7  -2  -1   18.63    0.69
   7  -2  -1   17.54    0.95
   7  -2  -1   19.33    0.87
   7   2  -1   18.27    0.82
   7   2  -1   20.09    0.99
   6  -2  -1    0.01    0.24
   6  -2  -1    0.09    0.16
   6  -2  -1   -0.09    0.22
  -6  -2   1    0.01    0.19
  -6   2   1    0.21    0.21
   6   2  -1   -0.04    0.19
   6   2  -1    0.08    0.27
  -5  -2   1   32.13    1.10
  -5  -2   1   33.10    1.37
   5  -2  -1   35.14    1.06
   5  -2  -1   33.29    1.11
   5   2  -1   33.93    1.08
   5   2  -1   34.17    1.26
   5   2  -1   35.13    0.98
  -5   2   1   32.29    1.13
  -4  -2   1   -0.06    0.13
   4  -2  -1    0.06    0.11
   4  -2  -1    0.18    0.15
   4  -2  -1   -0.22    0.14
  -4  -2   1    0.09    0.12
  -4   2   1    0.10    0.13
   4   2  -1   -0.02    0.09
   4   2  -1   -0.01    0.18
   4   2  -1    0.10    0.09
  -4   2   1    0.41    0.15
  -4   2   1   -0.19    0.15
   3  -2  -1   41.92    1.20
  -3  -2   1   40.31    1.49
   3  -2  -1   38.71    1.19
  -3  -2   1   40.67    1.18
   3   2  -1   39.71    1.33
   3   2  -1   40.96    1.14
  -3   2   1   40.47    1.22
  -3   2   1   41.66    1.19
  -3   2   1   38.76    1.52
   3   2  -1   40.53    1.16
   2  -2  -1   34.37    0.99
   2  -2  -1   33.64    1.27
  -2  -2   1   34.39    0.98
  -2  -2   1   33.22    1.23
  -2   2   1   36.09    0.99
  -2   2   1   32.66    1.27
  -2   2   1   35.53    1.02
  -1  -2   1   56.56    1.95
   1  -2  -1   57.45    1.54
  -1   2   1   54.55    1.98
   1   2  -1   56.88    1.51
  -1   2   1   60.94    1.59
   1   2  -1   54.73    1.94
   0  -2  -1   11.80    0.34
   0  -2   1   11.50    0.33
   0  -2  -1   10.80    0.42
   0  -2   1   10.55    0.42
   0   2   1   11.48    0.34
   0   2   1   11.86    0.42
   0   2  -1   11.44    0.42
   0   2  -1   11.55    0.33
   1  -2   1   96.92    2.69
   1  -2   1   97.41    2.61
  -1   2  -1   90.59    3.36
   1   2   1   98.24    2.58
  -1   2  -1   99.60    2.69
   1   2   1  102.39    2.87
  -2  -2  -1   17.86    0.70
  -2  -2  -1   18.84    0.56
   2  -2   1   18.48    0.58
  -2   2  -1   18.33    0.58
  -2   2  -1   18.36    0.59
   2   2   1   18.04    0.52
  -3  -2  -1    2.43    0.18
   3  -2   1    2.68    0.20
  -3  -2  -1    2.41    0.22
   3  -2   1    2.51    0.21
   3   2   1    2.56    0.13
   3   2   1    2.66    0.15
   3   2   1    2.74    0.25
   3   2   1    2.61    0.18
  -3   2  -1    2.32    0.25
  -3   2  -1    2.48    0.20
  -3   2  -1    2.59    0.21
  -4  -2  -1   16.98    0.75
   4  -2   1   16.48    0.59
   4  -2   1   16.72    0.63
  -4  -2  -1   16.65    0.60
  -4   2  -1   16.51    0.63
  -4   2  -1   15.91    0.78
  -4   2  -1   17.46    0.62
   4   2   1   16.26    0.52
   4   2   1   17.54    0.70
   5  -2   1   11.49    0.46
  -5  -2  -1   10.80    0.49
   5  -2   1   10.96    0.53
   5  -2   1   11.55    0.58
   5  -2   1   11.07    0.48
  -5  -2  -1   10.55    0.60
   5   2   1   11.99    0.40
   5   2   1   11.10    0.50
   5   2   1    9.89    0.58
  -5   2  -1   10.62    0.54
   6  -2   1    2.73    0.35
   6  -2   1    3.51    0.41
   6  -2   1    3.03    0.27
  -6  -2  -1    3.08    0.32
  -6   2  -1    2.88    0.35
   6   2   1    3.02    0.40
   6   2   1    2.77    0.32
   7  -2   1    9.51    0.64
   7  -2   1   10.60    0.47
   7  -2   1   11.65    0.73
  -7   2  -1    9.33    0.62
   7   2   1    9.86    0.73
   7   2   1    9.42    0.58
   8  -2   1    2.35    0.41
   8  -2   1    2.16    0.46
   8   2   1    1.57    0.45
   8   2   1    2.01    0.35
   8  -3  -1    0.33    0.37
   8  -3  -1    0.55    0.34
   8   3  -1    0.51    0.39
   8   3  -1    0.64    0.28
   7  -3  -1    0.94    0.21
   7  -3  -1    1.52    0.34
   7  -3  -1    1.10    0.35
   7   3  -1    0.88    0.37
   7   3  -1    0.87    0.26
   6  -3  -1    3.47    0.30
   6  -3  -1    3.91    0.45
   6  -3  -1    3.37    0.38
   6   3  -1    3.48    0.44
   6   3  -1    3.13    0.32
   5  -3  -1   31.27    1.07
  -5  -3   1   30.79    1.28
  -5  -3   1   32.04    1.04
   5  -3  -1   32.53    1.02
   5   3  -1   31.89    0.88
   5   3  -1   31.92    1.02
  -5   3   1   30.44    1.08
   5   3  -1   31.25    1.20
  -5   3   1   31.14    1.05
  -4  -3   1   59.24    1.73
   4  -3  -1   58.63    1.74
   4  -3  -1   61.71    2.22
   4  -3  -1   59.29    1.75
  -4  -3   1   58.85    2.16
   4   3  -1   59.55    1.61
  -4   3   1   58.12    1.72
  -4   3   1   55.96    1.77
  -4   3   1   60.62    2.24
   4   3  -1   58.69    1.93
   4   3  -1   60.91    1.69
  -3  -3   1   37.95    1.38
   3  -3  -1   32.38    1.42
   3  -3  -1   37.34    1.13
  -3  -3   1   38.35    1.10
   3  -3  -1   38.01    1.14
   3   3  -1   39.13    1.03
  -3   3   1   37.14    1.15
  -3   3   1   38.53    1.12
  -3   3   1   39.84    1.13
   3   3  -1   37.23    1.08
   3   3  -1   38.64    1.26
  -3   3   1   37.01    1.45
  -2  -3   1   23.71    0.91
   2  -3  -1   28.99    1.03
   2  -3  -1   24.93    0.76
  -2  -3   1   24.58    0.72
  -2   3   1   24.15    0.76
  -2   3   1   25.66    0.78
  -2   3   1   25.10    0.76
   2   3  -1   25.52    0.68
  -2   3   1   23.76    0.97
   1  -3  -1   44.33    1.27
  -1  -3   1   45.49    1.58
  -1   3   1   47.06    1.27
  -1   3   1   46.76    1.32
  -1   3   1   45.60    1.27
   1   3  -1   49.09    1.41
   1   3  -1   46.26    1.22
  -1   3   1   41.33    1.63
   0  -3   1   72.81    1.96
   0  -3   1   68.01    2.43
   0  -3  -1   74.15    1.97
   0  -3  -1   70.29    2.42
   0   3  -1   69.61    2.42
   0   3  -1   68.55    2.42
   0   3   1   72.51    1.97
   0   3  -1   71.18    1.96
   0   3   1   68.81    2.42
   1  -3   1  174.49    5.94
   1  -3   1  176.59    4.61
  -1   3  -1  171.43    4.60
   1   3   1  171.78    4.56
   2  -3   1   20.02    0.63
  -2  -3  -1   19.67    0.74
  -2  -3  -1   20.41    0.59
   2   3   1   20.23    0.54
  -2   3  -1   18.89    0.80
  -2   3  -1   19.93    0.62
  -2   3  -1   20.38    0.64
   2   3   1   18.46    0.68
  -2   3  -1   20.55    0.62
   3  -3   1    1.82    0.17
   3  -3   1    1.47    0.18
  -3  -3  -1    1.46    0.13
  -3  -3  -1    1.53    0.17
   3   3   1    1.73    0.15
   3   3   1    1.50    0.11
  -3   3  -1    1.73    0.18
  -3   3  -1    1.54    0.17
  -3   3  -1    1.57    0.22
  -3   3  -1    1.93    0.18
   3   3   1    1.61    0.21
  -4  -3  -1    8.03    0.45
   4  -3   1    8.61    0.42
   4  -3   1    8.60    0.38
  -4  -3  -1    8.12    0.36
   4   3   1    7.95    0.36
  -4   3  -1    8.54    0.41
   4   3   1    8.76    0.29
   4   3   1    8.40    0.47
  -4   3  -1    8.39    0.52
  -4   3  -1    8.07    0.42
   5  -3   1    4.43    0.39
   5  -3   1    4.24    0.30
  -5  -3  -1    4.31    0.32
   5  -3   1    3.93    0.35
   5  -3   1    3.73    0.30
  -5  -3  -1    3.78    0.37
   5   3   1    4.56    0.33
   5   3   1    4.44    0.19
  -5   3  -1    4.54    0.37
   5   3   1    4.40    0.40
  -5   3  -1    4.55    0.36
   6  -3   1    0.17    0.17
   6  -3   1    0.37    0.25
   6  -3   1    0.53    0.28
  -6   3  -1    0.43    0.22
   6   3   1    0.54    0.28
   6   3   1   -0.01    0.19
   7  -3   1   20.13    1.00
   7  -3   1   20.03    0.75
   7  -3   1   20.27    0.92
  -7   3  -1   20.40    0.93
   7   3   1   20.30    1.03
   7   3   1   20.63    0.86
   8  -3   1    2.78    0.44
   8   3   1    2.63    0.39
   8   3   1    2.98    0.51
   8  -4  -1    7.40    0.64
   8  -4  -1    6.81    0.69
   8   4  -1    7.70    0.72
   8   4  -1    7.27    0.56
   7  -4  -1   12.44    0.71
   7  -4  -1   12.54    0.74
   7  -4  -1   10.92    0.55
   7   4  -1   10.96    0.61
   7   4  -1   11.51    0.77
   6  -4  -1    9.37    0.57
   6  -4  -1    9.15    0.62
   6  -4  -1    8.00    0.46
   6   4  -1    8.34    0.48
   6   4  -1    8.79    0.62
   5  -4  -1    4.63    0.32
   5  -4  -1    4.65    0.38
  -5  -4   1    4.34    0.32
   5   4  -1    4.26    0.32
  -5   4   1    4.20    0.36
   5   4  -1    5.50    0.47
  -5   4   1    5.02    0.38
   4  -4  -1    5.16    0.40
   4  -4  -1    5.33    0.31
  -4  -4   1    4.99    0.28
   4  -4  -1    5.24    0.36
  -4  -4   1    5.20    0.34
   4   4  -1    5.15    0.29
  -4   4   1    5.95    0.45
  -4   4   1    5.22    0.35
  -4   4   1    5.01    0.33
   4   4  -1    4.47    0.35
  -3  -4   1   16.26    0.52
   3  -4  -1   16.33    0.73
  -3  -4   1   16.12    0.65
   3  -4  -1   16.06    0.58
   3  -4  -1   16.07    0.57
  -3   4   1   16.88    0.74
  -3   4   1   16.92    0.57
  -3   4   1   15.66    0.58
   3   4  -1   15.98    0.63
  -3   4   1   15.23    0.57
   3   4  -1   15.75    0.51
   2  -4  -1   77.43    2.25
   2  -4  -1   81.74    2.20
  -2  -4   1   78.52    2.74
   2   4  -1   80.41    2.13
  -2   4   1   79.32    2.19
  -2   4   1   79.51    2.26
  -2   4   1   82.51    2.20
  -2   4   1   78.16    2.82
   1  -4  -1   -0.12    0.09
  -1   4   1    0.21    0.10
  -1   4   1    0.16    0.08
  -1   4   1    0.10    0.09
   1   4  -1    0.33    0.12
  -1   4   1    0.30    0.10
   0  -4  -1  206.24    5.62
   0  -4  -1  197.32    6.90
   0  -4   1  202.29    5.60
   0  -4   1  210.84    5.53
   0  -4   1  200.15    6.91
   0   4   1  220.34    5.35
   0   4   1  196.34    6.90
   0   4   1  197.19    5.63
   0   4  -1  193.75    6.90
   0   4  -1  199.49    6.91
   0   4  -1  208.35    5.52
   0   4  -1  207.65    5.35
   1  -4   1   58.67    2.03
   1  -4   1   54.03    1.55
  -1   4  -1   57.12    1.56
   2  -4   1    0.04    0.15
   2  -4   1    0.10    0.11
   2  -4   1    0.08    0.10
  -2   4  -1    0.19    0.12
  -2   4  -1    0.11    0.10
  -2   4  -1   -0.06    0.10
   2   4   1    0.29    0.12
   2   4   1    0.16    0.06
  -2   4  -1    0.07    0.10
   2   4   1    0.04    0.05
   3  -4   1  260.45    7.12
  -3  -4  -1  263.51    7.06
  -3  -4  -1  255.06    8.83
   3  -4   1  250.72    6.92
  -3   4  -1  254.61    8.92
  -3   4  -1  253.94    7.13
   3   4   1  265.94    6.86
   3   4   1  261.46    7.63
  -3   4  -1  259.74    6.91
  -3   4  -1  262.21    6.91
  -4  -4  -1    7.58    0.35
   4  -4   1    8.37    0.39
  -4  -4  -1    8.41    0.44
   4  -4   1    8.13    0.44
   4   4   1    8.04    0.46
  -4   4  -1    7.56    0.52
   4   4   1    8.33    0.36
  -4   4  -1    7.71    0.42
  -4   4  -1    8.27    0.41
  -5  -4  -1    4.25    0.31
   5  -4   1    4.51    0.32
   5  -4   1    4.94    0.34
   5  -4   1    4.72    0.39
   5  -4   1    4.79    0.38
  -5   4  -1    4.99    0.38
  -5   4  -1    4.45    0.37
   5   4   1    4.78    0.34
   5   4   1    4.30    0.40
   6  -4   1    2.14    0.34
   6  -4   1    1.79    0.32
   6  -4   1    2.10    0.26
   6   4   1    2.07    0.28
   6   4   1    2.77    0.40
  -6   4  -1    1.84    0.31
   7  -4   1    5.00    0.49
   7  -4   1    5.10    0.40
   7  -4   1    5.79    0.55
   7   4   1    5.72    0.46
  -7   4  -1    5.03    0.50
   7   4   1    5.16    0.56
   8  -4   1    4.61    0.53
   8   4   1    4.09    0.58
   8   4   1    4.88    0.46
   8  -5  -1   14.80    0.93
   8  -5  -1   15.21    0.85
   8   5  -1   14.18    0.73
   8   5  -1   16.15    0.97
   7  -5  -1    0.00    0.20
   7  -5  -1   -0.16    0.26
   7  -5  -1    0.30    0.30
   7   5  -1   -0.03    0.32
   7   5  -1   -0.15    0.21
   6  -5  -1    4.85    0.44
   6   5  -1    4.68    0.37
   6   5  -1    5.14    0.50
  -6   5   1    5.92    0.51
   5  -5  -1    3.03    0.28
   5  -5  -1    3.70    0.36
  -5   5   1    2.76    0.30
  -5   5   1    3.56    0.34
   5   5  -1    3.14    0.26
   5   5  -1    2.97    0.35
  -4  -5   1    5.28    0.33
  -4  -5   1    5.09    0.27
   4  -5  -1    4.98    0.32
   4  -5  -1    4.53    0.35
   4  -5  -1    5.41    0.41
   4   5  -1    5.30    0.40
   4   5  -1    5.73    0.28
  -4   5   1    5.08    0.34
  -4   5   1    4.51    0.34
   3  -5  -1   57.19    1.72
   3  -5  -1   60.96    2.18
   3  -5  -1   57.68    1.69
  -3  -5   1   58.45    2.07
  -3  -5   1   58.90    1.65
  -3   5   1   58.00    1.73
  -3   5   1   57.31    1.68
  -3   5   1   59.32    1.68
  -3   5   1   57.89    2.17
   3   5  -1   60.81    1.61
   3   5  -1   56.84    1.86
   3   5  -1   58.46    1.61
   2  -5  -1   33.39    1.31
  -2  -5   1   33.59    1.21
   2  -5  -1   34.18    1.04
   2  -5  -1   34.33    1.02
   2   5  -1   35.11    0.94
  -2   5   1   35.17    1.02
  -2   5   1   33.97    1.04
  -2   5   1   36.20    1.02
   1  -5  -1   59.22    1.63
   1   5  -1   59.41    1.79
   1   5  -1   56.94    1.74
  -1   5   1   68.57    2.15
  -1   5   1   54.78    1.67
  -1   5   1   58.39    1.63
  -1   5   1   57.91    1.63
   0  -5  -1   91.87    3.17
   0  -5  -1   95.07    2.57
   0  -5   1   87.75    3.17
   0  -5  -1   93.40    2.53
   0  -5   1   91.70    2.53
   0   5  -1   91.60    3.17
   0   5  -1   92.39    2.53
   0   5   1   96.08    2.45
   0   5  -1   89.75    3.17
   0   5   1   89.71    3.16
   0   5  -1   95.51    2.45
   1  -5   1   -0.01    0.09
   1  -5   1    0.07    0.10
   1  -5   1   -0.02    0.10
  -1   5  -1   -0.07    0.12
  -1   5  -1    0.06    0.10
  -1   5  -1   -0.10    0.08
   2  -5   1  193.07    5.11
   2  -5   1  183.36    4.96
   2  -5   1  180.78    6.38
   2   5   1  188.51    4.88
  -2   5  -1  178.13    4.94
  -2   5  -1  189.17    4.96
   2   5   1  186.88    5.46
  -2   5  -1  180.04    5.10
   3  -5   1    7.67    0.38
   3  -5   1    6.94    0.45
   3  -5   1    7.68    0.37
  -3  -5  -1    8.07    0.37
  -3  -5  -1    7.96    0.29
   3   5   1    7.19    0.40
   3   5   1    7.72    0.29
  -3   5  -1    8.26    0.37
  -3   5  -1    7.41    0.37
   3   5   1    7.90    0.29
  -3   5  -1    7.86    0.36
   4  -5   1   71.27    2.13
  -4  -5  -1   72.52    2.60
  -4  -5  -1   73.85    2.08
   4  -5   1   71.89    2.11
  -4   5  -1   71.57    2.16
   4   5   1   73.66    2.02
   4   5   1   73.09    2.32
  -4   5  -1   71.02    2.70
  -4   5  -1   74.66    2.10
   5  -5   1   -0.18    0.19
   5  -5   1   -0.12    0.14
  -5   5  -1   -0.05    0.19
   5   5   1    0.13    0.15
  -5   5  -1   -0.01    0.18
   5   5   1   -0.03    0.22
   6  -5   1    6.56    0.50
   6  -5   1    5.53    0.41
   6  -5   1    5.81    0.51
   6   5   1    5.26    0.50
  -6   5  -1    6.29    0.49
   6   5   1    6.18    0.42
   7  -5   1    3.28    0.44
   7  -5   1    4.02    0.36
   7  -5   1    4.12    0.49
   7   5   1    3.79    0.38
   7   5   1    3.54    0.49
  -7   5  -1    4.11    0.46
   8  -5   1   -0.04    0.32
   8   5   1    0.04    0.26
   8   5   1    0.22    0.35
   8  -6  -1    0.09    0.35
   8  -6  -1    0.22    0.22
   8   6  -1    0.35    0.37
   8   6  -1    0.03    0.23
   7  -6  -1    3.94    0.47
   7  -6  -1    3.85    0.38
   7  -6  -1    4.39    0.52
   7   6  -1    3.82    0.37
   7   6  -1    3.15    0.50
   6  -6  -1    1.65    0.32
   6  -6  -1    1.95    0.26
   6   6  -1    2.07    0.38
  -6   6   1    2.04    0.35
   6   6  -1    1.63    0.25
   5  -6  -1   -0.04    0.21
   5  -6  -1    0.19    0.16
  -5   6   1    0.21    0.20
   5   6  -1    0.32    0.16
   5   6  -1    0.05    0.24
  -5   6   1   -0.28    0.18
   4  -6  -1    1.93    0.27
  -4  -6   1    2.37    0.18
  -4  -6   1    2.26    0.23
   4  -6  -1    2.15    0.24
   4  -6  -1    1.80    0.25
   4   6  -1    2.35    0.30
  -4   6   1    2.31    0.30
   4   6  -1    2.07    0.18
  -4   6   1    2.19    0.24
  -4   6   1    2.24    0.26
   3  -6  -1   21.59    0.74
  -3  -6   1   22.19    0.65
   3  -6  -1   21.11    0.73
  -3  -6   1   21.99    0.82
   3  -6  -1   21.82    0.95
  -3   6   1   22.70    0.73
  -3   6   1   20.38    0.75
  -3   6   1   20.27    0.94
   3   6  -1   21.75    0.64
  -3   6   1   21.87    0.73
   3   6  -1   22.84    0.64
   2  -6  -1   50.37    1.48
  -2  -6   1   49.83    1.73
   2  -6  -1   50.48    1.44
  -2   6   1   47.72    1.85
   2   6  -1   52.39    1.59
  -2   6   1   49.00    1.43
   2   6  -1   51.22    1.34
  -2   6   1   51.06    1.44
   1  -6  -1    7.61    0.40
  -1  -6   1    5.92    0.24
   1  -6  -1    6.18    0.27
   1  -6  -1    6.30    0.27
  -1   6   1    5.87    0.27
  -1   6   1    5.77    0.22
   1   6  -1    5.90    0.30
  -1   6   1    5.98    0.33
   1   6  -1    6.13    0.18
   1   6  -1    6.06    0.18
  -1   6   1    5.96    0.27
   1   6  -1    5.87    0.29
   0  -6  -1    2.16    0.12
   0  -6  -1    2.05    0.18
   0  -6   1    1.98    0.18
   0  -6  -1    2.08    0.14
   0  -6   1    2.15    0.13
   0   6  -1    2.04    0.16
   0   6  -1    1.79    0.17
   0   6   1    2.14    0.17
   0   6   1    2.20    0.13
   0   6  -1    2.06    0.12
   1  -6   1  210.09    5.53
   1  -6   1  217.84    5.70
   1   6   1  205.56    5.46
  -1   6  -1  197.93    5.53
  -1   6  -1  207.50    5.52
   2  -6   1    9.75    0.51
   2  -6   1    8.70    0.36
   2  -6   1    9.02    0.37
   2   6   1    7.61    0.25
   2   6   1    8.78    0.26
  -2   6  -1    9.04    0.36
  -2   6  -1    8.49    0.36
   2   6   1    9.14    0.39
  -3  -6  -1  130.28    3.51
  -3  -6  -1  125.85    4.40
   3  -6   1  122.67    3.51
   3  -6   1  128.22    3.61
  -3   6  -1  122.49    4.52
   3   6   1  128.23    3.42
   3   6   1  133.74    3.42
  -3   6  -1  126.09    3.62
   3   6   1  127.26    3.87
  -3   6  -1  132.24    3.51
  -3   6  -1  129.51    3.51
  -4  -6  -1   -0.05    0.09
   4  -6   1    0.42    0.16
   4  -6   1   -0.09    0.16
  -4  -6  -1   -0.01    0.11
  -4   6  -1    0.19    0.17
  -4   6  -1    0.28    0.18
   4   6   1    0.10    0.11
  -4   6  -1   -0.05    0.15
   4   6   1    0.06    0.19
   5  -6   1    2.94    0.28
   5  -6   1    2.95    0.34
  -5   6  -1    3.05    0.34
   5   6   1    2.97    0.37
  -5   6  -1    2.66    0.32
   5   6   1    2.41    0.24
   6  -6   1    3.64    0.33
   6  -6   1    4.27    0.45
   6  -6   1    3.55    0.34
   6  -6   1    2.97    0.38
  -6   6  -1    3.88    0.40
   6   6   1    3.51    0.45
   6   6   1    4.12    0.34
   7  -6   1    0.59    0.33
   7  -6   1    0.38    0.22
   7  -6   1    0.43    0.30
   7   6   1    0.21    0.22
   7   6   1    0.33    0.32
   8  -6   1    0.04    0.23
   8  -6   1    0.09    0.33
   8   6   1    0.06    0.37
   8   6   1    0.62    0.27
   8  -7  -1   12.19    0.64
   8  -7  -1   12.05    0.79
   8   7  -1   12.30    0.91
   8   7  -1   11.62    0.63
   7  -7  -1    4.60    0.50
   7  -7  -1    3.02    0.46
   7  -7  -1    3.62    0.37
   7   7  -1    3.68    0.52
   7   7  -1    3.74    0.36
   6  -7  -1    6.97    0.44
   6  -7  -1    6.89    0.53
  -6   7   1    7.17    0.53
   6   7  -1    5.88    0.40
   6   7  -1    6.75    0.59
   5  -7  -1    1.02    0.27
   5  -7  -1    1.45    0.24
   5   7  -1    0.95    0.17
  -5   7   1    1.32    0.26
  -5   7   1    1.23    0.25
   5   7  -1    1.16    0.27
   4  -7  -1    5.33    0.35
   4  -7  -1    5.89    0.39
  -4  -7   1    5.70    0.33
   4   7  -1    5.71    0.41
   4   7  -1    5.98    0.28
  -4   7   1    6.08    0.39
  -4   7   1    6.30    0.39
  -3  -7   1    1.61    0.12
   3  -7  -1    1.83    0.22
   3  -7  -1    1.62    0.20
   3  -7  -1    1.48    0.25
  -3  -7   1    1.87    0.15
  -3   7   1    2.62    0.35
   3   7  -1    1.78    0.13
  -3   7   1    1.94    0.22
   3   7  -1    1.60    0.12
  -3   7   1    1.55    0.20
  -3   7   1    1.50    0.19
   2  -7  -1   -0.06    0.12
  -2   7   1    0.01    0.07
  -2   7   1    0.22    0.13
   2   7  -1    0.12    0.14
  -2   7   1   -0.01    0.10
  -1  -7   1   21.40    0.78
   1  -7  -1   23.40    0.69
   1  -7  -1   22.12    0.87
   1  -7  -1   22.31    0.67
   1   7  -1   21.82    0.60
  -1   7   1   22.39    0.67
   1   7  -1   22.39    0.74
  -1   7   1   20.53    0.85
  -1   7   1   21.39    0.65
  -1   7   1   22.65    0.68
   1   7  -1   21.10    0.72
   1   7  -1   21.03    0.60
   0  -7  -1   81.87    2.26
   0  -7  -1   79.60    2.83
   0  -7   1   79.08    2.83
   0  -7  -1   83.18    2.29
   0  -7   1   85.37    2.26
   0   7  -1   82.48    2.19
   0   7  -1   83.63    2.37
   0   7   1   86.03    2.19
   0   7  -1   80.02    2.83
   0   7   1   78.59    2.82
   0   7  -1   78.96    2.83
   1  -7   1   49.43    1.39
  -1  -7  -1   45.50    1.65
   1  -7   1   47.07    1.35
   1  -7   1   53.55    1.79
  -1   7  -1   45.69    1.74
   1   7   1   46.68    1.28
  -1   7  -1   47.93    1.35
  -1   7  -1   48.76    1.36
   1   7   1   48.35    1.28
   2  -7   1   75.83    2.76
   2  -7   1   78.33    2.15
  -2   7  -1   75.78    2.14
  -2   7  -1   73.71    2.76
  -2   7  -1   80.52    2.15
   3  -7   1    6.78    0.38
   3  -7   1    7.91    0.48
   3  -7   1    7.32    0.37
  -3  -7  -1    7.30    0.26
  -3  -7  -1    6.98    0.33
   3   7   1    8.12    0.27
   3   7   1    7.67    0.27
  -3   7  -1    7.96    0.50
  -3   7  -1    7.32    0.38
  -3   7  -1    7.48    0.39
  -3   7  -1    7.79    0.37
   3   7   1    7.84    0.42
   4  -7   1  125.27    3.51
  -4  -7  -1  125.47    4.35
   4  -7   1  128.47    3.58
  -4   7  -1  126.65    3.50
   4   7   1  122.51    3.85
   4   7   1  125.64    3.38
  -4   7  -1  123.26    3.60
   5  -7   1    2.12    0.26
   5  -7   1    2.39    0.32
  -5   7  -1    2.14    0.29
   5   7   1    2.18    0.22
  -5   7  -1    2.40    0.31
   5   7   1    1.86    0.32
   6  -7   1    3.29    0.32
   6  -7   1    2.51    0.32
   6  -7   1    2.88    0.38
   6  -7   1    2.67    0.38
   6   7   1    2.86    0.29
  -6   7  -1    3.34    0.40
   6   7   1    3.22    0.43
   7  -7   1    9.22    0.56
   7  -7   1   10.13    0.70
   7   7   1    9.28    0.72
   7   7   1    9.38    0.54
   8  -7   1   -0.26    0.31
   8  -7   1    0.17    0.23
   8   7   1    0.11    0.37
   8   7   1    0.35    0.25
   8  -8  -1   -0.23    0.34
   8  -8  -1    0.13    0.24
   8   8  -1   -0.42    0.33
   8   8  -1   -0.04    0.23
   7  -8  -1    5.44    0.47
   7  -8  -1    5.03    0.52
   7  -8  -1    5.59    0.57
   7   8  -1    6.67    0.62
   7   8  -1    5.15    0.40
   6  -8  -1    1.92    0.28
   6  -8  -1    1.28    0.33
   6   8  -1    2.00    0.24
  -6   8   1    2.28    0.35
   6   8  -1    2.01    0.39
  -6   8   1    1.86    0.34
   5  -8  -1   15.14    0.69
   5  -8  -1   14.95    0.65
  -5   8   1   16.01    0.70
  -5   8   1   14.85    0.68
   5   8  -1   14.58    0.76
   5   8  -1   15.46    0.55
   4  -8  -1   -0.09    0.18
   4  -8  -1   -0.26    0.15
  -4  -8   1    0.03    0.10
  -4   8   1    0.20    0.18
  -4   8   1   -0.06    0.17
   4   8  -1    0.11    0.16
  -4   8   1    0.07    0.16
   4   8  -1    0.04    0.10
   3  -8  -1    1.31    0.20
  -3  -8   1    1.10    0.11
   3  -8  -1    1.00    0.22
   3  -8  -1    0.78    0.17
  -3   8   1    0.41    0.21
   3   8  -1    0.98    0.09
  -3   8   1    1.02    0.16
  -3   8   1    0.82    0.18
  -3   8   1    0.63    0.17
   2  -8  -1    0.96    0.16
   2  -8  -1    0.71    0.17
  -2   8   1    0.74    0.15
  -2   8   1    0.80    0.11
   2   8  -1    0.74    0.17
  -2   8   1    0.42    0.12
  -2   8   1    0.81    0.19
  -1  -8   1   69.73    2.44
   1  -8  -1   73.56    2.02
   1  -8  -1   71.68    1.96
   1   8  -1   69.78    2.10
  -1   8   1   73.15    1.97
  -1   8   1   71.90    1.96
  -1   8   1   66.70    2.52
  -1   8   1   71.39    2.00
   1   8  -1   70.84    2.16
   1   8  -1   71.56    1.89
   0  -8  -1   11.51    0.37
   0  -8  -1   10.47    0.46
   0  -8   1   10.51    0.37
   0  -8   1   10.79    0.47
   0  -8  -1   10.96    0.35
   0   8   1   11.31    0.35
   0   8   1   10.80    0.42
   0   8  -1   11.12    0.43
   0   8  -1   10.45    0.45
   0   8  -1   10.56    0.45
   0   8   1   10.58    0.45
   0   8  -1   10.76    0.35
   1  -8   1  132.24    3.70
   1  -8   1  131.20    3.59
  -1  -8  -1  130.97    4.54
  -1   8  -1  135.48    3.70
  -1   8  -1  134.71    4.63
  -1   8  -1  135.39    3.59
  -1   8  -1  132.52    3.60
  -1   8  -1  136.73    3.82
   1   8   1  136.54    3.52
  -1   8  -1  128.69    3.70
   2  -8   1    1.56    0.18
  -2   8  -1    1.67    0.23
  -2   8  -1    1.87    0.19
  -2   8  -1    1.86    0.20
  -2   8  -1    1.78    0.18
   3  -8   1  151.05    5.18
  -3  -8  -1  147.07    4.99
   3  -8   1  144.84    4.01
   3  -8   1  145.01    4.12
  -3   8  -1  139.35    4.17
  -3   8  -1  145.68    4.00
  -3   8  -1  147.58    4.01
   3   8   1  148.99    3.88
   4  -8   1   -0.07    0.15
   4  -8   1    0.01    0.19
  -4  -8  -1    0.05    0.11
   4   8   1    0.00    0.17
  -4   8  -1    0.25    0.18
   4   8   1    0.04    0.10
  -4   8  -1   -0.03    0.16
   5  -8   1   10.45    0.55
   5  -8   1   11.49    0.61
  -5   8  -1   10.99    0.61
  -5   8  -1   11.48    0.60
   5   8   1   12.14    0.64
   5   8   1   11.95    0.46
   6  -8   1    0.80    0.26
   6  -8   1    0.52    0.30
   6  -8   1    0.96    0.29
   6  -8   1    0.78    0.24
   6   8   1    1.17    0.34
   6   8   1    0.89    0.20
  -6   8  -1    0.60    0.28
  -6   8  -1    0.78    0.29
   7  -8   1   13.62    0.70
   7  -8   1   15.41    0.83
   7   8   1   13.24    0.86
   7   8   1   14.10    0.64
   8  -8   1    2.72    0.48
   8  -8   1    2.42    0.35
   8   8   1    1.20    0.29
   8   8   1    1.73    0.47
   8  -9  -1    0.62    0.39
   8  -9  -1    0.64    0.28
   8   9  -1    0.89    0.26
   8   9  -1    0.47    0.40
   7  -9  -1    2.49    0.37
   7  -9  -1    2.96    0.44
   7  -9  -1    2.77    0.43
   7   9  -1    2.79    0.30
   7   9  -1    2.42    0.47
   6  -9  -1    2.85    0.39
   6  -9  -1    3.76    0.37
  -6   9   1    3.23    0.41
  -6   9   1    3.89    0.42
   6   9  -1    3.26    0.46
   6   9  -1    3.78    0.30
   5  -9  -1    4.52    0.41
   5  -9  -1    5.22    0.41
  -5   9   1    4.61    0.39
   5   9  -1    4.98    0.29
   5   9  -1    3.78    0.40
  -5   9   1    4.58    0.40
   4  -9  -1    0.48    0.18
   4  -9  -1    0.53    0.21
  -4   9   1    0.58    0.20
   4   9  -1    0.71    0.22
  -4   9   1    0.56    0.18
  -4   9   1    0.66    0.21
   4   9  -1    0.71    0.12
   3  -9  -1   11.02    0.50
   3  -9  -1   12.50    0.66
   3  -9  -1   12.25    0.51
  -3   9   1   11.24    0.64
   3   9  -1   11.69    0.36
  -3   9   1   12.22    0.51
  -3   9   1   11.48    0.50
  -3   9   1   12.25    0.47
   2  -9  -1    1.09    0.19
   2  -9  -1    1.05    0.17
   2  -9  -1    0.76    0.16
   2   9  -1    1.13    0.19
  -2   9   1    0.89    0.16
  -2   9   1    1.13    0.14
  -2   9   1    0.91    0.11
  -2   9   1    1.24    0.18
   1  -9  -1    2.42    0.19
   1  -9  -1    1.89    0.17
  -1  -9   1    1.97    0.16
  -1   9   1    1.79    0.17
  -1   9   1    2.33    0.13
  -1   9   1    2.48    0.18
   1   9  -1    2.26    0.13
   1   9  -1    2.04    0.20
   1   9  -1    2.03    0.20
   1   9  -1    2.03    0.12
  -1   9   1    1.98    0.21
  -1   9   1    2.36    0.18
   0  -9   1  102.87    3.64
   0  -9  -1  104.85    2.93
   0  -9  -1  104.79    2.91
   0  -9   1  109.28    2.91
   0  -9  -1  103.38    3.64
   0   9   1  103.85    3.63
   0   9  -1  103.06    3.63
   0   9   1  108.53    2.81
   0   9   1  105.87    3.04
   0   9  -1  103.16    3.04
   0   9   1  102.40    2.83
   0   9  -1  107.55    2.81
   1  -9   1    1.19    0.15
   1  -9   1    1.30    0.15
   1  -9   1    1.24    0.19
  -1  -9  -1    1.28    0.12
  -1   9  -1    1.22    0.14
  -1   9  -1    1.24    0.19
  -1   9  -1    1.44    0.08
   1   9   1    1.63    0.10
  -1   9  -1    1.48    0.16
  -1   9  -1    1.45    0.15
   1   9   1    1.38    0.09
  -1   9  -1    1.47    0.17
   2  -9   1   56.71    1.67
   2  -9   1   56.34    1.62
  -2   9  -1   56.70    1.62
  -2   9  -1   55.25    1.61
  -2   9  -1   55.92    1.66
  -2   9  -1   55.96    2.09
   3  -9   1    0.52    0.16
   3  -9   1    0.70    0.17
   3  -9   1    0.75    0.20
  -3   9  -1    0.45    0.16
  -3   9  -1    0.80    0.18
   3   9   1    0.65    0.07
  -3   9  -1    0.74    0.19
   4  -9   1    9.63    0.50
   4  -9   1    8.80    0.46
   4   9   1    9.02    0.33
  -4   9  -1    8.11    0.48
   4   9   1    8.36    0.52
  -4   9  -1    9.52    0.48
   5  -9   1    0.01    0.22
   5  -9   1    0.19    0.20
   5   9   1    0.17    0.14
  -5   9  -1    0.54    0.25
   5   9   1   -0.01    0.24
  -5   9  -1   -0.05    0.22
   6  -9   1    9.19    0.61
   6  -9   1    9.10    0.53
   6  -9   1    9.40    0.55
  -6   9  -1    7.87    0.61
   6   9   1    8.23    0.43
  -6   9  -1    8.26    0.55
  -6   9  -1    7.78    0.57
   6   9   1    7.76    0.63
   7  -9   1    4.08    0.50
   7  -9   1    3.20    0.40
   7   9   1    3.33    0.33
   7   9   1    4.24    0.54
   8  -9   1    0.27    0.36
   8  -9   1    0.00    0.25
   8   9   1   -0.14    0.22
   8   9   1    0.00    0.37
   8 -10  -1    7.56    0.69
   8 -10  -1    7.59    0.58
   8  10  -1    6.17    0.71
   8  10  -1    7.02    0.47
   7 -10  -1   10.58    0.71
   7 -10  -1    8.86    0.61
   7  10  -1    7.57    0.72
   7  10  -1    8.59    0.47
   6 -10  -1    2.52    0.33
   6 -10  -1    2.50    0.39
   6  10  -1    2.36    0.41
   6  10  -1    2.52    0.25
  -6  10   1    2.98    0.40
  -6  10   1    2.99    0.38
   5 -10  -1   10.69    0.57
   5 -10  -1    9.76    0.58
  -5  10   1   10.58    0.56
   5  10  -1    9.33    0.62
   5  10  -1   10.91    0.41
  -5  10   1    9.46    0.56
   4 -10  -1    0.47    0.21
   4 -10  -1    0.14    0.18
   4  10  -1    0.14    0.09
  -4  10   1    0.08    0.18
   4  10  -1   -0.01    0.18
  -4  10   1    0.26    0.17
  -4  10   1    0.13    0.16
   3 -10  -1   21.57    0.78
   3 -10  -1   23.89    1.03
  -3  10   1   21.24    0.78
   3  10  -1   22.20    0.87
  -3  10   1   21.25    1.00
   3  10  -1   23.05    0.62
  -3  10   1   22.45    0.75
   3  10  -1   22.72    0.62
  -3  10   1   21.57    0.78
   2 -10  -1   28.75    0.93
   2 -10  -1   29.06    0.90
   2 -10  -1   26.74    1.16
  -2  10   1   27.97    1.16
  -2  10   1   28.02    0.91
  -2  10   1   28.34    0.90
   2  10  -1   28.93    1.00
  -2  10   1   29.89    0.91
  -2  10   1   27.95    0.87
  -1 -10   1    5.12    0.20
   1 -10  -1    5.44    0.27
  -1 -10   1    5.27    0.26
   1 -10  -1    5.69    0.29
   1 -10  -1    5.12    0.35
  -1  10   1    5.39    0.20
   1  10  -1    5.41    0.21
   1  10  -1    4.67    0.31
  -1  10   1    5.24    0.26
  -1  10   1    5.08    0.28
   1  10  -1    5.30    0.20
  -1  10   1    5.27    0.28
  -1  10   1    5.21    0.34
   0 -10   1   49.74    1.38
   0 -10   1   45.99    1.73
   0 -10  -1   48.42    1.38
   0 -10  -1   48.02    1.37
   0 -10  -1   47.22    1.73
   0  10   1   47.12    1.34
   0  10  -1   49.96    1.32
   0  10  -1   47.68    1.72
   0  10  -1   46.62    1.72
   0  10  -1   47.35    1.47
   0  10   1   49.52    1.32
   0  10  -1   47.97    1.35
   0  10   1   47.99    1.71
   0  10   1   47.06    1.46
  -1 -10  -1   22.62    0.84
   1 -10   1   22.53    0.71
   1 -10   1   22.79    0.74
   1 -10   1   22.43    0.93
  -1 -10  -1   22.81    0.66
   1  10   1   23.35    0.65
  -1  10  -1   23.17    0.77
  -1  10  -1   22.15    0.92
  -1  10  -1   22.95    0.71
   1  10   1   22.71    0.65
  -1  10  -1   22.41    0.72
   2 -10   1    0.99    0.18
   2 -10   1    0.86    0.17
   2  10   1    1.12    0.20
  -2  10  -1    1.00    0.11
  -2  10  -1    0.73    0.16
  -2  10  -1    1.03    0.20
  -2  10  -1    0.81    0.16
  -2  10  -1    0.81    0.16
   3 -10   1   19.52    0.74
   3 -10   1   20.72    0.95
  -3  10  -1   20.60    0.74
  -3  10  -1   20.07    0.73
   4 -10   1    6.00    0.42
   4 -10   1    5.76    0.41
   4  10   1    5.22    0.44
  -4  10  -1    6.07    0.41
   4  10   1    5.96    0.25
  -4  10  -1    6.12    0.43
  -4  10  -1    6.55    0.44
   5 -10   1    0.40    0.21
   5 -10   1   -0.16    0.22
   5  10   1    0.13    0.13
  -5  10  -1    0.15    0.23
  -5  10  -1   -0.08    0.22
   5  10   1   -0.09    0.25
   6 -10   1    1.35    0.35
   6 -10   1    1.51    0.29
  -6  10  -1    2.13    0.34
  -6  10  -1    1.32    0.32
   6  10   1    1.61    0.22
   6  10   1    0.92    0.32
   7 -10   1   14.56    0.86
   7 -10   1   14.61    0.76
   7  10   1   15.43    0.64
   7  10   1   14.98    0.92
   8 -10   1    0.65    0.39
   8 -10   1    0.32    0.28
   8  10   1    0.93    0.41
   8  10   1    0.22    0.22
   8 -11  -1    2.77    0.49
   8 -11  -1    2.76    0.41
   8  11  -1    3.26    0.56
   8  11  -1    2.66    0.31
   7 -11  -1    1.48    0.33
   7 -11  -1    0.55    0.35
   7  11  -1    1.12    0.39
   7  11  -1    0.96    0.22
   6 -11  -1   16.11    0.84
   6 -11  -1   16.12    0.77
  -6  11   1   16.62    0.83
  -6  11   1   17.29    0.79
   6  11  -1   17.21    0.61
   6  11  -1   14.58    0.84
   5 -11  -1    1.93    0.32
   5 -11  -1    1.24    0.27
  -5  11   1    1.74    0.30
  -5  11   1    1.58    0.26
   5  11  -1    1.84    0.18
   5  11  -1    1.16    0.29
   4 -11  -1   70.39    2.07
   4 -11  -1   68.66    2.11
  -4  11   1   66.80    2.05
   4  11  -1   66.90    2.27
  -4  11   1   71.09    2.09
   4  11  -1   68.62    1.87
  -4  11   1   69.66    2.06
   3 -11  -1   10.98    0.50
  -3  11   1   11.57    0.46
  -3  11   1   10.70    0.50
  -3  11   1   10.64    0.49
  -3  11   1   10.61    0.44
   3  11  -1   10.10    0.55
  -3  11   1   12.67    0.73
   2 -11  -1   32.23    1.05
   2 -11  -1   33.37    1.32
   2 -11  -1   32.64    1.01
  -2  11   1   32.37    1.01
  -2  11   1   33.08    1.03
   2  11  -1   31.81    1.12
  -2  11   1   31.40    1.02
  -2  11   1   32.12    0.97
   1 -11  -1   69.12    2.57
  -1 -11   1   72.31    1.98
   1 -11  -1   73.30    2.06
  -1 -11   1   70.47    2.49
   1  11  -1   73.27    1.93
  -1  11   1   73.93    2.12
  -1  11   1   69.49    1.98
   1  11  -1   71.00    1.93
  -1  11   1   69.16    2.56
   1  11  -1   70.50    2.16
  -1  11   1   73.05    2.01
  -1  11   1   71.07    2.00
   0 -11  -1   33.19    0.97
   0 -11   1   32.76    0.97
   0 -11  -1   32.58    0.93
   0 -11   1   32.08    1.21
   0 -11  -1   31.30    1.21
   0  11  -1   31.85    0.92
   0  11  -1   32.67    1.20
   0  11   1   32.43    0.94
   0  11  -1   32.97    1.05
   0  11  -1   32.32    0.94
   0  11   1   31.35    1.19
   0  11   1   31.61    1.04
   0  11  -1   31.27    1.19
   0  11   1   33.02    0.92
   1 -11   1    0.50    0.13
  -1 -11  -1    0.45    0.10
   1 -11   1    0.70    0.14
  -1 -11  -1    0.62    0.08
   1  11   1    0.62    0.09
  -1  11  -1    0.66    0.13
   1  11   1    0.86    0.10
  -1  11  -1    0.37    0.15
  -1  11  -1    0.48    0.13
  -1  11  -1    0.80    0.15
   2 -11   1    0.55    0.17
   2 -11   1    1.00    0.17
   2 -11   1    0.47    0.16
  -2  11  -1    0.80    0.17
  -2  11  -1    0.72    0.10
  -2  11  -1    0.58    0.15
  -2  11  -1    0.80    0.19
  -2  11  -1    0.89    0.17
  -2  11  -1    0.87    0.17
   3 -11   1    0.15    0.18
   3 -11   1   -0.02    0.21
  -3  11  -1   -0.12    0.17
  -3  11  -1   -0.09    0.14
  -3  11  -1   -0.18    0.15
  -3  11  -1    0.03    0.16
   4 -11   1    0.47    0.23
   4 -11   1    0.84    0.22
  -4  11  -1    1.03    0.23
  -4  11  -1    0.81    0.22
  -4  11  -1    1.03    0.23
   4  11   1    0.89    0.11
   4  11   1    0.72    0.23
   5 -11   1   15.71    0.75
   5 -11   1   15.38    0.71
  -5  11  -1   16.96    0.72
  -5  11  -1   14.72    0.75
   5  11   1   16.40    0.54
  -5  11  -1   15.40    0.73
   5  11   1   14.89    0.80
   6 -11   1   12.57    0.67
   6 -11   1   14.42    0.76
   6  11   1   11.05    0.77
   6  11   1   12.68    0.51
  -6  11  -1   12.23    0.73
   7 -11   1    9.81    0.73
   7 -11   1   10.92    0.67
   7  11   1   10.38    0.51
   7  11   1   10.26    0.78
   8 -11   1   22.77    1.00
   8 -11   1   22.87    1.15
   8  11   1   22.59    0.84
   8  11   1   21.66    1.20
   8 -12  -1    0.66    0.43
   8 -12  -1    0.36    0.32
   8  12  -1    0.09    0.20
   8  12  -1    0.18    0.38
   7 -12  -1    1.74    0.41
   7 -12  -1    2.07    0.35
  -7  12   1    1.94    0.43
   7  12  -1    2.18    0.47
   7  12  -1    2.01    0.24
   6 -12  -1    0.14    0.29
   6 -12  -1    0.06    0.24
  -6  12   1   -0.25    0.27
   6  12  -1    0.03    0.28
   6  12  -1   -0.01    0.14
   5 -12  -1   21.83    0.90
   5 -12  -1   21.67    0.92
   5  12  -1   22.24    0.69
  -5  12   1   24.79    0.89
   5  12  -1   22.07    1.00
  -5  12   1   22.09    0.91
   4 -12  -1    3.94    0.36
   4 -12  -1    4.35    0.37
  -4  12   1    4.15    0.36
  -4  12   1    4.51    0.38
   4  12  -1    4.75    0.43
  -4  12   1    4.14    0.32
   4  12  -1    3.88    0.19
   3 -12  -1   27.27    0.95
   3 -12  -1   30.61    1.27
   3 -12  -1   25.98    0.96
  -3  12   1   28.98    0.97
   3  12  -1   27.14    1.05
  -3  12   1   27.65    0.95
  -3  12   1   29.03    0.93
  -3  12   1   27.10    0.90
   2 -12  -1    0.23    0.16
   2 -12  -1   -0.07    0.13
  -2  12   1    0.19    0.17
  -2  12   1    0.39    0.15
   2  12  -1    0.28    0.05
   2  12  -1    0.25    0.17
  -2  12   1    0.45    0.13
  -2  12   1    0.33    0.15
  -2  12   1    0.25    0.09
   1 -12  -1   94.73    3.46
  -1 -12   1   95.37    3.37
  -1 -12   1   98.92    2.69
   1 -12  -1   99.73    2.77
   1  12  -1   92.57    2.88
  -1  12   1   96.86    3.45
  -1  12   1   98.87    2.67
   1  12  -1   97.37    2.62
  -1  12   1   96.20    2.71
  -1  12   1   99.24    2.85
  -1  12   1   97.06    2.69
   1  12  -1  100.94    2.62
   0 -12   1   -0.10    0.09
   0 -12  -1   -0.13    0.11
   0 -12  -1    0.04    0.05
   0 -12   1   -0.02    0.11
   0 -12  -1   -0.01    0.10
   0  12   1    0.00    0.10
   0  12  -1   -0.02    0.07
   0  12   1    0.09    0.13
   0  12   1   -0.13    0.08
   0  12  -1    0.05    0.09
   0  12  -1    0.16    0.13
   0  12  -1   -0.09    0.10
   0  12  -1    0.09    0.09
   0  12   1   -0.01    0.08
  -1 -12  -1    0.09    0.09
  -1 -12  -1    0.15    0.07
   1 -12   1    0.24    0.13
  -1  12  -1   -0.10    0.10
  -1  12  -1    0.10    0.14
   1  12   1    0.09    0.08
   1  12   1    0.11    0.15
  -1  12  -1    0.18    0.14
  -1  12  -1    0.19    0.12
   1  12   1    0.03    0.07
   2 -12   1   11.89    0.50
   2 -12   1   11.81    0.51
   2 -12   1   13.32    0.66
  -2  12  -1   11.98    0.50
  -2  12  -1   11.57    0.50
   2  12   1   12.15    0.36
  -2  12  -1   12.26    0.40
  -2  12  -1   11.70    0.50
  -2  12  -1   11.52    0.49
  -2  12  -1   12.56    0.65
   3 -12   1   10.25    0.50
   3 -12   1   10.34    0.49
  -3  12  -1   10.73    0.42
  -3  12  -1   10.55    0.50
   3  12   1    9.63    0.52
  -3  12  -1    9.63    0.49
  -3  12  -1    9.79    0.49
   4 -12   1    1.23    0.27
   4 -12   1    0.98    0.23
  -4  12  -1    1.19    0.21
   4  12   1    1.19    0.11
  -4  12  -1    1.06    0.25
   4  12   1    0.76    0.25
  -4  12  -1    0.77    0.22
  -4  12  -1    1.15    0.24
   5 -12   1    0.38    0.26
   5 -12   1    0.57    0.24
  -5  12  -1    0.64    0.27
   5  12   1    0.41    0.29
   5  12   1    0.41    0.13
  -5  12  -1    0.41    0.21
   6 -12   1    0.36    0.25
   6 -12   1   -0.07    0.29
  -6  12  -1    0.57    0.29
   6  12   1   -0.14    0.14
   6  12   1   -0.03    0.28
   7 -12   1   10.28    0.68
   7 -12   1   10.71    0.75
   7  12   1   10.99    0.50
   7  12   1    9.18    0.78
  -7  12  -1   12.10    0.81
   8 -12   1    6.28    0.68
   8 -12   1    6.62    0.57
   8  12   1    5.56    0.67
   8  12   1    7.00    0.43
   7 -13  -1    9.59    0.64
   7 -13  -1   11.05    0.80
   7  13  -1   10.29    0.45
   7  13  -1    6.81    0.71
  -7  13   1   10.28    0.73
   6 -13  -1   13.62    0.77
   6 -13  -1   14.66    0.75
   6  13  -1   13.34    0.83
   6  13  -1   13.63    0.51
  -6  13   1   15.06    0.78
   5 -13  -1    1.97    0.32
   5 -13  -1    1.57    0.32
   5  13  -1    2.07    0.16
   5  13  -1    1.92    0.37
  -5  13   1    2.14    0.35
   4 -13  -1   43.83    1.48
   4 -13  -1   44.14    1.44
  -4  13   1   44.56    1.44
  -4  13   1   45.79    1.41
   4  13  -1   43.58    1.59
  -4  13   1   43.68    1.44
   3 -13  -1    9.02    0.47
   3 -13  -1    8.72    0.47
  -3  13   1    8.09    0.46
  -3  13   1   10.30    0.43
  -3  13   1    9.24    0.49
   3  13  -1    9.44    0.53
  -3  13   1    9.41    0.39
   2 -13  -1   12.85    0.53
   2 -13  -1   12.89    0.56
   2 -13  -1   13.77    0.71
  -2  13   1   13.92    0.45
  -2  13   1   13.58    0.70
   2  13  -1   13.59    0.40
  -2  13   1   13.74    0.53
  -2  13   1   12.88    0.55
  -2  13   1   13.93    0.55
   1 -13  -1   52.40    1.66
  -1 -13   1   57.48    2.00
  -1 -13   1   57.89    1.59
   1 -13  -1   55.69    2.08
   1  13  -1   53.83    1.75
  -1  13   1   56.48    2.07
   1  13  -1   58.45    1.56
   1  13  -1   55.60    1.55
  -1  13   1   56.47    1.60
  -1  13   1   58.05    1.72
  -1  13   1   54.16    1.62
   0 -13   1   45.14    1.30
   0 -13  -1   44.22    1.62
   0 -13  -1   43.24    1.29
   0 -13   1   42.36    1.62
   0 -13  -1   45.11    1.24
   0  13  -1   43.50    1.28
   0  13   1   43.36    1.39
   0  13  -1   43.65    1.22
   0  13   1   44.07    1.22
   0  13  -1   41.81    1.39
   0  13   1   43.62    1.59
   0  13  -1   43.18    1.60
   0  13   1   44.74    1.26
   0  13  -1   42.96    1.60
   1 -13   1    8.34    0.49
   1 -13   1    8.41    0.39
  -1 -13  -1    8.27    0.31
  -1 -13  -1    9.62    0.34
  -1 -13  -1    7.85    0.39
  -1  13  -1    8.06    0.38
   1  13   1    7.99    0.31
   1  13   1    8.63    0.32
  -1  13  -1    8.87    0.41
  -1  13  -1    7.96    0.36
   1  13   1    8.50    0.45
  -1  13  -1    8.16    0.47
   2 -13   1   28.95    0.95
   2 -13   1   30.00    1.00
   2 -13   1   33.46    1.31
  -2  13  -1   28.67    0.99
  -2  13  -1   30.04    1.24
  -2  13  -1   28.67    0.87
  -2  13  -1   29.26    0.95
   2  13   1   28.85    0.82
  -2  13  -1   28.43    0.97
   3 -13   1    4.39    0.34
   3 -13   1    5.12    0.37
   3  13   1    4.35    0.39
  -3  13  -1    4.59    0.36
  -3  13  -1    5.52    0.35
  -3  13  -1    3.67    0.33
  -3  13  -1    4.76    0.37
  -3  13  -1    4.63    0.26
   4 -13   1    2.32    0.32
   4 -13   1    2.65    0.32
  -4  13  -1    2.22    0.30
  -4  13  -1    2.73    0.26
   4  13   1    2.15    0.32
  -4  13  -1    2.42    0.30
   5 -13   1    4.87    0.44
   5 -13   1    4.33    0.45
   5  13   1    3.60    0.44
  -5  13  -1    3.91    0.42
   5  13   1    3.68    0.23
   6 -13   1    8.06    0.63
   6 -13   1    8.39    0.59
   6  13   1    8.51    0.38
   6  13   1    8.75    0.69
  -6  13  -1    8.38    0.62
   7 -13   1    6.80    0.57
   7 -13   1    7.31    0.58
   7 -13   1    4.83    0.56
   7  13   1    5.84    0.67
  -7  13  -1    6.62    0.61
   7  13   1    5.47    0.36
   7 -14  -1   50.22    1.76
  -7  14   1   51.42    1.81
   7  14  -1   50.72    1.46
   7  14  -1   48.11    1.96
   6 -14  -1    1.13    0.32
   6 -14  -1    1.72    0.38
   6  14  -1    1.13    0.15
   6  14  -1    0.91    0.36
  -6  14   1    1.73    0.38
   5 -14  -1   18.23    0.84
   5 -14  -1   17.91    0.82
   5  14  -1   18.92    0.55
  -5  14   1   18.47    0.83
   5  14  -1   15.80    0.87
   4 -14  -1    2.98    0.35
   4 -14  -1    3.09    0.34
   4  14  -1    2.79    0.36
  -4  14   1    3.77    0.38
  -4  14   1    3.63    0.36
   3 -14  -1   37.98    1.24
   3 -14  -1   38.65    1.28
  -3  14   1   39.03    1.18
   3  14  -1   35.48    1.36
  -3  14   1   40.14    1.24
  -3  14   1   37.75    1.24
  -3  14   1   37.94    1.25
   2 -14  -1   -0.03    0.15
   2 -14  -1    0.06    0.16
  -2  14   1   -0.08    0.14
   2  14  -1    0.12    0.07
  -2  14   1    0.14    0.17
  -2  14   1    0.11    0.16
  -2  14   1    0.08    0.08
  -2  14   1    0.04    0.13
  -1 -14   1   48.61    1.78
   1 -14  -1   49.18    1.49
   1 -14  -1   49.54    1.87
  -1 -14   1   49.69    1.42
  -1  14   1   48.71    1.85
  -1  14   1   49.98    1.54
   1  14  -1   52.03    1.39
   1  14  -1   48.15    1.38
  -1  14   1   48.71    1.46
   1  14  -1   49.03    1.59
  -1  14   1   47.77    1.42
   0 -14  -1    3.70    0.15
   0 -14  -1    3.27    0.29
   0 -14  -1    3.40    0.25
   0 -14   1    3.65    0.24
   0 -14   1    2.87    0.28
   0  14  -1    3.79    0.30
   0  14  -1    3.52    0.26
   0  14   1    3.63    0.30
   0  14   1    3.37    0.26
   0  14  -1    3.22    0.26
   0  14  -1    3.30    0.19
   0  14   1    3.39    0.19
  -1 -14  -1    5.94    0.33
   1 -14   1    6.05    0.42
  -1 -14  -1    6.28    0.26
  -1 -14  -1    6.31    0.27
   1 -14   1    6.30    0.35
   1  14   1    5.52    0.39
   1  14   1    5.66    0.26
  -1  14  -1    5.83    0.30
  -1  14  -1    5.81    0.40
  -1  14  -1    5.35    0.32
  -1  14  -1    6.31    0.37
   1  14   1    6.15    0.27
   2 -14   1   22.70    1.01
   2 -14   1   20.23    0.76
  -2  14  -1   19.49    0.92
  -2  14  -1   18.48    0.72
   2  14   1   19.80    0.58
  -2  14  -1   19.91    0.75
  -2  14  -1   18.74    0.71
  -2  14  -1   20.41    0.60
   3 -14   1    7.59    0.47
   3 -14   1    8.62    0.49
  -3  14  -1    8.53    0.45
  -3  14  -1    7.55    0.46
  -3  14  -1    7.66    0.45
  -3  14  -1    8.86    0.36
   4 -14   1    0.72    0.24
   4 -14   1    0.84    0.27
  -4  14  -1    0.87    0.25
   4  14   1    0.63    0.25
  -4  14  -1    0.52    0.23
   5 -14   1    2.16    0.36
   5 -14   1    2.10    0.34
   5  14   1    2.62    0.18
  -5  14  -1    1.96    0.35
   5  14   1    1.75    0.37
   6 -14   1    0.40    0.31
   6 -14   1    0.31    0.27
   6  14   1    0.32    0.32
   6  14   1    0.12    0.13
  -6  14  -1    0.39    0.30
   7 -14   1   18.28    0.90
   7 -14   1   19.23    0.93
   7  14   1   17.69    1.05
  -7  14  -1   17.68    0.95
   7  14   1   18.20    0.64
   7 -15  -1    0.83    0.32
   7  15  -1    0.45    0.38
  -7  15   1    0.74    0.39
   6 -15  -1    7.42    0.59
   6  15  -1    6.26    0.64
  -6  15   1    6.19    0.58
   6  15  -1    7.48    0.30
   5 -15  -1    0.29    0.27
  -5  15   1    0.19    0.28
   5  15  -1    0.54    0.28
   4 -15  -1   28.77    1.09
   4  15  -1   29.94    1.18
  -4  15   1   28.72    1.06
  -4  15   1   27.79    1.06
   3 -15  -1    0.33    0.22
   3  15  -1    0.73    0.25
  -3  15   1    0.41    0.21
  -3  15   1    0.82    0.22
  -3  15   1    0.74    0.18
   2 -15  -1   23.39    0.88
   2 -15  -1   23.91    1.11
  -2  15   1   23.99    0.87
  -2  15   1   25.59    0.75
  -2  15   1   26.19    0.88
   2  15  -1   23.95    0.71
  -2  15   1   25.29    1.09
  -2  15   1   24.68    0.85
  -1 -15   1   14.35    0.64
   1 -15  -1   15.79    0.74
   1 -15  -1   15.71    0.60
  -1 -15   1   16.11    0.52
   1  15  -1   14.98    0.51
   1  15  -1   14.75    0.66
  -1  15   1   14.48    0.71
  -1  15   1   15.01    0.59
  -1  15   1   14.47    0.54
  -1  15   1   16.09    0.63
   0 -15   1   32.90    1.27
   0 -15  -1   31.23    1.26
   0 -15   1   33.97    1.02
   0 -15  -1   31.82    1.01
   0  15   1   32.54    1.23
   0  15   1   33.09    0.93
   0  15  -1   32.64    1.23
   0  15  -1   33.52    1.24
   0  15  -1   32.11    0.93
   0  15   1   31.74    0.93
   0  15  -1   30.39    1.11
   0  15   1   32.38    1.11
   1 -15   1    2.84    0.25
  -1 -15  -1    2.50    0.20
  -1 -15  -1    2.43    0.23
   1 -15   1    2.01    0.28
  -1  15  -1    3.12    0.31
  -1  15  -1    2.51    0.22
   1  15   1    2.15    0.18
  -1  15  -1    2.79    0.27
  -1  15  -1    2.62    0.25
   2 -15   1   10.17    0.62
   2 -15   1    8.62    0.48
  -2  15  -1   10.32    0.47
   2  15   1   10.00    0.34
  -2  15  -1   10.24    0.49
  -2  15  -1   10.88    0.62
  -2  15  -1   10.64    0.50
   3 -15   1    2.73    0.32
  -3  15  -1    2.62    0.30
  -3  15  -1    3.34    0.30
  -3  15  -1    2.70    0.30
   4 -15   1    3.70    0.38
  -4  15  -1    4.59    0.42
  -4  15  -1    5.01    0.43
   5 -15   1    8.60    0.58
   5  15   1    7.94    0.62
  -5  15  -1    8.74    0.62
   6 -15   1    2.09    0.38
  -6  15  -1    2.04    0.42
   6  15   1    2.21    0.43
   6  15   1    2.87    0.21
   7 -15   1    7.30    0.62
   7 -15   1    6.50    0.57
  -7  15  -1    6.79    0.65
   7  15   1    5.43    0.64
   7 -16  -1    0.36    0.32
  -7  16   1    0.61    0.37
   7  16  -1    0.22    0.37
   6 -16  -1    5.87    0.53
   6  16  -1    6.74    0.66
  -6  16   1    7.12    0.63
   5 -16  -1   14.11    0.75
  -5  16   1   13.62    0.75
   5  16  -1   12.63    0.79
   4 -16  -1   12.67    0.67
   4  16  -1   12.99    0.73
  -4  16   1   12.76    0.66
  -4  16   1   12.63    0.65
   3 -16  -1   10.89    0.58
  -3  16   1   12.45    0.53
  -3  16   1   11.43    0.58
  -3  16   1   11.38    0.56
   2 -16  -1   11.85    0.55
  -2  16   1   11.29    0.53
   2  16  -1   11.25    0.38
  -2  16   1   11.54    0.51
  -2  16   1    9.97    0.49
  -1 -16   1    6.63    0.38
  -1 -16   1    6.29    0.27
  -1 -16   1    6.82    0.31
   1 -16  -1    7.52    0.48
   1 -16  -1    6.95    0.39
  -1  16   1    6.87    0.45
   1  16  -1    6.30    0.42
  -1  16   1    6.93    0.38
  -1  16   1    7.17    0.41
  -1  16   1    6.39    0.33
   1  16  -1    6.38    0.30
   0 -16  -1   35.31    1.09
   0 -16   1   35.65    1.36
   0 -16   1   34.88    1.09
   0 -16  -1   34.52    1.35
   0  16   1   34.51    1.31
   0  16  -1   33.86    1.31
   0  16  -1   35.28    1.00
   0  16  -1   33.17    1.19
   0  16   1   34.32    0.99
   0  16  -1   33.60    1.31
   0  16   1   35.79    1.19
   1 -16   1    0.76    0.21
   1 -16   1    0.74    0.18
  -1 -16  -1    0.97    0.14
  -1 -16  -1    0.90    0.17
  -1  16  -1    0.79    0.19
  -1  16  -1    0.95    0.22
   1  16   1    1.06    0.14
  -1  16  -1    1.28    0.23
  -1  16  -1    0.82    0.16
  -1  16  -1    0.82    0.20
   2 -16   1    0.92    0.21
   2  16   1    0.98    0.12
  -2  16  -1    0.90    0.22
  -2  16  -1    0.87    0.19
  -2  16  -1    0.92    0.21
   3 -16   1   17.61    0.76
  -3  16  -1   17.91    0.71
  -3  16  -1   16.96    0.74
  -3  16  -1   16.47    0.70
   4 -16   1    1.76    0.30
  -4  16  -1    1.06    0.28
  -4  16  -1    1.24    0.29
   5 -16   1    7.86    0.60
  -5  16  -1    8.34    0.61
   6 -16   1    2.86    0.43
  -6  16  -1    3.13    0.45
   7 -16   1    0.45    0.32
   7 -16   1    0.18    0.33
  -7  16  -1   -0.31    0.34
   7 -17  -1    6.10    0.58
   7  17  -1    5.70    0.67
  -7  17   1    5.39    0.61
   6 -17  -1    0.47    0.30
  -6  17   1    0.61    0.36
   6  17  -1   -0.18    0.32
   5 -17  -1    3.50    0.42
   5  17  -1    3.25    0.48
  -5  17   1    2.70    0.40
   4 -17  -1   12.64    0.68
  -4  17   1   13.00    0.67
  -4  17   1   12.66    0.65
   3 -17  -1    0.01    0.21
  -3  17   1    0.46    0.21
  -3  17   1   -0.06    0.21
  -3  17   1   -0.06    0.18
   2 -17  -1    0.09    0.19
  -2  17   1    0.19    0.17
   2  17  -1    0.04    0.09
  -2  17   1   -0.09    0.16
  -2  17   1    0.26    0.20
  -1 -17   1   92.19    2.58
   1 -17  -1   87.40    2.64
   1 -17  -1   91.72    3.32
   1  17  -1   89.19    2.50
  -1  17   1   90.09    2.52
  -1  17   1   89.27    2.57
  -1  17   1   93.47    2.74
  -1  17   1   93.07    3.28
   1  17  -1   89.39    2.79
   0 -17   1   23.49    1.01
   0 -17  -1   23.46    1.00
   0 -17   1   23.68    0.81
   0 -17  -1   24.48    0.81
   0  17  -1   22.93    0.90
   0  17  -1   23.57    0.95
   0  17   1   23.45    0.95
   0  17  -1   23.32    0.95
   0  17   1   23.87    0.95
   0  17  -1   23.25    0.78
   0  17  -1   23.75    0.71
   0  17   1   22.87    0.78
   0  17   1   23.64    0.71
   0  17   1   24.85    0.91
   1 -17   1    6.40    0.47
  -1 -17  -1    6.20    0.38
   1 -17   1    6.42    0.39
  -1  17  -1    6.18    0.44
   1  17   1    6.38    0.31
  -1  17  -1    6.70    0.43
  -1  17  -1    6.07    0.33
  -1  17  -1    5.50    0.37
  -1  17  -1    6.16    0.45
   2 -17   1   15.55    0.68
  -2  17  -1   16.35    0.69
  -2  17  -1   16.97    0.70
  -2  17  -1   15.95    0.64
   2  17   1   16.14    0.52
   3 -17   1   -0.46    0.19
  -3  17  -1    0.33    0.20
  -3  17  -1   -0.08    0.21
  -3  17  -1   -0.31    0.18
   4 -17   1    8.04    0.55
  -4  17  -1    7.89    0.53
  -4  17  -1    8.34    0.57
   5 -17   1    3.33    0.43
  -5  17  -1    3.72    0.44
   6 -17   1   10.05    0.70
  -6  17  -1   10.55    0.73
   7 -17   1    0.04    0.34
   7 -17   1    0.16    0.30
  -7  17  -1   -0.29    0.36
   7 -18  -1    2.68    0.44
  -7  18   1    2.72    0.49
   6 -18  -1    4.00    0.48
  -6  18   1    2.43    0.45
   5 -18  -1    3.48    0.44
  -5  18   1    2.92    0.41
   4 -18  -1    0.12    0.26
  -4  18   1   -0.14    0.23
  -4  18   1    0.13    0.25
   3 -18  -1    6.77    0.50
  -3  18   1    6.86    0.49
  -3  18   1    6.83    0.45
   2 -18  -1   -0.02    0.19
  -2  18   1    0.07    0.17
  -2  18   1   -0.18    0.17
  -2  18   1    0.19    0.19
   2  18  -1    0.20    0.11
   1 -18  -1   19.02    0.77
   1 -18  -1   20.80    0.97
  -1  18   1   20.90    0.93
  -1  18   1   21.67    0.78
  -1  18   1   19.96    0.70
   1  18  -1   21.27    0.69
   1  18  -1   21.02    0.87
  -1  18   1   21.43    0.83
   0 -18   1   21.51    0.76
   0 -18   1   21.98    0.96
   0 -18  -1   22.77    0.96
   0 -18  -1   21.56    0.76
   0  18  -1   20.60    0.74
   0  18  -1   22.04    0.66
   0  18   1   21.53    0.86
   0  18   1   20.59    0.74
   0  18  -1   20.65    0.86
   0  18   1   21.72    0.65
   1 -18   1   67.62    2.47
  -1 -18  -1   65.90    2.35
   1 -18   1   63.24    1.95
   1  18   1   63.68    1.83
  -1  18  -1   61.05    2.40
  -1  18  -1   65.17    1.85
  -1  18  -1   65.39    2.05
  -1  18  -1   66.76    2.43
  -1  18  -1   63.28    1.91
   2 -18   1    0.31    0.21
  -2  18  -1    0.46    0.21
   2  18   1    0.10    0.11
  -2  18  -1    0.42    0.21
  -2  18  -1    0.07    0.17
   3 -18   1   56.87    1.83
  -3  18  -1   55.10    1.75
  -3  18  -1   54.94    1.78
  -3  18  -1   58.54    1.83
   4 -18   1    0.70    0.28
  -4  18  -1    1.26    0.29
  -4  18  -1    0.68    0.28
   5 -18   1    3.02    0.43
  -5  18  -1    2.41    0.39
   6 -18   1    2.13    0.41
  -6  18  -1    2.65    0.46
   7 -18   1    0.75    0.40
   7 -18   1    0.78    0.35
  -7  18  -1    0.65    0.40
   7 -19  -1   -0.25    0.30
  -7  19   1    0.37    0.40
   6 -19  -1    1.28    0.37
  -6  19   1    1.45    0.42
   5 -19  -1    0.04    0.28
  -5  19   1   -0.07    0.29
   4 -19  -1   12.03    0.69
  -4  19   1   11.96    0.69
  -4  19   1   13.56    0.69
   3 -19  -1    0.35    0.25
  -3  19   1    0.50    0.25
  -3  19   1    0.63    0.23
   3  19  -1    0.44    0.10
   2 -19  -1    2.16    0.30
  -2  19   1    2.90    0.28
  -2  19   1    2.34    0.30
  -2  19   1    2.74    0.33
   2  19  -1    2.44    0.20
   1 -19  -1   25.83    0.93
  -1  19   1   26.69    0.92
  -1  19   1   27.36    0.99
   1  19  -1   24.86    1.02
  -1  19   1   25.96    1.11
   1  19  -1   25.68    0.83
  -1  19   1   24.12    0.83
   0 -19   1    1.89    0.23
   0 -19  -1    1.75    0.23
   0 -19  -1    2.36    0.30
   0 -19   1    1.71    0.27
   0  19  -1    1.97    0.15
   0  19  -1    1.62    0.22
   0  19  -1    1.62    0.29
   0  19   1    1.52    0.27
   0  19   1    2.01    0.23
   0  19   1    1.96    0.15
   1 -19   1   14.00    0.62
   1  19   1   13.67    0.53
  -1  19  -1   13.67    0.61
  -1  19  -1   14.64    0.74
  -1  19  -1   14.32    0.54
  -1  19  -1   14.88    0.67
  -1  19  -1   14.39    0.73
   2 -19   1   19.78    0.80
  -2  19  -1   19.19    0.81
   2  19   1   19.95    0.63
  -2  19  -1   19.76    0.75
  -2  19  -1   19.05    0.80
   3 -19   1    1.89    0.32
  -3  19  -1    1.61    0.30
  -3  19  -1    1.52    0.27
  -3  19  -1    2.01    0.30
   4 -19   1   27.13    1.10
  -4  19  -1   27.60    1.05
  -4  19  -1   26.35    1.09
   5 -19   1    0.48    0.31
  -5  19  -1    0.19    0.29
   6 -19   1    1.88    0.41
  -6  19  -1    1.34    0.41
   7 -19   1    0.75    0.42
   7 -19   1    0.47    0.35
  -7  19  -1    0.45    0.42
   6 -20  -1    0.40    0.32
  -6  20   1    0.63    0.36
   5 -20  -1   17.11    0.88
  -5  20   1   15.21    0.85
   4 -20  -1    1.58    0.35
  -4  20   1    1.34    0.32
  -4  20   1    2.14    0.38
   3 -20  -1    6.28    0.51
  -3  20   1    6.58    0.52
  -3  20   1    6.01    0.47
   3  20  -1    6.61    0.27
   2 -20  -1    1.55    0.29
   2  20  -1    1.92    0.19
  -2  20   1    1.75    0.24
  -2  20   1    1.97    0.30
  -2  20   1    2.30    0.30
   1 -20  -1   10.21    0.54
  -1  20   1    9.95    0.44
   1  20  -1   10.10    0.45
   1  20  -1    9.80    0.61
  -1  20   1   12.28    0.60
  -1  20   1   10.25    0.53
   0 -20  -1    6.47    0.39
   0 -20   1    5.75    0.46
   0 -20  -1    5.34    0.46
   0 -20   1    6.11    0.38
   0  20  -1    5.94    0.26
   0  20   1    5.43    0.45
   0  20  -1    5.77    0.37
   0  20  -1    6.40    0.48
   0  20   1    5.56    0.38
   0  20   1    6.04    0.25
   1 -20   1   20.23    0.79
  -1  20  -1   19.00    0.68
  -1  20  -1   18.36    0.76
  -1  20  -1   20.50    0.86
   1  20   1   19.43    0.68
   2 -20   1    0.24    0.23
  -2  20  -1    0.66    0.24
  -2  20  -1    0.27    0.22
   2  20   1    0.62    0.14
  -2  20  -1    0.24    0.18
   3 -20   1   20.13    0.88
  -3  20  -1   19.30    0.82
   3  20   1   20.51    0.61
  -3  20  -1   21.58    0.89
  -3  20  -1   20.13    0.86
   4 -20   1    7.38    0.59
  -4  20  -1    6.32    0.52
  -4  20  -1    6.15    0.54
   5 -20   1   15.23    0.82
  -5  20  -1   14.27    0.80
   6 -20   1    4.22    0.52
  -6  20  -1    3.91    0.55
   6 -21  -1    0.32    0.32
  -6  21   1    0.21    0.37
   5 -21  -1    0.54    0.31
  -5  21   1    0.39    0.31
   4 -21  -1   -0.19    0.28
  -4  21   1   -0.07    0.25
  -4  21   1    0.22    0.29
   3 -21  -1   -0.03    0.25
   3  21  -1    0.08    0.11
  -3  21   1    0.14    0.21
  -3  21   1    0.27    0.27
   2 -21  -1    0.33    0.24
  -2  21   1    0.89    0.22
  -2  21   1    0.81    0.26
   2  21  -1    0.83    0.16
  -2  21   1    0.77    0.25
   1 -21  -1    8.38    0.49
   1  21  -1    8.00    0.41
  -1  21   1    8.04    0.38
   1  21  -1    7.60    0.56
  -1  21   1    7.33    0.52
  -1  21   1    7.54    0.47
   0 -21  -1   99.55    3.54
   0 -21   1   95.55    2.82
   0 -21  -1   93.86    2.81
   0  21   1   95.59    2.75
   0  21  -1   93.25    2.74
   0  21  -1   98.00    2.61
   0  21  -1   98.01    3.02
   0  21   1   96.97    3.00
   0  21   1   99.32    2.60
   1 -21   1    1.49    0.27
  -1  21  -1    1.70    0.27
   1  21   1    1.62    0.21
  -1  21  -1    1.35    0.19
  -1  21  -1    2.35    0.33
   2 -21   1   30.77    1.13
   2  21   1   31.29    0.95
  -2  21  -1   30.60    1.12
  -2  21  -1   30.46    1.04
  -2  21  -1   30.96    1.16
   3 -21   1   -0.21    0.23
  -3  21  -1   -0.14    0.26
  -3  21  -1    0.32    0.24
  -3  21  -1    0.14    0.22
   3  21   1    0.20    0.10
   4 -21   1   13.88    0.77
  -4  21  -1   14.32    0.78
  -4  21  -1   14.39    0.75
   5 -21   1    0.26    0.31
  -5  21  -1   -0.17    0.31
   6 -21   1    6.45    0.63
  -6  21  -1    6.46    0.64
   6 -22  -1    3.15    0.49
  -6  22   1    2.17    0.47
   5 -22  -1    0.11    0.32
  -5  22   1    0.02    0.31
   4 -22  -1    0.53    0.32
  -4  22   1   -0.12    0.27
  -4  22   1    0.19    0.25
   3 -22  -1    0.02    0.26
  -3  22   1    0.77    0.25
   3  22  -1    0.57    0.13
  -3  22   1    0.60    0.29
   2 -22  -1    6.39    0.50
   2  22  -1    6.92    0.36
  -2  22   1    6.79    0.51
  -2  22   1    6.94    0.44
  -2  22   1    6.56    0.51
   1 -22  -1    3.34    0.36
  -1  22   1    2.87    0.24
   1  22  -1    3.44    0.43
   1  22  -1    3.00    0.28
  -1  22   1    2.20    0.31
  -1  22   1    3.56    0.39
   0 -22  -1    1.67    0.26
   0 -22   1    1.67    0.26
   0  22   1    1.47    0.24
   0  22   1    1.09    0.29
   0  22  -1    1.41    0.24
   0  22  -1    1.38    0.32
   1 -22   1   10.27    0.58
  -1  22  -1   10.96    0.47
   1  22   1   11.74    0.51
  -1  22  -1   11.20    0.58
  -1  22  -1   12.27    0.67
   2 -22   1    1.93    0.32
  -2  22  -1    1.66    0.31
   2  22   1    1.66    0.20
  -2  22  -1    1.52    0.24
  -2  22  -1    1.79    0.33
   3 -22   1    9.48    0.63
  -3  22  -1    8.32    0.61
   3  22   1    8.86    0.34
  -3  22  -1    9.38    0.54
   4 -22   1   -0.12    0.28
  -4  22  -1    0.36    0.30
  -4  22  -1    0.82    0.30
   5 -22   1    2.19    0.43
  -5  22  -1    3.51    0.48
   6 -22   1    0.24    0.34
  -6  22  -1    0.33    0.36
   6 -23  -1    4.50    0.55
  -6  23   1    3.76    0.55
   5 -23  -1    2.81    0.47
  -5  23   1    2.75    0.46
   4 -23  -1    9.80    0.73
  -4  23   1    9.82    0.65
  -4  23   1    9.84    0.72
   3 -23  -1    0.36    0.30
  -3  23   1    0.56    0.24
  -3  23   1    0.29    0.29
   3  23  -1    0.47    0.14
   2 -23  -1    7.67    0.56
  -2  23   1    7.65    0.55
  -2  23   1    8.57    0.55
   2  23  -1    7.97    0.40
  -2  23   1    7.70    0.46
   1 -23  -1   10.62    0.59
  -1  23   1   10.91    0.64
  -1  23   1   10.52    0.45
  -1  23   1   10.20    0.59
   1  23  -1   10.63    0.51
   1  23  -1   10.14    0.68
   0 -23   1   10.77    0.54
   0  23   1    9.62    0.65
   0  23   1    9.26    0.51
   0  23  -1    9.60    0.64
   0  23  -1    9.52    0.51
   1 -23   1    0.15    0.22
  -1  23  -1    0.36    0.26
  -1  23  -1    0.29    0.24
   1  23   1    0.00    0.18
  -1  23  -1    0.09    0.15
   2 -23   1    1.07    0.30
  -2  23  -1    0.83    0.29
   2  23   1    0.67    0.17
  -2  23  -1    0.22    0.19
  -2  23  -1    0.78    0.30
   3 -23   1    3.40    0.45
   3  23   1    4.58    0.25
  -3  23  -1    4.15    0.41
  -3  23  -1    5.40    0.49
   4 -23   1    9.01    0.70
  -4  23  -1   10.50    0.69
  -4  23  -1    7.67    0.59
   5 -23   1    5.03    0.57
  -5  23  -1    4.21    0.52
   6 -23   1    4.60    0.58
  -6  23  -1    5.04    0.60
   5 -24  -1    7.74    0.67
  -5  24   1    8.04    0.66
   4 -24  -1    4.41    0.52
  -4  24   1    5.05    0.55
  -4  24   1    3.93    0.46
   3 -24  -1    9.71    0.65
  -3  24   1    7.83    0.55
   3  24  -1    9.47    0.38
  -3  24   1    9.52    0.64
   2 -24  -1    0.18    0.28
  -2  24   1    0.58    0.27
  -2  24   1    0.05    0.25
  -2  24   1    0.74    0.21
   2  24  -1    0.27    0.17
   1 -24  -1   19.94    0.85
  -1  24   1   22.07    0.92
   1  24  -1   19.12    0.97
  -1  24   1   20.40    0.85
   1  24  -1   19.30    0.75
  -1  24   1   19.92    0.69
   0  24   1    2.62    0.31
   0  24  -1    2.34    0.31
   0  24  -1    2.78    0.40
   1 -24   1    2.21    0.32
  -1  24  -1    1.82    0.36
  -1  24  -1    1.92    0.22
  -1  24  -1    2.31    0.34
   1  24   1    2.83    0.29
   2 -24   1    0.17    0.27
  -2  24  -1    0.50    0.20
  -2  24  -1    0.68    0.29
  -2  24  -1    0.70    0.30
   2  24   1    0.47    0.18
   3 -24   1    0.95    0.34
  -3  24  -1    0.34    0.25
  -3  24  -1    0.90    0.34
   3  24   1    1.22    0.15
   4 -24   1    1.12    0.36
  -4  24  -1    0.84    0.36
  -4  24  -1    0.37    0.31
   5 -24   1    0.61    0.37
  -5  24  -1   -0.19    0.34
   5 -25  -1    0.53    0.38
  -5  25   1    0.74    0.38
   4 -25  -1   16.89    0.91
  -4  25   1   15.13    0.82
  -4  25   1   15.87    0.91
   3 -25  -1    0.53    0.31
  -3  25   1    0.65    0.27
   3  25  -1    0.38    0.14
  -3  25   1    0.86    0.34
   2 -25  -1    5.03    0.50
  -2  25   1    6.67    0.43
   2  25  -1    6.59    0.40
  -2  25   1    6.20    0.53
   1 -25  -1    1.48    0.31
   1  25  -1    1.14    0.24
  -1  25   1    1.38    0.19
  -1  25   1    1.17    0.30
  -1  25   1    2.06    0.37
   0  25  -1    3.49    0.35
   0  25  -1    3.03    0.43
   0  25   1    2.63    0.32
   1 -25   1    0.23    0.25
  -1  25  -1    0.55    0.28
  -1  25  -1    0.56    0.30
  -1  25  -1    0.35    0.15
   1  25   1    1.03    0.23
   2 -25   1    0.30    0.28
  -2  25  -1    0.27    0.29
  -2  25  -1    0.45    0.30
  -2  25  -1    0.37    0.21
   2  25   1    0.62    0.19
   3 -25   1    0.90    0.33
   3  25   1    1.38    0.17
  -3  25  -1    1.52    0.31
  -3  25  -1    1.03    0.36
   4 -25   1    0.23    0.33
  -4  25  -1   -0.24    0.33
  -4  25  -1    0.15    0.29
   5 -25   1    2.33    0.46
  -5  25  -1    1.71    0.41
   5 -26  -1    3.64    0.55
  -5  26   1    5.22    0.56
   4 -26  -1    4.26    0.53
  -4  26   1    3.94    0.46
  -4  26   1    5.07    0.59
   3 -26  -1   22.50    1.07
   3  26  -1   22.54    0.73
  -3  26   1   22.89    0.92
  -3  26   1   22.44    1.03
   2 -26  -1   -0.32    0.27
  -2  26   1   -0.25    0.18
   2  26  -1    0.03    0.18
  -2  26   1    0.00    0.29
   1 -26  -1    7.79    0.57
   1  26  -1    8.23    0.49
  -1  26   1    8.44    0.64
  -1  26   1    7.97    0.56
  -1  26   1    8.89    0.41
   0  26  -1   -0.08    0.29
   0  26  -1    0.15    0.22
   0  26   1    0.72    0.25
   1 -26   1    1.94    0.36
  -1  26  -1    2.36    0.23
   1  26   1    2.10    0.29
  -1  26  -1    2.14    0.40
  -1  26  -1    2.82    0.38
   2 -26   1    0.27    0.29
  -2  26  -1    0.30    0.30
   2  26   1    0.47    0.20
  -2  26  -1    0.45    0.21
  -2  26  -1    0.00    0.29
   3 -26   1    7.66    0.64
  -3  26  -1    7.45    0.55
   3  26   1    8.79    0.36
  -3  26  -1    8.07    0.67
   4 -26   1    1.09    0.39
  -4  26  -1    0.36    0.37
  -4  26  -1    0.56    0.31
   5 -26   1    1.36    0.43
  -5  26  -1    2.30    0.43
   5 -27  -1    0.16    0.40
  -5  27   1   -0.27    0.33
   4 -27  -1   12.70    0.84
  -4  27   1   12.87    0.75
  -4  27   1   12.75    0.83
   3 -27  -1   -0.13    0.32
  -3  27   1   -0.02    0.23
   3  27  -1    0.14    0.14
  -3  27   1   -0.29    0.32
   2 -27  -1    5.99    0.56
  -2  27   1    6.55    0.55
   2  27  -1    4.99    0.37
  -2  27   1    5.71    0.41
   1 -27  -1    0.15    0.28
  -1  27   1    0.33    0.28
  -1  27   1    0.03    0.30
   1  27  -1    0.17    0.22
   0  27   1   19.04    0.80
   0  27  -1   19.22    1.00
   0  27  -1   18.59    0.82
   1 -27   1    0.79    0.30
   1  27   1    0.82    0.24
  -1  27  -1    0.58    0.31
  -1  27  -1    0.99    0.32
   2 -27   1    4.83    0.52
  -2  27  -1    5.28    0.41
  -2  27  -1    5.04    0.52
   2  27   1    5.12    0.37
  -2  27  -1    5.48    0.55
   3 -27   1    0.73    0.37
  -3  27  -1   -0.12    0.33
  -3  27  -1    0.97    0.28
   3  27   1    0.48    0.15
   4 -27   1    5.12    0.59
  -4  27  -1    6.32    0.65
  -4  27  -1    6.53    0.56
   5 -27   1    0.19    0.39
   4 -28  -1    0.11    0.37
  -4  28   1   -0.28    0.35
  -4  28   1   -0.11    0.27
   3 -28  -1    4.87    0.57
  -3  28   1    7.08    0.63
   3  28  -1    5.75    0.33
  -3  28   1    5.58    0.47
   2 -28  -1    2.28    0.40
  -2  28   1    1.59    0.25
   2  28  -1    1.34    0.25
  -2  28   1    2.20    0.41
   1 -28  -1    8.37    0.63
   1  28  -1    8.41    0.53
  -1  28   1    9.16    0.62
   0  28   1    2.66    0.36
   0  28  -1    2.07    0.35
   0  28  -1    2.06    0.46
   1 -28   1    0.43    0.30
  -1  28  -1    0.72    0.32
   1  28   1    0.56    0.25
  -1  28  -1    0.51    0.35
   2 -28   1    0.13    0.31
   2  28   1    0.27    0.20
  -2  28  -1    0.33    0.33
  -2  28  -1    0.05    0.19
   3 -28   1    3.00    0.50
  -3  28  -1    3.52    0.50
  -3  28  -1    4.41    0.42
   3  28   1    3.62    0.27
   4 -28   1    3.68    0.55
  -4  28  -1    3.48    0.45
  -4  28  -1    5.36    0.61
   4 -29  -1    4.64    0.61
  -4  29   1    6.66    0.56
  -4  29   1    6.18    0.65
   3 -29  -1    0.85    0.39
   3  29  -1    0.21    0.15
  -3  29   1    0.32    0.25
  -3  29   1    0.32    0.36
   2 -29  -1    3.09    0.47
   2  29  -1    3.37    0.33
  -2  29   1    3.22    0.46
  -2  29   1    3.01    0.31
  -1  29   1    2.17    0.38
   1  29  -1    2.71    0.34
   0  29  -1    0.53    0.28
   0  29   1    0.14    0.25
  -1  29  -1    0.29    0.34
  -1  29  -1   -0.26    0.27
   1  29   1   -0.05    0.22
   2 -29   1    2.56    0.44
  -2  29  -1    2.90    0.44
  -2  29  -1    2.13    0.28
   2  29   1    2.23    0.28
   3 -29   1    0.44    0.36
  -3  29  -1    0.01    0.24
  -3  29  -1    0.37    0.35
   4 -29   1    1.66    0.45
  -4  29  -1    1.21    0.45
  -4  29  -1    0.29    0.32
   3 -30  -1    0.95    0.40
  -3  30   1    0.75    0.26
  -3  30   1    0.05    0.35
   2 -30  -1    0.73    0.37
   2  30  -1   -0.18    0.20
  -2  30   1    0.23    0.37
   1  30  -1    7.04    0.50
  -1  30   1    6.20    0.56
   0  30   1    0.79    0.31
   0  30  -1    0.84    0.30
  -1  30  -1    3.97    0.48
   1  30   1    4.58    0.42
  -1  30  -1    5.48    0.61
   2 -30   1    1.06    0.38
  -2  30  -1    0.64    0.36
   2  30   1    1.11    0.24
   3 -30   1    6.21    0.63
  -3  30  -1    7.51    0.54
  -3  30  -1    7.39    0.68
   3 -31  -1   -0.29    0.36
  -3  31   1    0.65    0.39
  -3  31   1    0.19    0.25
   2 -31  -1    0.89    0.39
   2  31  -1    0.56    0.25
  -2  31   1    0.84    0.37
  -1  31   1    1.15    0.35
   1  31  -1    1.23    0.30
   0  31  -1    5.26    0.49
   0  31   1    5.24    0.48
  -1  31  -1    1.67    0.39
   1  31   1    1.82    0.32
   2 -31   1    3.45    0.50
   2  31   1    3.44    0.34
  -2  31  -1    4.68    0.55
   3 -31   1    5.01    0.61
  -3  31  -1    6.77    0.50
  -3  31  -1    6.03    0.66
   2 -32  -1   -0.15    0.35
   2  32  -1    0.40    0.22
  -2  32   1    0.00    0.35
  -1  32   1    1.35    0.37
   1  32  -1    1.55    0.33
   0  32  -1    0.72    0.32
   0  32   1    0.19    0.29
  -1  32  -1    0.14    0.33
   1  32   1   -0.07    0.25
   2 -32   1    0.28    0.34
  -2  32  -1    0.25    0.37
   2  32   1    0.61    0.23
   1  33  -1    0.57    0.28
  -1  33   1    0.32    0.35
   0  33  -1    6.29    0.55
   0  33   1    5.56    0.53
   1  33   1    2.61    0.37
  -1  33  -1    2.12    0.43
   8   0  -2   25.45    1.26
   8   0  -2   26.66    1.10
   7   0  -2   -0.10    0.29
   7   0  -2   -0.24    0.23
   6   0  -2   10.38    0.65
   6   0  -2   10.36    0.44
   6   0  -2   10.72    0.57
  -5   0   2    0.26    0.19
   5   0  -2   -0.19    0.15
  -5   0   2   -0.05    0.15
  -4   0   2   84.77    2.50
  -4   0   2   87.51    2.43
   4   0  -2   88.23    3.11
  -4   0   2   84.63    3.12
   4   0  -2   88.97    2.45
  -3   0   2    0.01    0.11
   3   0  -2   -0.06    0.10
   3   0  -2   -0.10    0.06
  -3   0   2   -0.11    0.09
  -3   0   2    0.18    0.10
  -2   0   2   81.23    2.86
  -2   0   2   82.49    2.28
   2   0  -2   79.57    2.85
   2   0  -2   83.39    2.27
   1   0  -2    0.06    0.09
  -1   0   2   -0.07    0.08
   1   0  -2   -0.12    0.07
   0   0  -2  474.76   12.69
   0   0  -2  431.77   15.57
   0   0   2  463.56   15.58
   1   0   2    0.03    0.07
  -1   0  -2   -0.01    0.07
  -1   0  -2    0.03    0.08
   1   0   2    0.06    0.07
   1   0   2   -0.04    0.08
   2   0   2   49.10    1.37
   2   0   2   49.99    1.52
   2   0   2   49.93    1.41
  -2   0  -2   51.41    1.42
  -2   0  -2   46.87    1.77
  -3   0  -2   -0.06    0.09
   3   0   2    0.10    0.07
  -3   0  -2   -0.02    0.11
   3   0   2   -0.01    0.11
  -3   0  -2    0.04    0.10
   3   0   2   -0.07    0.09
   4   0   2   48.52    1.40
   4   0   2   48.12    1.38
  -4   0  -2   47.93    1.42
  -4   0  -2   49.33    1.47
  -4   0  -2   46.19    1.82
   4   0   2   48.77    1.59
  -5   0  -2    0.04    0.15
  -5   0  -2    0.06    0.17
   5   0   2   -0.22    0.19
   5   0   2    0.10    0.13
   5   0   2    0.00    0.16
   6   0   2   45.66    1.51
   6   0   2   47.83    1.37
  -6   0  -2   46.13    1.54
   6   0   2   47.12    1.68
   7   0   2    0.07    0.24
   7   0   2   -0.20    0.28
  -7   0  -2    0.03    0.24
   8   0   2    5.83    0.63
   8   0   2    5.36    0.52
   8  -1  -2   -0.14    0.28
   8  -1  -2    0.13    0.37
   8   1  -2    0.47    0.37
   8   1  -2    0.55    0.30
   7  -1  -2   29.67    1.12
   7  -1  -2   28.30    1.26
   7   1  -2   29.31    1.28
   7   1  -2   29.41    1.10
   6  -1  -2   18.49    0.88
   6  -1  -2   18.02    0.65
   6  -1  -2   17.77    0.77
   6   1  -2   18.34    0.60
  -6   1   2   17.77    0.85
   6   1  -2   17.17    0.73
   6   1  -2   16.71    0.85
   5  -1  -2   63.14    1.88
  -5  -1   2   61.73    2.38
  -5  -1   2   63.77    1.92
   5  -1  -2   64.78    1.85
  -5   1   2   65.41    2.50
  -5   1   2   62.54    1.93
   5   1  -2   64.63    1.87
   5   1  -2   64.23    1.78
   5   1  -2   60.88    2.11
   4  -1  -2   -0.06    0.11
  -4  -1   2    0.10    0.14
  -4  -1   2   -0.19    0.11
   4  -1  -2    0.00    0.10
  -4  -1   2   -0.06    0.11
   4  -1  -2    0.19    0.15
  -4   1   2    0.12    0.13
  -4   1   2    0.06    0.15
  -4   1   2    0.02    0.13
   4   1  -2    0.01    0.11
  -3  -1   2    0.06    0.11
   3  -1  -2    0.12    0.12
   3  -1  -2    0.21    0.10
  -3  -1   2    0.23    0.10
   3  -1  -2    0.15    0.12
  -3  -1   2    0.14    0.10
  -3   1   2    0.23    0.11
   3   1  -2    0.02    0.07
  -3   1   2    0.12    0.11
  -3   1   2    0.12    0.12
   3   1  -2    0.12    0.10
   2  -1  -2    1.27    0.12
  -2  -1   2    1.17    0.12
  -2  -1   2    1.41    0.16
   2  -1  -2    1.29    0.13
   2  -1  -2    1.03    0.15
  -2   1   2    1.12    0.13
   2   1  -2    1.36    0.11
  -2   1   2    1.14    0.15
   2   1  -2    1.37    0.14
  -2   1   2    1.16    0.13
   1  -1  -2    8.24    0.36
   1  -1  -2    8.65    0.29
  -1  -1   2    7.74    0.34
   1  -1  -2    8.75    0.29
   1  -1  -2    8.09    0.30
   1   1  -2    8.22    0.27
   1   1  -2    7.99    0.34
  -1   1   2    7.81    0.36
  -1   1   2    8.13    0.30
   0  -1   2   33.92    1.01
   0  -1  -2   34.51    1.01
   0  -1   2   34.06    1.23
   0  -1  -2   33.70    1.23
   0   1  -2   34.76    1.01
   0   1  -2   40.53    1.25
   0   1   2   34.28    1.23
   0   1   2   34.66    1.01
   1  -1   2   22.28    0.65
  -1  -1  -2   22.43    0.65
   1  -1   2   22.34    0.64
  -1  -1  -2   20.92    0.81
   1  -1   2   23.29    0.66
  -1   1  -2   21.61    0.83
   1   1   2   22.14    0.64
   1   1   2   21.66    0.62
   1   1   2   22.81    0.70
  -1   1  -2   23.64    0.67
   2  -1   2    4.25    0.23
   2  -1   2    4.32    0.21
  -2  -1  -2    4.20    0.21
   2  -1   2    4.22    0.20
   2  -1   2    4.51    0.23
  -2   1  -2    4.05    0.22
  -2   1  -2    3.68    0.27
  -2   1  -2    3.99    0.22
   2   1   2    4.07    0.19
   2   1   2    4.35    0.19
  -3  -1  -2   11.61    0.56
  -3  -1  -2   12.93    0.45
   3  -1   2   12.91    0.45
   3  -1   2   12.11    0.50
   3  -1   2   12.52    0.44
   3  -1   2   11.57    0.46
  -3  -1  -2   12.68    0.44
   3   1   2   12.34    0.42
  -3   1  -2   12.41    0.47
   3   1   2   12.78    0.41
  -3   1  -2   13.04    0.46
   3   1   2   12.50    0.52
  -3   1  -2   12.08    0.58
   4  -1   2    4.41    0.32
   4  -1   2    3.99    0.31
   4  -1   2    4.30    0.25
   4  -1   2    4.31    0.27
  -4  -1  -2    4.46    0.35
  -4  -1  -2    4.75    0.29
  -4  -1  -2    4.21    0.28
   4   1   2    4.88    0.35
  -4   1  -2    4.00    0.30
   4   1   2    4.79    0.24
  -4   1  -2    4.47    0.37
  -4   1  -2    5.22    0.31
   5  -1   2   60.13    1.76
   5  -1   2   62.35    1.84
   5  -1   2   62.33    2.02
  -5  -1  -2   61.37    2.32
  -5  -1  -2   60.04    1.86
   5   1   2   60.16    1.81
   5   1   2   62.70    1.73
   5   1   2   61.30    2.03
  -5   1  -2   61.44    1.88
   6  -1   2    1.00    0.26
   6  -1   2    0.97    0.29
   6  -1   2    1.02    0.18
  -6  -1  -2    1.17    0.26
   6   1   2    0.52    0.27
  -6   1  -2    0.81    0.25
   6   1   2    0.98    0.24
   6   1   2    0.74    0.14
   7  -1   2    9.58    0.61
   7  -1   2    8.72    0.67
   7   1   2    9.82    0.68
   7   1   2    9.79    0.59
  -7   1  -2    9.87    0.62
   8  -1   2   -0.01    0.29
   8   1   2    0.68    0.30
   8   1   2    0.10    0.33
   8  -2  -2   10.38    0.72
   8  -2  -2   11.20    0.82
   8   2  -2   11.77    0.85
   8   2  -2   10.60    0.66
   7  -2  -2    9.91    0.64
   7  -2  -2   10.81    0.72
   7  -2  -2    9.75    0.47
   7   2  -2    9.20    0.71
   7   2  -2    9.67    0.59
   6  -2  -2    2.02    0.24
   6  -2  -2    1.95    0.31
   6  -2  -2    2.22    0.37
  -6   2   2    2.38    0.37
   6   2  -2    2.11    0.38
   6   2  -2    1.87    0.27
   5  -2  -2    0.99    0.17
  -5  -2   2    0.79    0.19
   5  -2  -2    1.13    0.23
  -5  -2   2    1.01    0.22
   5   2  -2    0.56    0.24
   5   2  -2    0.89    0.13
   5   2  -2    1.21    0.20
   4  -2  -2   57.47    1.70
   4  -2  -2   57.18    1.70
  -4  -2   2   58.04    2.14
   4  -2  -2   60.03    2.17
  -4  -2   2   58.28    1.71
   4   2  -2   59.20    1.62
   4   2  -2   57.40    1.90
  -4   2   2   56.12    2.17
  -4   2   2   58.93    1.74
  -4   2   2   58.00    1.69
   3  -2  -2    5.68    0.27
   3  -2  -2    4.95    0.29
  -3  -2   2    4.85    0.31
  -3  -2   2    5.25    0.25
  -3   2   2    5.07    0.28
   3   2  -2    4.82    0.24
   3   2  -2    5.29    0.29
  -3   2   2    4.85    0.28
   3   2  -2    5.20    0.20
  -3   2   2    5.23    0.35
  -2  -2   2    6.00    0.30
  -2  -2   2    6.62    0.24
   2  -2  -2    5.94    0.34
   2  -2  -2    6.45    0.27
  -2   2   2    5.89    0.34
  -2   2   2    5.83    0.29
  -2   2   2    6.35    0.27
   2   2  -2    6.07    0.21
   2   2  -2    5.27    0.22
   1  -2  -2   11.40    0.46
  -1  -2   2   10.41    0.42
   1  -2  -2   11.29    0.36
   1  -2  -2   10.95    0.37
  -1  -2   2   11.01    0.37
   1  -2  -2   11.34    0.37
  -1   2   2   10.40    0.37
  -1   2   2   10.33    0.36
  -1   2   2   10.43    0.46
  -1   2   2   11.35    0.36
   1   2  -2   10.79    0.33
   1   2  -2   10.41    0.42
   0  -2   2   16.35    0.48
   0  -2   2   15.48    0.60
   0  -2  -2   15.61    0.59
   0  -2  -2   16.97    0.49
   0  -2   2   16.31    0.48
   0   2   2   16.07    0.47
   0   2   2   16.55    0.49
   0   2  -2   16.48    0.48
   0   2  -2   16.44    0.48
   0   2   2   16.50    0.59
   0   2  -2   15.46    0.60
   0   2  -2   16.46    0.46
   1  -2   2  631.75   16.38
   1  -2   2  588.07   16.87
   1  -2   2  628.02   16.35
  -1  -2  -2  621.28   21.18
   1   2   2  618.62   16.39
   1   2   2  622.85   16.36
  -1   2  -2  612.01   16.38
   1   2   2  646.31   18.01
  -1   2  -2  635.22   16.88
  -1   2  -2  626.70   16.35
  -2  -2  -2   37.78    1.07
   2  -2   2   34.74    1.07
   2   2   2   37.19    1.04
  -2   2  -2   36.81    1.38
   2   2   2   37.33    1.02
  -2   2  -2   38.41    1.07
  -2   2  -2   38.43    1.11
   2   2   2   37.01    1.04
  -3  -2  -2   40.89    1.55
   3  -2   2   41.29    1.24
   3  -2   2   41.40    1.22
  -3  -2  -2   42.89    1.24
   3  -2   2   43.58    1.26
  -3   2  -2   43.00    1.24
   3   2   2   42.67    1.37
   3   2   2   43.67    1.21
  -3   2  -2   41.92    1.27
   3   2   2   42.96    1.19
  -3   2  -2   39.27    1.59
   3   2   2   42.22    1.17
   4  -2   2   51.91    1.54
  -4  -2  -2   51.73    1.94
  -4  -2  -2   53.39    1.55
   4  -2   2   53.24    1.70
   4  -2   2   51.35    1.51
   4  -2   2   50.57    1.55
   4   2   2   51.20    1.71
  -4   2  -2   54.14    1.54
  -4   2  -2   51.64    1.58
  -4   2  -2   51.85    1.98
   4   2   2   51.42    1.45
  -5  -2  -2    0.12    0.15
   5  -2   2    0.15    0.19
   5  -2   2    0.09    0.13
  -5  -2  -2    0.02    0.16
   5  -2   2   -0.04    0.19
   5  -2   2    0.09    0.15
  -5   2  -2    0.12    0.18
   5   2   2   -0.13    0.09
   5   2   2   -0.11    0.20
   5   2   2    0.09    0.15
   6  -2   2   18.12    0.86
   6  -2   2   17.55    0.67
  -6  -2  -2   18.31    0.76
   6  -2   2   18.93    0.81
   6   2   2   17.81    0.86
  -6   2  -2   19.24    0.80
   6   2   2   18.29    0.75
   7  -2   2    0.28    0.29
   7  -2   2    0.37    0.29
   7  -2   2    0.61    0.19
   7   2   2    0.72    0.26
   7   2   2    0.50    0.32
  -7   2  -2    0.84    0.28
   8  -2   2    2.81    0.44
   8   2   2    2.66    0.39
   8   2   2    1.92    0.47
   8  -3  -2    2.33    0.47
   8  -3  -2    1.18    0.38
   8   3  -2    1.70    0.46
   8   3  -2    2.19    0.36
   7  -3  -2    1.43    0.34
   7  -3  -2    1.34    0.24
   7  -3  -2    1.26    0.38
   7   3  -2    1.22    0.38
   7   3  -2    0.89    0.27
   6  -3  -2    9.52    0.57
   6   3  -2    8.46    0.62
   6   3  -2    8.29    0.48
  -6   3   2    9.09    0.59
  -5  -3   2    0.63    0.21
   5  -3  -2    0.57    0.22
   5  -3  -2    0.72    0.21
  -5  -3   2    0.97    0.19
   5  -3  -2    0.61    0.16
   5   3  -2    0.77    0.26
  -5   3   2    0.65    0.20
   5   3  -2    0.51    0.18
   5   3  -2    0.60    0.10
  -4  -3   2    3.62    0.25
   4  -3  -2    3.82    0.27
   4  -3  -2    4.16    0.31
   4  -3  -2    3.76    0.35
  -4  -3   2    3.49    0.30
  -4   3   2    4.06    0.37
  -4   3   2    3.77    0.29
   4   3  -2    3.23    0.31
   4   3  -2    3.95    0.19
   4   3  -2    3.82    0.26
  -4   3   2    4.07    0.30
   3  -3  -2   17.72    0.61
  -3  -3   2   17.97    0.72
   3  -3  -2   18.27    0.61
   3  -3  -2   16.79    0.76
  -3  -3   2   18.44    0.57
  -3   3   2   17.60    0.60
  -3   3   2   17.13    0.77
  -3   3   2   17.91    0.61
   3   3  -2   18.01    0.56
   3   3  -2   17.34    0.69
  -3   3   2   17.85    0.62
   2  -3  -2   11.60    0.45
   2  -3  -2   13.59    0.46
  -2  -3   2   14.10    0.42
  -2  -3   2   12.92    0.52
  -2   3   2   13.91    0.45
  -2   3   2   13.88    0.46
   2   3  -2   12.45    0.40
  -1  -3   2  136.76    4.90
   1  -3  -2  146.81    3.84
  -1  -3   2  143.48    4.03
   1  -3  -2  150.11    4.03
   1   3  -2  139.42    4.90
   1   3  -2  145.43    3.80
  -1   3   2  142.69    4.02
  -1   3   2  146.95    3.84
  -1   3   2  145.88    3.84
   0  -3   2    4.53    0.17
   0  -3   2    4.68    0.18
   0  -3  -2    4.64    0.18
   0  -3  -2    4.79    0.19
   0  -3  -2    4.56    0.22
   0  -3   2    4.40    0.22
   0   3  -2    4.39    0.18
   0   3  -2    4.10    0.22
   0   3  -2    4.64    0.17
   0   3  -2    4.78    0.17
   0   3   2    4.21    0.21
   0   3   2    4.73    0.19
   0   3   2    4.54    0.17
   0   3   2    4.73    0.17
  -1  -3  -2   36.60    1.33
   1  -3   2   38.69    1.07
   1   3   2   39.55    1.02
   1   3   2   37.84    1.03
   1   3   2   38.23    1.17
  -1   3  -2   38.85    1.07
  -1   3  -2   37.43    1.07
  -2  -3  -2    0.68    0.09
   2  -3   2    0.55    0.13
   2  -3   2    0.41    0.11
   2   3   2    0.57    0.13
  -2   3  -2    0.32    0.12
  -2   3  -2    0.43    0.11
   2   3   2    0.39    0.06
  -2   3  -2    0.40    0.14
  -2   3  -2    0.44    0.11
   2   3   2    0.39    0.08
  -3  -3  -2   68.18    2.48
   3  -3   2   68.18    1.98
   3  -3   2   72.85    2.02
  -3  -3  -2   70.99    1.99
  -3   3  -2   69.75    1.98
  -3   3  -2   72.34    1.97
   3   3   2   69.61    1.93
   3   3   2   70.93    1.88
  -3   3  -2   68.36    2.54
  -3   3  -2   70.38    2.04
   3   3   2   69.74    2.18
   4  -3   2    7.01    0.39
  -4  -3  -2    6.52    0.40
   4  -3   2    6.78    0.39
   4  -3   2    6.92    0.35
  -4  -3  -2    6.87    0.33
   4  -3   2    6.96    0.35
   4   3   2    6.87    0.25
  -4   3  -2    6.43    0.36
   4   3   2    7.12    0.33
   4   3   2    6.26    0.41
  -4   3  -2    6.30    0.38
  -4   3  -2    6.71    0.47
   5  -3   2   15.84    0.64
  -5  -3  -2   17.43    0.82
   5  -3   2   16.95    0.72
   5  -3   2   17.93    0.75
  -5  -3  -2   17.41    0.66
   5  -3   2   17.33    0.64
   5   3   2   16.83    0.77
   5   3   2   17.64    0.51
   5   3   2   17.83    0.66
  -5   3  -2   16.62    0.70
   6  -3   2    6.44    0.39
   6  -3   2    6.22    0.49
   6  -3   2    6.99    0.51
   6   3   2    6.26    0.44
   6   3   2    6.63    0.54
  -6   3  -2    5.74    0.46
   7  -3   2   16.47    0.87
   7  -3   2   15.34    0.64
   7  -3   2   15.03    0.79
  -7   3  -2   17.12    0.82
   7   3   2   15.79    0.88
   7   3   2   15.09    0.73
   8  -3   2    0.90    0.34
   8   3   2    0.78    0.38
   8   3   2    1.14    0.31
   8  -4  -2   11.64    0.84
   8  -4  -2   12.12    0.80
   8   4  -2   11.77    0.67
   8   4  -2   11.56    0.85
   7  -4  -2    3.35    0.48
   7  -4  -2    3.12    0.32
   7  -4  -2    3.42    0.43
   7   4  -2    2.42    0.47
   7   4  -2    3.44    0.37
   6  -4  -2   -0.18    0.22
   6   4  -2   -0.02    0.28
   6   4  -2   -0.03    0.19
  -6   4   2    0.21    0.25
   5  -4  -2    1.45    0.26
   5  -4  -2    1.63    0.27
  -5  -4   2    1.98    0.22
   5  -4  -2    1.86    0.22
   5   4  -2    1.90    0.32
  -5   4   2    1.49    0.28
  -5   4   2    1.82    0.26
   5   4  -2    1.43    0.22
   4  -4  -2   42.42    1.29
   4  -4  -2   40.96    1.29
  -4  -4   2   42.89    1.26
   4  -4  -2   42.46    1.65
  -4  -4   2   40.62    1.56
   4   4  -2   40.92    1.22
  -4   4   2   44.19    1.29
   4   4  -2   41.34    1.43
  -4   4   2   42.03    1.66
  -4   4   2   40.71    1.32
   3  -4  -2   13.72    0.53
  -3  -4   2   14.18    0.47
   3  -4  -2   14.75    0.67
   3  -4  -2   14.38    0.52
  -3  -4   2   14.01    0.59
   3   4  -2   14.43    0.47
  -3   4   2   13.99    0.54
  -3   4   2   14.16    0.53
  -3   4   2   14.56    0.52
   2  -4  -2    3.52    0.28
   2  -4  -2    3.34    0.21
  -2  -4   2    3.21    0.20
  -2  -4   2    3.57    0.16
   2  -4  -2    3.10    0.21
  -2   4   2    3.19    0.21
  -2   4   2    3.69    0.28
   2   4  -2    3.53    0.17
   2   4  -2    3.68    0.26
   2   4  -2    3.56    0.16
  -2   4   2    3.75    0.23
   1  -4  -2  122.85    3.33
   1  -4  -2  126.42    4.30
   1  -4  -2  124.69    3.48
  -1  -4   2  122.34    4.24
   1   4  -2  119.73    4.23
  -1   4   2  121.09    3.48
   1   4  -2  128.41    3.67
   1   4  -2  127.36    3.29
  -1   4   2  128.56    3.33
  -1   4   2  120.30    4.29
  -1   4   2  127.35    3.34
   0  -4   2   61.59    2.23
   0  -4   2   64.16    1.80
   0  -4  -2   62.07    2.22
   0  -4  -2   66.54    1.78
   0  -4   2   69.19    1.78
   0  -4  -2   66.69    1.82
   0   4   2   63.94    1.77
   0   4   2   63.14    2.22
   0   4  -2   65.78    1.73
   0   4  -2   65.17    1.80
   0   4  -2   61.06    2.23
   0   4   2   61.54    1.81
   0   4   2   65.72    1.72
   0   4  -2   64.35    1.78
   1  -4   2   32.84    0.96
  -1  -4  -2   32.14    1.17
  -1   4  -2   32.80    0.95
   1   4   2   33.57    0.91
  -1   4  -2   33.65    0.96
   2  -4   2   21.91    0.71
   2  -4   2   23.42    0.73
  -2  -4  -2   23.36    0.67
  -2   4  -2   23.50    0.72
   2   4   2   23.52    0.79
  -2   4  -2   22.64    0.72
  -2   4  -2   22.08    0.73
   2   4   2   22.98    0.65
  -3  -4  -2    1.90    0.19
   3  -4   2    1.68    0.20
   3  -4   2    2.14    0.19
  -3  -4  -2    2.07    0.16
   3   4   2    2.08    0.16
  -3   4  -2    1.68    0.24
  -3   4  -2    1.88    0.19
  -3   4  -2    1.77    0.20
  -3   4  -2    2.26    0.21
   3   4   2    2.36    0.24
   4  -4   2   18.84    0.68
   4  -4   2   19.55    0.71
  -4  -4  -2   18.53    0.80
  -4  -4  -2   19.39    0.65
  -4   4  -2   18.64    0.70
   4   4   2   19.15    0.78
  -4   4  -2   18.62    0.71
   4   4   2   19.42    0.64
   5  -4   2    0.11    0.14
   5  -4   2   -0.07    0.16
   5  -4   2   -0.01    0.17
   5  -4   2    0.01    0.20
  -5  -4  -2    0.35    0.15
  -5   4  -2   -0.37    0.17
   5   4   2   -0.15    0.15
  -5   4  -2    0.10    0.19
   5   4   2   -0.07    0.21
   6  -4   2   -0.04    0.23
   6  -4   2    0.26    0.18
   6  -4   2    0.07    0.24
   6   4   2    0.27    0.27
   6   4   2    0.10    0.20
  -6   4  -2    0.43    0.25
   7  -4   2   -0.30    0.27
   7  -4   2    0.03    0.26
   7  -4   2    0.26    0.19
   7   4   2   -0.03    0.22
  -7   4  -2    0.15    0.27
   7   4   2   -0.50    0.27
   8  -4   2    1.86    0.41
   8   4   2    2.57    0.49
   8   4   2    2.19    0.37
   8  -5  -2    1.55    0.41
   8  -5  -2    1.86    0.46
   8   5  -2    2.43    0.35
   8   5  -2    1.77    0.46
   7  -5  -2    0.38    0.22
   7  -5  -2    0.14    0.29
   7  -5  -2    0.43    0.34
   7   5  -2    0.60    0.25
   7   5  -2    0.41    0.33
   6  -5  -2   18.53    0.85
   6   5  -2   18.81    0.94
   6   5  -2   20.55    0.76
  -6   5   2   20.63    0.90
   5  -5  -2   10.06    0.48
   5  -5  -2   10.56    0.55
  -5   5   2   10.67    0.56
   5   5  -2    9.67    0.60
   5   5  -2   10.14    0.46
  -5   5   2   10.34    0.52
   4  -5  -2   14.01    0.57
   4  -5  -2   14.20    0.59
   4  -5  -2   15.67    0.75
  -4  -5   2   15.37    0.52
  -4  -5   2   15.27    0.64
   4   5  -2   13.44    0.65
  -4   5   2   13.07    0.73
  -4   5   2   14.02    0.59
   4   5  -2   14.35    0.51
  -4   5   2   14.73    0.62
  -3  -5   2  175.58    4.71
   3  -5  -2  170.87    5.99
  -3  -5   2  168.65    5.89
   3  -5  -2  169.92    4.78
   3  -5  -2  166.34    4.65
   3   5  -2  173.63    4.57
  -3   5   2  175.76    4.65
  -3   5   2  171.35    4.87
  -3   5   2  169.27    4.64
   3   5  -2  176.18    4.58
   2  -5  -2    2.94    0.27
  -2  -5   2    2.72    0.17
   2  -5  -2    2.59    0.20
   2  -5  -2    2.89    0.22
  -2   5   2    2.83    0.22
  -2   5   2    2.76    0.21
  -2   5   2    2.85    0.27
   2   5  -2    2.83    0.24
   2   5  -2    2.73    0.13
   2   5  -2    2.62    0.13
  -1  -5   2  178.53    6.23
   1  -5  -2  191.13    5.03
   1  -5  -2  184.69    5.10
   1  -5  -2  179.29    4.88
  -1   5   2  180.41    5.10
  -1   5   2  180.14    4.87
   1   5  -2  182.98    4.83
   1   5  -2  190.67    5.37
   1   5  -2  187.34    5.20
  -1   5   2  188.15    4.89
  -1   5   2  174.48    6.29
   0  -5  -2  165.39    4.52
   0  -5  -2  155.70    5.54
   0  -5   2  149.97    5.55
   0  -5   2  167.20    4.44
   0  -5  -2  172.05    4.44
   0  -5   2  163.51    4.49
   0   5   2  171.42    4.29
   0   5  -2  158.14    5.55
   0   5  -2  166.44    4.43
   0   5   2  160.31    4.51
   0   5   2  165.82    4.43
   0   5  -2  165.86    4.30
   0   5  -2  161.78    4.49
   0   5  -2  157.90    5.55
   0   5   2  155.17    5.54
   1  -5   2   29.15    0.89
   1  -5   2   29.84    0.87
  -1  -5  -2   27.78    1.05
  -1   5  -2   29.05    0.87
  -1   5  -2   29.66    0.87
   1   5   2   28.96    0.81
   1   5   2   30.41    0.82
  -1   5  -2   34.75    1.18
  -2  -5  -2   14.01    0.55
   2  -5   2   14.17    0.50
   2  -5   2   14.55    0.51
  -2   5  -2   14.11    0.51
  -2   5  -2   14.41    0.50
  -2   5  -2   14.56    0.50
  -2   5  -2   14.45    0.65
   2   5   2   14.34    0.42
   2   5   2   14.28    0.42
   2   5   2   14.35    0.55
  -3  -5  -2   80.39    2.93
   3  -5   2   84.13    2.41
  -3  -5  -2   85.30    2.34
   3  -5   2   81.85    2.36
   3   5   2   84.51    2.60
  -3   5  -2   87.19    2.36
   3   5   2   84.33    2.28
  -3   5  -2   82.42    2.42
   3   5   2   86.22    2.28
  -3   5  -2   83.35    2.35
   4  -5   2   22.76    0.76
   4  -5   2   20.48    0.77
  -4  -5  -2   21.67    0.87
  -4  -5  -2   21.40    0.70
   4   5   2   20.68    0.68
  -4   5  -2   21.62    0.76
  -4   5  -2   20.25    0.97
   4   5   2   21.75    0.85
  -4   5  -2   20.28    0.78
   5  -5   2   -0.18    0.14
   5  -5   2    0.20    0.19
   5  -5   2    0.10    0.17
   5  -5   2    0.18    0.21
  -5   5  -2    0.14    0.21
  -5   5  -2    0.08    0.20
   5   5   2    0.20    0.22
   5   5   2    0.41    0.16
   6  -5   2   16.39    0.77
   6  -5   2   15.54    0.77
   6  -5   2   15.89    0.68
   6   5   2   15.76    0.83
  -6   5  -2   15.68    0.76
   6   5   2   16.41    0.67
   7  -5   2    4.61    0.50
   7  -5   2    5.43    0.42
  -7   5  -2    6.26    0.54
   7   5   2    5.66    0.44
   7   5   2    6.13    0.60
   8  -5   2    1.50    0.39
   8   5   2    1.80    0.45
   8   5   2    2.42    0.37
   8  -6  -2   -0.06    0.21
   8  -6  -2    0.39    0.37
   8  -6  -2   -0.44    0.32
   8   6  -2    0.51    0.26
   8   6  -2    0.26    0.37
   7  -6  -2   -0.18    0.29
   7  -6  -2   -0.09    0.21
   7  -6  -2   -0.11    0.28
   7   6  -2    0.34    0.35
   7   6  -2    0.11    0.21
   6  -6  -2    1.12    0.30
   6  -6  -2    1.67    0.25
   6   6  -2    1.78    0.38
   6   6  -2    1.74    0.26
  -6   6   2    1.73    0.31
   5  -6  -2    3.24    0.33
   5  -6  -2    2.60    0.28
   5   6  -2    2.81    0.38
  -5   6   2    3.22    0.34
  -5   6   2    2.96    0.32
   5   6  -2    3.81    0.29
   4  -6  -2   48.83    1.85
   4  -6  -2   46.39    1.45
  -4  -6   2   47.38    1.72
   4  -6  -2   43.96    1.43
  -4  -6   2   47.94    1.38
  -4   6   2   49.29    1.44
   4   6  -2   47.51    1.34
  -4   6   2   48.04    1.50
   4   6  -2   41.27    1.57
  -4   6   2   47.99    1.85
   3  -6  -2    0.50    0.15
   3  -6  -2    0.66    0.20
   3  -6  -2    0.76    0.16
  -3  -6   2    0.75    0.09
  -3  -6   2    0.79    0.12
   3   6  -2    0.57    0.10
  -3   6   2    0.71    0.15
  -3   6   2    0.37    0.15
  -3   6   2    0.68    0.15
   3   6  -2    0.86    0.10
  -3   6   2    0.54    0.18
  -2  -6   2  285.35    9.94
   2  -6  -2  289.07    8.03
   2  -6  -2  301.03    7.80
  -2   6   2  279.76    7.78
   2   6  -2  296.61    7.71
   2   6  -2  294.26    7.71
   2   6  -2  297.44    8.58
  -2   6   2  301.89    7.80
   1  -6  -2    0.71    0.13
   1  -6  -2    0.48    0.11
   1  -6  -2    1.05    0.14
   1  -6  -2    0.92    0.10
  -1  -6   2    0.85    0.09
  -1   6   2    0.56    0.12
  -1   6   2    0.97    0.13
   1   6  -2    0.82    0.13
   1   6  -2    0.79    0.14
   1   6  -2    0.69    0.07
  -1   6   2    1.01    0.11
   0  -6  -2   68.30    1.90
   0  -6  -2   65.29    2.33
   0  -6   2   67.77    1.87
   0  -6  -2   70.55    1.87
   0  -6   2   67.67    1.87
   0   6   2   69.22    1.80
   0   6  -2   68.43    1.81
   0   6  -2   66.78    1.96
   0   6   2   63.95    2.32
   0   6  -2   66.03    2.33
   0   6  -2   68.18    1.86
   0   6  -2   63.45    2.33
   0   6   2   68.48    1.85
   0   6   2   64.53    1.89
   0   6  -2   66.42    1.86
  -1  -6  -2   88.75    3.13
   1  -6   2   93.77    2.56
   1  -6   2   92.49    2.49
   1   6   2   82.69    2.42
  -1   6  -2   96.29    2.49
  -1   6  -2   95.00    2.48
   1   6   2   93.77    2.43
  -1   6  -2   89.09    3.20
   2  -6   2   26.17    0.85
  -2  -6  -2   26.24    0.96
   2  -6   2   26.66    0.84
  -2   6  -2   27.12    0.84
   2   6   2   28.20    0.75
   2   6   2   27.46    0.75
  -2   6  -2   26.26    0.83
   2   6   2   27.00    0.92
  -2   6  -2   27.15    1.08
   3  -6   2   15.16    0.58
  -3  -6  -2   15.43    0.62
   3  -6   2   15.19    0.59
  -3  -6  -2   15.35    0.49
   3   6   2   15.40    0.49
  -3   6  -2   17.04    0.59
   3   6   2   16.39    0.49
  -3   6  -2   16.29    0.60
   3   6   2   14.85    0.64
  -3   6  -2   16.00    0.58
   4  -6   2    3.53    0.31
  -4  -6  -2    3.56    0.22
   4  -6   2    2.94    0.27
  -4  -6  -2    3.63    0.27
  -4   6  -2    3.13    0.31
  -4   6  -2    3.85    0.41
   4   6   2    3.21    0.33
   4   6   2    3.48    0.23
  -4   6  -2    3.46    0.30
   5  -6   2    0.12    0.19
   5  -6   2    0.00    0.21
   5  -6   2    0.13    0.18
   5  -6   2    0.26    0.17
  -5   6  -2    0.20    0.21
   5   6   2   -0.11    0.22
   5   6   2   -0.04    0.14
  -5   6  -2    0.02    0.20
   6  -6   2    9.10    0.60
   6  -6   2    9.56    0.51
   6  -6   2   10.03    0.59
   6  -6   2    9.97    0.53
  -6   6  -2    9.52    0.61
   6   6   2   10.80    0.52
   6   6   2    9.19    0.64
   7  -6   2    6.64    0.47
   7  -6   2    6.97    0.59
   7   6   2    6.03    0.46
  -7   6  -2    6.84    0.58
   7   6   2    5.65    0.60
   8  -6   2    0.40    0.34
   8   6   2   -0.04    0.24
   8   6   2    0.48    0.40
   8  -7  -2    0.10    0.34
   8  -7  -2   -0.49    0.30
   8  -7  -2   -0.02    0.23
   8   7  -2    0.96    0.42
   8   7  -2    0.18    0.24
   7  -7  -2    1.02    0.27
   7  -7  -2    0.89    0.35
   7  -7  -2    1.38    0.38
   7   7  -2    0.85    0.37
   7   7  -2    0.62    0.23
   6  -7  -2   -0.02    0.17
   6  -7  -2    0.34    0.26
  -6   7   2   -0.27    0.23
   6   7  -2    0.03    0.27
  -6   7   2    0.13    0.24
   6   7  -2    0.22    0.18
   5  -7  -2   16.68    0.72
   5  -7  -2   15.42    0.67
  -5   7   2   16.72    0.73
  -5   7   2   16.95    0.71
   5   7  -2   15.92    0.79
   5   7  -2   17.38    0.60
   4  -7  -2    2.03    0.24
   4  -7  -2    2.13    0.26
  -4  -7   2    2.34    0.23
  -4   7   2    2.24    0.25
  -4   7   2    2.22    0.26
   4   7  -2    1.93    0.26
   4   7  -2    2.33    0.18
  -3  -7   2   56.15    2.02
   3  -7  -2   57.76    1.72
   3  -7  -2   58.51    2.16
   3  -7  -2   56.67    1.68
  -3  -7   2   57.75    1.61
   3   7  -2   60.32    1.57
  -3   7   2   57.93    1.68
  -3   7   2   56.61    1.73
   3   7  -2   57.79    1.57
  -3   7   2   57.37    1.68
  -3   7   2   55.30    2.15
  -2  -7   2    7.35    0.31
   2  -7  -2    8.36    0.36
  -2   7   2    7.47    0.44
   2   7  -2    7.73    0.24
   2   7  -2    7.71    0.24
  -2   7   2    7.61    0.35
  -2   7   2    7.40    0.34
   2   7  -2    7.09    0.36
  -1  -7   2  212.44    7.36
   1  -7  -2  215.19    5.76
   1  -7  -2  221.85    5.94
   1  -7  -2  219.28    6.01
  -1   7   2  222.51    5.77
  -1   7   2  210.97    5.75
   1   7  -2  221.22    6.34
   1   7  -2  212.20    5.71
  -1   7   2  213.51    6.01
   0  -7  -2   73.28    1.95
   0  -7  -2   66.48    2.43
   0  -7   2   73.00    1.95
   0  -7  -2   71.04    1.98
   0  -7   2   69.04    1.94
   0   7   2   69.94    2.43
   0   7  -2   64.99    2.43
   0   7   2   70.83    1.88
   0   7  -2   67.82    2.43
   0   7  -2   71.29    1.88
   0   7  -2   66.69    2.04
   0   7  -2   70.87    1.94
   1  -7   2    1.06    0.14
   1  -7   2    0.81    0.12
  -1  -7  -2    1.07    0.10
  -1   7  -2    1.21    0.14
  -1   7  -2    1.00    0.17
  -1   7  -2    1.02    0.13
   1   7   2    1.17    0.09
  -1   7  -2    1.07    0.13
   2  -7   2   37.54    1.12
  -2  -7  -2   36.42    1.30
   2  -7   2   35.94    1.43
   2   7   2   37.32    1.01
   2   7   2   38.05    1.23
  -2   7  -2   37.03    1.11
   2   7   2   38.28    1.01
  -2   7  -2   38.20    1.12
  -3  -7  -2   79.51    2.77
  -3  -7  -2   80.37    2.21
  -3  -7  -2   75.52    2.77
   3  -7   2   80.91    2.32
   3  -7   2   80.79    2.27
  -3   7  -2   77.98    2.92
  -3   7  -2   78.12    2.32
  -3   7  -2   79.05    2.26
   3   7   2   82.98    2.15
  -3   7  -2   79.48    2.26
   3   7   2   82.80    2.50
   3   7   2   79.90    2.15
  -4  -7  -2    2.43    0.23
  -4  -7  -2    2.00    0.21
   4  -7   2    2.14    0.28
   4  -7   2    2.14    0.25
   4   7   2    1.84    0.27
  -4   7  -2    2.70    0.28
  -4   7  -2    2.26    0.27
   4   7   2    2.40    0.19
   5  -7   2    0.25    0.23
   5  -7   2    0.30    0.18
   5  -7   2    0.12    0.19
   5   7   2    0.30    0.16
  -5   7  -2    0.12    0.22
   5   7   2    0.24    0.24
  -5   7  -2    0.29    0.22
   6  -7   2    4.77    0.45
   6  -7   2    3.71    0.43
   6  -7   2    4.32    0.36
   6  -7   2    3.92    0.38
   6   7   2    4.77    0.51
   6   7   2    4.07    0.33
  -6   7  -2    4.06    0.43
   7  -7   2    5.58    0.45
   7  -7   2    5.56    0.55
   7   7   2    4.49    0.39
   7   7   2    4.94    0.56
  -7   7  -2    5.00    0.52
   8  -7   2    0.71    0.26
   8  -7   2    1.00    0.38
   8   7   2    0.89    0.28
   8   7   2    1.66    0.46
   8  -8  -2    0.89    0.38
   8  -8  -2    0.42    0.26
   8   8  -2    0.18    0.24
   8   8  -2    0.75    0.40
   7  -8  -2   -0.43    0.28
   7  -8  -2    0.31    0.25
   7   8  -2    0.24    0.22
   7   8  -2    0.62    0.34
   6  -8  -2   11.83    0.61
   6  -8  -2   11.46    0.69
  -6   8   2   12.59    0.66
   6   8  -2   10.41    0.73
   6   8  -2   13.16    0.54
  -6   8   2   13.68    0.71
   5  -8  -2    8.62    0.49
   5  -8  -2    8.71    0.53
  -5   8   2    8.68    0.51
   5   8  -2    9.16    0.41
  -5   8   2    9.82    0.52
   5   8  -2    9.27    0.59
   4  -8  -2   37.33    1.20
  -4  -8   2   35.57    1.35
   4  -8  -2   36.80    1.21
  -4   8   2   36.61    1.19
   4   8  -2   35.59    1.31
  -4   8   2   37.68    1.22
   4   8  -2   37.25    1.06
  -3  -8   2   28.56    0.82
   3  -8  -2   27.18    0.94
  -3  -8   2   27.78    1.02
   3  -8  -2   27.76    0.92
   3  -8  -2   30.12    1.20
  -3   8   2   28.28    0.93
   3   8  -2   27.30    0.80
   3   8  -2   29.75    0.80
  -3   8   2   28.91    0.93
  -3   8   2   27.67    1.18
   3   8  -2   27.55    1.02
  -3   8   2   29.07    0.93
   2  -8  -2   30.10    0.93
  -2  -8   2   30.08    1.05
  -2   8   2   28.82    0.92
   2   8  -2   29.95    1.00
   2   8  -2   30.36    1.02
  -2   8   2   29.28    0.92
   2   8  -2   30.00    0.81
   2   8  -2   30.32    0.81
   1  -8  -2   39.69    1.14
  -1  -8   2   39.47    1.40
  -1  -8   2   40.44    1.12
   1  -8  -2   41.21    1.16
   1  -8  -2   39.70    1.18
   1  -8  -2   38.59    1.48
   1   8  -2   39.63    1.09
  -1   8   2   40.85    1.48
  -1   8   2   40.35    1.15
  -1   8   2   39.97    1.16
   1   8  -2   37.60    1.23
   1   8  -2   39.44    1.09
  -1   8   2   39.16    1.14
   1   8  -2   40.41    1.26
   0  -8  -2   23.09    0.68
   0  -8  -2   22.35    0.67
   0  -8   2   21.92    0.68
   0  -8  -2   21.99    0.85
   0   8  -2   22.42    0.74
   0   8  -2   22.69    0.66
   0   8   2   23.15    0.73
   0   8  -2   21.43    0.84
   0   8  -2   21.88    0.65
   0   8   2   22.49    0.84
   0   8  -2   21.06    0.84
   0   8   2   21.93    0.64
   1  -8   2   54.66    1.58
  -1  -8  -2   53.00    1.90
   1  -8   2   53.28    1.53
  -1   8  -2   55.04    1.53
  -1   8  -2   55.47    1.54
  -1   8  -2   54.11    1.98
  -1   8  -2   54.47    1.58
   1   8   2   55.32    1.47
   1   8   2   55.63    1.47
   2  -8   2   46.08    1.40
  -2   8  -2   48.50    1.40
   2   8   2   50.41    1.29
  -2   8  -2   47.61    1.43
   2   8   2   48.25    1.29
  -2   8  -2   46.22    1.39
  -2   8  -2   47.49    1.80
  -3  -8  -2   19.82    0.78
   3  -8   2   21.25    0.75
   3  -8   2   20.45    0.74
  -3  -8  -2   21.15    0.78
   3   8   2   20.88    0.61
   3   8   2   22.06    0.61
   3   8   2   21.49    0.81
  -3   8  -2   21.30    0.74
  -3   8  -2   20.49    0.73
   4  -8   2    2.06    0.26
  -4  -8  -2    2.00    0.20
   4  -8   2    2.39    0.28
   4   8   2    2.11    0.30
   4   8   2    2.00    0.17
  -4   8  -2    2.18    0.27
  -4   8  -2    1.70    0.26
   5  -8   2    0.88    0.23
   5  -8   2    1.08    0.28
  -5   8  -2    1.51    0.28
  -5   8  -2    1.12    0.27
   5   8   2    1.08    0.30
   5   8   2    1.05    0.18
   6  -8   2   10.68    0.65
   6  -8   2    9.77    0.65
   6  -8   2   10.33    0.58
   6  -8   2    9.80    0.55
   6   8   2    8.22    0.64
  -6   8  -2   10.20    0.64
  -6   8  -2   10.88    0.65
   6   8   2   10.32    0.49
   7  -8   2    4.91    0.45
   7  -8   2    4.52    0.51
   7   8   2    4.92    0.39
   7   8   2    4.40    0.55
  -7   8  -2    5.54    0.55
   8  -8   2    0.48    0.37
   8  -8   2    0.84    0.28
   8   8   2    0.83    0.26
   8   8   2    0.47    0.40
   8  -9  -2    0.48    0.39
   8  -9  -2    0.44    0.29
   8   9  -2    0.55    0.24
   8   9  -2    0.33    0.39
   7  -9  -2    0.07    0.33
   7   9  -2    0.43    0.36
   7   9  -2    0.41    0.21
   6  -9  -2    0.88    0.30
   6  -9  -2    0.88    0.25
   6   9  -2    1.41    0.21
  -6   9   2    1.45    0.31
   6   9  -2    0.79    0.34
  -6   9   2    1.36    0.31
   5  -9  -2   11.90    0.59
   5  -9  -2   11.27    0.61
   5   9  -2   12.31    0.68
   5   9  -2   12.24    0.46
  -5   9   2   12.40    0.60
  -5   9   2   11.26    0.60
   4  -9  -2   38.15    1.25
   4  -9  -2   37.99    1.27
  -4   9   2   37.96    1.24
   4   9  -2   40.62    1.10
  -4   9   2   38.70    1.26
  -4   9   2   38.90    1.27
   4   9  -2   37.04    1.36
   3  -9  -2   16.01    0.78
  -3  -9   2   15.56    0.59
   3  -9  -2   15.80    0.61
  -3   9   2   16.29    0.58
  -3   9   2   15.29    0.60
   3   9  -2   14.67    0.67
  -3   9   2   16.05    0.61
  -3   9   2   15.89    0.78
   3   9  -2   15.83    0.47
   2  -9  -2    1.42    0.19
   2  -9  -2    2.14    0.21
   2  -9  -2    1.45    0.20
   2   9  -2    1.70    0.10
  -2   9   2    1.39    0.17
   2   9  -2    1.72    0.09
   2   9  -2    1.70    0.21
   2   9  -2    1.79    0.21
  -2   9   2    1.51    0.23
  -2   9   2    1.55    0.18
   1  -9  -2   87.80    2.43
  -1  -9   2   86.11    2.37
   1  -9  -2   80.76    3.05
   1  -9  -2   84.27    2.44
   1  -9  -2   87.10    2.36
  -1  -9   2   80.10    2.97
  -1   9   2   90.14    2.49
   1   9  -2   85.84    2.31
   1   9  -2   88.30    2.31
  -1   9   2   89.07    2.38
   1   9  -2   87.79    2.60
  -1   9   2   88.15    2.43
   1   9  -2   84.73    2.54
  -1   9   2   90.18    2.37
  -1   9   2   81.96    3.04
   0  -9  -2    4.76    0.29
   0  -9  -2    5.42    0.25
   0  -9   2    5.45    0.24
   0  -9  -2    5.27    0.22
   0   9  -2    5.03    0.29
   0   9   2    5.13    0.28
   0   9  -2    5.62    0.30
   0   9   2    5.42    0.29
   0   9   2    5.38    0.22
   0   9  -2    5.27    0.22
  -1  -9  -2    0.62    0.10
   1  -9   2    0.81    0.14
   1  -9   2    0.55    0.15
   1  -9   2    0.55    0.12
  -1  -9  -2    0.67    0.08
  -1   9  -2    0.74    0.16
  -1   9  -2    0.73    0.15
  -1   9  -2    0.59    0.12
  -1   9  -2    0.46    0.13
   1   9   2    0.78    0.08
  -1   9  -2    0.49    0.12
  -1   9  -2    0.72    0.06
   1   9   2    0.73    0.08
   2  -9   2   50.31    1.52
   2  -9   2   50.37    1.90
   2  -9   2   51.08    1.48
  -2   9  -2   49.55    1.51
  -2   9  -2   48.27    1.46
   2   9   2   53.02    1.35
  -2   9  -2   49.65    1.47
   2   9   2   50.64    1.35
   3  -9   2   46.83    1.45
   3  -9   2   46.71    1.43
   3   9   2   46.55    1.27
  -3   9  -2   47.68    1.84
  -3   9  -2   46.57    1.42
  -3   9  -2   46.18    1.42
   4  -9   2    5.52    0.39
   4  -9   2    4.78    0.38
  -4   9  -2    5.24    0.39
  -4   9  -2    5.42    0.41
   4   9   2    5.69    0.26
   4   9   2    5.30    0.40
   5  -9   2    3.09    0.33
   5  -9   2    3.39    0.38
   5   9   2    3.18    0.24
   5   9   2    3.05    0.40
  -5   9  -2    3.01    0.35
  -5   9  -2    3.20    0.37
   6  -9   2    3.41    0.38
   6  -9   2    2.27    0.32
   6  -9   2    2.96    0.40
   6   9   2    2.39    0.41
  -6   9  -2    3.30    0.40
   6   9   2    2.75    0.27
  -6   9  -2    3.32    0.42
   7  -9   2    9.09    0.59
   7  -9   2    9.37    0.70
   7   9   2    6.89    0.67
   7   9   2    8.49    0.49
   8  -9   2   12.00    0.66
   8  -9   2    9.79    0.79
   8   9   2   11.55    0.86
   8   9   2   11.08    0.61
   8 -10  -2    0.62    0.30
   8 -10  -2    1.48    0.44
   8  10  -2    0.64    0.42
   8  10  -2    0.29    0.22
   7 -10  -2   -0.16    0.32
   7  10  -2   -0.03    0.32
   7  10  -2    0.08    0.19
   6 -10  -2    6.42    0.49
   6 -10  -2    7.43    0.57
   6  10  -2    5.34    0.54
  -6  10   2    6.06    0.52
  -6  10   2    6.21    0.51
   6  10  -2    5.89    0.36
   5 -10  -2    0.13    0.20
   5 -10  -2   -0.06    0.21
   5  10  -2    0.25    0.22
  -5  10   2    0.18    0.23
   5  10  -2    0.12    0.13
  -5  10   2    0.40    0.21
   4 -10  -2   22.04    0.82
   4 -10  -2   21.07    0.82
   4  10  -2   22.11    0.65
  -4  10   2   22.17    0.82
  -4  10   2   21.37    0.81
  -4  10   2   21.48    0.79
   4  10  -2   20.44    0.88
   3 -10  -2    0.59    0.18
   3 -10  -2    0.56    0.22
   3  10  -2    0.52    0.20
  -3  10   2    0.37    0.17
  -3  10   2    0.62    0.13
   3  10  -2    0.73    0.08
   3  10  -2    0.64    0.08
  -3  10   2    0.79    0.17
  -3  10   2    0.51    0.14
  -3  10   2    0.46    0.19
   2 -10  -2   30.30    0.95
  -2 -10   2   29.82    1.07
   2 -10  -2   30.39    0.99
   2 -10  -2   28.81    1.22
   2  10  -2   30.13    0.83
   2  10  -2   30.91    1.05
  -2  10   2   31.96    0.95
   2  10  -2   30.58    0.83
  -2  10   2   30.74    0.95
   2  10  -2   30.75    1.03
  -2  10   2   31.33    0.97
  -2  10   2   28.98    1.22
   1 -10  -2    6.79    0.25
   1 -10  -2    6.57    0.32
   1 -10  -2    7.02    0.31
   1 -10  -2    6.54    0.40
  -1 -10   2    6.95    0.25
   1  10  -2    6.54    0.33
  -1  10   2    6.69    0.32
   1  10  -2    6.73    0.24
  -1  10   2    6.94    0.31
  -1  10   2    6.78    0.26
   1  10  -2    6.86    0.25
  -1  10   2    6.64    0.39
  -1  10   2    6.46    0.30
   0 -10   2   51.59    1.90
   0 -10  -2   51.65    1.89
   0 -10  -2   53.40    1.51
   0 -10   2   54.10    1.51
   0 -10  -2   53.27    1.51
   0  10   2   53.31    1.45
   0  10  -2   52.11    1.61
   0  10  -2   51.16    1.45
   0  10  -2   52.63    1.89
   0  10   2   51.92    1.87
   0  10  -2   53.02    1.89
   0  10   2   54.77    1.60
   0  10   2   52.16    1.47
   1 -10   2   53.55    1.55
  -1 -10  -2   52.45    1.47
  -1 -10  -2   51.49    1.85
   1 -10   2   51.83    1.50
  -1  10  -2   53.46    1.54
   1  10   2   54.54    1.44
  -1  10  -2   51.08    1.51
  -1  10  -2   50.69    1.49
   1  10   2   53.06    1.44
  -1  10  -2   53.19    1.61
   2 -10   2   86.45    2.35
   2 -10   2   81.33    2.41
   2 -10   2   85.71    3.03
  -2  10  -2   81.53    2.33
  -2  10  -2   84.81    2.35
   2  10   2   83.28    2.22
  -2  10  -2   80.72    3.02
  -2  10  -2   83.10    2.41
   3 -10   2   27.09    0.93
   3  10   2   28.73    0.77
   3  10   2   27.74    0.77
  -3  10  -2   27.71    0.93
  -3  10  -2   26.96    0.93
   4 -10   2    0.62    0.20
   4 -10   2    0.63    0.21
   4  10   2    0.66    0.25
   4  10   2    0.78    0.12
  -4  10  -2    0.92    0.23
  -4  10  -2    0.68    0.23
   5 -10   2    8.02    0.54
   5 -10   2    8.27    0.51
   5  10   2    7.87    0.58
  -5  10  -2    6.92    0.52
   5  10   2    8.39    0.37
  -5  10  -2    8.28    0.55
   6 -10   2   18.16    0.80
   6 -10   2   17.62    0.79
   6 -10   2   18.52    0.88
  -6  10  -2   15.70    0.84
   6  10   2   17.59    0.65
  -6  10  -2   17.40    0.83
   6  10   2   17.34    0.92
   7 -10   2    3.07    0.40
   7 -10   2    2.42    0.45
   7  10   2    2.17    0.45
   7  10   2    2.58    0.29
   8 -10   2    0.28    0.37
   8 -10   2    0.02    0.26
   8  10   2   -0.06    0.22
   8  10   2   -0.07    0.38
   8 -11  -2    0.52    0.39
   8 -11  -2    0.10    0.29
   8  11  -2    0.66    0.43
   8  11  -2   -0.08    0.20
   7 -11  -2    3.34    0.47
   7  11  -2    4.05    0.55
   7  11  -2    3.53    0.31
   6 -11  -2    1.71    0.36
   6 -11  -2    2.05    0.32
   6  11  -2    2.16    0.22
   6  11  -2    1.50    0.36
  -6  11   2    2.94    0.37
  -6  11   2    2.44    0.37
   5 -11  -2   32.08    1.12
   5 -11  -2   28.90    1.11
   5  11  -2   28.69    1.21
  -5  11   2   29.06    1.09
   5  11  -2   30.41    0.91
  -5  11   2   32.03    1.11
   4 -11  -2    0.53    0.21
   4 -11  -2    0.56    0.23
  -4  11   2    1.17    0.24
  -4  11   2    0.71    0.22
  -4  11   2    0.92    0.20
   4  11  -2    0.78    0.26
   4  11  -2    0.87    0.11
   3 -11  -2    4.07    0.32
   3  11  -2    4.01    0.36
   3  11  -2    4.30    0.16
   3  11  -2    4.12    0.16
  -3  11   2    3.40    0.36
  -3  11   2    3.35    0.29
  -3  11   2    4.30    0.27
  -3  11   2    4.65    0.26
  -3  11   2    3.67    0.30
   2 -11  -2   10.35    0.59
   2 -11  -2   11.62    0.49
   2 -11  -2   11.42    0.47
  -2  11   2   10.91    0.46
   2  11  -2   11.55    0.53
  -2  11   2   11.75    0.44
  -2  11   2   11.15    0.48
   2  11  -2   11.99    0.52
   2  11  -2   11.24    0.34
   1 -11  -2   17.57    0.61
   1 -11  -2   17.71    0.55
  -1 -11   2   16.93    0.56
   1 -11  -2   17.60    0.61
  -1 -11   2   17.59    0.54
   1 -11  -2   17.85    0.77
  -1  11   2   18.57    0.62
   1  11  -2   16.93    0.53
   1  11  -2   17.49    0.67
  -1  11   2   17.08    0.58
  -1  11   2   17.48    0.55
   1  11  -2   17.47    0.53
  -1  11   2   18.38    0.61
  -1  11   2   17.37    0.76
   0 -11  -2    1.37    0.11
   0 -11  -2    1.14    0.18
   0 -11  -2    1.12    0.14
   0 -11   2    1.01    0.17
   0 -11   2    1.15    0.13
   0  11  -2    1.35    0.17
   0  11   2    1.06    0.17
   0  11   2    0.93    0.11
   0  11  -2    1.20    0.16
   0  11   2    1.05    0.10
   0  11  -2    1.27    0.12
   0  11   2    1.05    0.13
   0  11  -2    1.28    0.18
   0  11   2    1.13    0.15
   1 -11   2    0.20    0.14
  -1 -11  -2    0.18    0.09
   1 -11   2    0.15    0.11
  -1 -11  -2    0.17    0.08
   1 -11   2    0.26    0.12
  -1 -11  -2    0.21    0.10
  -1  11  -2    0.20    0.13
  -1  11  -2    0.28    0.11
  -1  11  -2    0.05    0.14
  -1  11  -2    0.18    0.11
  -1  11  -2    0.18    0.12
   1  11   2    0.17    0.08
   1  11   2    0.22    0.08
   2 -11   2    2.10    0.32
   2 -11   2    1.52    0.20
   2 -11   2    1.10    0.18
  -2  11  -2    1.42    0.20
  -2  11  -2    1.30    0.19
  -2  11  -2    1.57    0.20
  -2  11  -2    1.38    0.24
   2  11   2    1.52    0.10
   3 -11   2   47.35    1.46
  -3  11  -2   45.07    1.48
  -3  11  -2   45.82    1.45
   3  11   2   47.97    1.28
  -3  11  -2   46.59    1.45
   3  11   2   49.96    1.28
   4 -11   2   12.31    0.60
   4 -11   2   11.42    0.59
  -4  11  -2   11.64    0.59
  -4  11  -2   12.21    0.59
   4  11   2   12.88    0.41
  -4  11  -2   12.89    0.60
   4  11   2   12.90    0.66
   5 -11   2    1.08    0.30
   5 -11   2    1.36    0.27
   5  11   2    1.34    0.17
   5  11   2    1.50    0.34
  -5  11  -2    1.47    0.30
  -5  11  -2    1.06    0.29
   6 -11   2    0.91    0.27
   6 -11   2    0.90    0.29
   6 -11   2    0.89    0.32
   6  11   2    1.04    0.34
  -6  11  -2    0.77    0.30
  -6  11  -2    1.00    0.33
   6  11   2    1.19    0.20
   7 -11   2   14.28    0.75
   7 -11   2   13.66    0.85
   7  11   2   12.92    0.86
   7  11   2   12.40    0.58
   8 -11   2    6.79    0.57
   8 -11   2    7.38    0.72
   8  11   2    6.67    0.71
   8  11   2    6.85    0.46
   8 -12  -2    8.54    0.64
   8 -12  -2    8.98    0.77
   8  12  -2    8.10    0.81
   8  12  -2    8.86    0.48
   7 -12  -2    5.22    0.57
   7 -12  -2    4.38    0.44
   7  12  -2    4.04    0.31
   7  12  -2    3.26    0.52
  -7  12   2    4.01    0.52
   6 -12  -2   13.70    0.75
   6 -12  -2   12.22    0.68
   6  12  -2   11.81    0.76
   6  12  -2   11.56    0.48
  -6  12   2   11.94    0.71
   5 -12  -2    1.58    0.32
   5 -12  -2    1.68    0.30
   5  12  -2    1.46    0.16
   5  12  -2    1.39    0.30
  -5  12   2    2.07    0.29
  -5  12   2    2.04    0.33
   4 -12  -2    0.19    0.21
   4 -12  -2    0.14    0.21
  -4  12   2    0.34    0.20
   4  12  -2    0.20    0.24
  -4  12   2    0.09    0.20
  -4  12   2    0.54    0.17
   4  12  -2    0.23    0.09
   3 -12  -2    0.84    0.18
   3 -12  -2    0.85    0.20
  -3  12   2    0.55    0.19
  -3  12   2    1.00    0.16
  -3  12   2    1.07    0.16
   3  12  -2    0.90    0.08
  -3  12   2    0.65    0.19
   3  12  -2    0.93    0.08
   3  12  -2    1.04    0.24
   2 -12  -2    4.07    0.37
   2 -12  -2    3.89    0.31
   2 -12  -2    3.95    0.28
  -2  12   2    3.94    0.30
   2  12  -2    3.88    0.32
   2  12  -2    3.98    0.31
  -2  12   2    4.39    0.26
   2  12  -2    4.19    0.16
  -2  12   2    3.53    0.28
  -2  12   2    3.80    0.36
  -2  12   2    2.84    0.19
  -1 -12   2    0.24    0.08
  -1 -12   2    0.11    0.09
   1 -12  -2    0.09    0.13
   1 -12  -2    0.12    0.15
  -1  12   2    0.20    0.12
  -1  12   2    0.13    0.12
  -1  12   2    0.22    0.13
   1  12  -2   -0.01    0.13
   1  12  -2    0.16    0.08
  -1  12   2    0.01    0.11
  -1  12   2    0.08    0.07
   1  12  -2    0.20    0.09
   0 -12  -2    4.85    0.25
   0 -12  -2    4.86    0.21
   0 -12   2    4.83    0.25
   0 -12  -2    4.45    0.31
   0 -12   2    4.43    0.31
   0  12   2    4.37    0.24
   0  12   2    4.58    0.29
   0  12   2    4.92    0.20
   0  12  -2    4.86    0.30
   0  12  -2    4.48    0.31
   0  12  -2    4.79    0.29
   0  12   2    4.59    0.21
   0  12   2    4.31    0.30
   0  12  -2    4.50    0.21
  -1 -12  -2   19.97    0.60
   1 -12   2   18.49    0.67
   1 -12   2   20.09    0.66
   1 -12   2   19.18    0.85
  -1 -12  -2   19.00    0.76
   1  12   2   20.43    0.59
  -1  12  -2   19.79    0.72
   1  12   2   19.37    0.59
  -1  12  -2   19.74    0.66
  -1  12  -2   19.42    0.84
  -1  12  -2   19.30    0.66
  -1  12  -2   19.99    0.65
   2 -12   2   67.54    2.02
   2 -12   2   68.67    1.97
  -2  12  -2   66.69    1.94
  -2  12  -2   69.56    2.08
  -2  12  -2   66.64    1.97
  -2  12  -2   67.29    1.96
  -2  12  -2   69.45    2.02
  -2  12  -2   69.29    2.54
   2  12   2   69.43    1.83
   3 -12   2    0.71    0.18
   3 -12   2    0.62    0.21
   3  12   2    0.86    0.07
   3  12   2    0.81    0.19
  -3  12  -2    1.21    0.22
  -3  12  -2    0.84    0.20
  -3  12  -2    0.84    0.21
   4 -12   2   21.86    0.86
   4 -12   2   21.81    0.86
  -4  12  -2   22.96    0.88
   4  12   2   22.88    0.95
   4  12   2   22.63    0.65
  -4  12  -2   19.88    0.84
  -4  12  -2   22.80    0.86
   5 -12   2    0.11    0.25
   5 -12   2   -0.24    0.19
  -5  12  -2    0.34    0.25
   5  12   2   -0.01    0.12
   5  12   2    0.00    0.26
  -5  12  -2   -0.02    0.24
   6 -12   2   28.72    1.11
   6 -12   2   27.63    1.15
   6 -12   2   28.46    1.12
   6  12   2   28.90    0.91
   6  12   2   28.30    1.26
  -6  12  -2   28.88    1.16
   7 -12   2    0.37    0.30
   7 -12   2    0.34    0.33
   7  12   2    0.18    0.18
   7  12   2    0.01    0.35
   7 -13  -2   32.28    1.28
   7 -13  -2   34.96    1.39
   7  13  -2   31.33    1.47
   7  13  -2   34.81    1.06
  -7  13   2   33.86    1.35
   6 -13  -2   -0.37    0.26
   6 -13  -2   -0.12    0.24
   6  13  -2   -0.31    0.26
   6  13  -2    0.13    0.14
  -6  13   2    0.15    0.28
   5 -13  -2   18.52    0.82
   5 -13  -2   19.36    0.84
  -5  13   2   18.88    0.83
   5  13  -2   18.97    0.59
   5  13  -2   17.16    0.89
   4 -13  -2    0.11    0.20
   4 -13  -2    0.38    0.22
   4  13  -2    0.62    0.09
  -4  13   2    0.81    0.18
  -4  13   2    0.78    0.24
   4  13  -2    0.38    0.25
  -4  13   2    0.41    0.22
   3 -13  -2    0.40    0.17
   3 -13  -2    0.40    0.19
  -3  13   2    0.76    0.16
  -3  13   2    0.41    0.18
  -3  13   2    0.42    0.13
  -3  13   2    0.47    0.19
   3  13  -2    0.15    0.20
   3  13  -2    0.41    0.07
   2 -13  -2    0.91    0.17
   2 -13  -2    1.27    0.21
   2 -13  -2    1.14    0.25
   2  13  -2    1.13    0.22
  -2  13   2    1.12    0.20
   2  13  -2    0.93    0.20
  -2  13   2    1.36    0.17
  -2  13   2    1.30    0.19
  -2  13   2    1.22    0.13
  -2  13   2    1.31    0.26
   2  13  -2    1.14    0.10
   1 -13  -2   28.60    0.92
  -1 -13   2   27.97    0.85
   1 -13  -2   27.36    1.14
  -1 -13   2   28.78    0.84
   1  13  -2   25.83    0.97
  -1  13   2   27.24    0.82
  -1  13   2   27.57    1.13
   1  13  -2   30.23    0.83
  -1  13   2   27.76    0.87
   1  13  -2   27.16    0.82
  -1  13   2   27.46    0.89
  -1  13   2   29.48    0.94
   0 -13  -2    8.27    0.43
   0 -13  -2    7.96    0.29
   0 -13   2    7.48    0.34
   0 -13   2    7.60    0.43
   0 -13  -2    7.64    0.35
   0  13  -2    8.15    0.41
   0  13   2    8.21    0.28
   0  13  -2    8.00    0.30
   0  13   2    7.57    0.34
   0  13  -2    7.68    0.41
   0  13   2    7.01    0.39
   0  13   2    8.16    0.40
   0  13   2    8.05    0.30
   0  13  -2    8.09    0.41
  -1 -13  -2    5.22    0.30
   1 -13   2    5.56    0.39
  -1 -13  -2    5.09    0.24
   1 -13   2    4.97    0.31
  -1  13  -2    5.35    0.32
  -1  13  -2    5.59    0.38
  -1  13  -2    5.24    0.37
   1  13   2    5.22    0.24
   1  13   2    5.55    0.24
  -1  13  -2    5.38    0.33
  -1  13  -2    5.28    0.29
   2 -13   2   36.78    1.22
   2 -13   2   39.07    1.55
  -2 -13  -2   37.09    1.35
   2 -13   2   38.84    1.19
  -2  13  -2   39.29    1.26
  -2  13  -2   37.41    1.21
  -2  13  -2   37.72    1.11
  -2  13  -2   38.85    1.54
  -2  13  -2   40.68    1.21
   2  13   2   38.35    1.06
  -2  13  -2   37.07    1.18
   3 -13   2   70.02    2.07
   3 -13   2   68.40    2.12
  -3  13  -2   71.55    2.07
  -3  13  -2   72.35    2.09
  -3  13  -2   70.08    2.05
  -3  13  -2   68.28    2.11
   4 -13   2    3.23    0.36
   4 -13   2    3.16    0.33
   4  13   2    2.28    0.32
   4  13   2    2.92    0.16
  -4  13  -2    2.97    0.34
  -4  13  -2    3.96    0.37
  -4  13  -2    3.45    0.29
  -4  13  -2    3.07    0.33
   5 -13   2   47.30    1.64
   5 -13   2   51.06    1.65
   5  13   2   46.64    1.77
  -5  13  -2   49.17    1.68
  -5  13  -2   49.17    1.62
   5  13   2   51.05    1.39
   6 -13   2   -0.20    0.26
   6 -13   2    0.25    0.32
   6 -13   2    0.38    0.27
   6  13   2    0.15    0.15
  -6  13  -2    0.17    0.29
   6  13   2    0.26    0.31
   7 -13   2   14.71    0.80
   7 -13   2   13.77    0.77
   7 -13   2   13.00    0.83
  -7  13  -2   14.72    0.84
   7  13   2   13.30    0.90
   7  13   2   13.49    0.56
   7 -14  -2    0.43    0.29
  -7  14   2    0.16    0.34
   7  14  -2    0.04    0.15
   7  14  -2    0.29    0.34
   6 -14  -2   18.65    0.88
   6 -14  -2   18.03    0.92
   6  14  -2   16.86    0.94
  -6  14   2   18.30    0.90
   6  14  -2   19.34    0.61
   5 -14  -2    1.46    0.34
   5 -14  -2    1.86    0.34
  -5  14   2    1.69    0.34
   5  14  -2    1.83    0.15
   5  14  -2    1.29    0.32
   4 -14  -2   49.75    1.62
   4 -14  -2   49.40    1.58
  -4  14   2   48.05    1.59
  -4  14   2   49.28    1.59
  -4  14   2   52.32    1.61
   4  14  -2   47.92    1.75
   3 -14  -2    2.31    0.29
   3 -14  -2    1.62    0.26
  -3  14   2    2.34    0.29
   3  14  -2    2.39    0.32
  -3  14   2    1.79    0.25
   3  14  -2    2.29    0.12
  -3  14   2    2.08    0.20
   3  14  -2    2.24    0.12
   2 -14  -2    0.39    0.17
   2 -14  -2    0.55    0.22
   2  14  -2    0.37    0.20
   2  14  -2    0.65    0.09
  -2  14   2    0.70    0.16
  -2  14   2    0.56    0.17
  -2  14   2    0.60    0.19
  -2  14   2    0.64    0.20
  -2  14   2    0.49    0.10
  -1 -14   2    3.88    0.22
   1 -14  -2    4.35    0.31
  -1 -14   2    4.04    0.20
   1 -14  -2    3.86    0.36
  -1  14   2    4.47    0.30
   1  14  -2    4.31    0.34
   1  14  -2    4.35    0.23
   1  14  -2    5.13    0.23
  -1  14   2    3.93    0.30
  -1  14   2    3.59    0.26
  -1  14   2    4.01    0.34
   0 -14  -2    2.79    0.22
   0 -14   2    2.46    0.20
   0 -14   2    2.77    0.27
   0 -14  -2    2.85    0.28
   0 -14  -2    2.48    0.15
   0  14   2    2.70    0.14
   0  14   2    2.62    0.26
   0  14  -2    2.51    0.17
   0  14   2    2.67    0.17
   0  14  -2    2.55    0.24
   0  14  -2    2.21    0.23
   0  14  -2    2.11    0.26
   1 -14   2    7.77    0.48
  -1 -14  -2    7.89    0.39
   1 -14   2    7.76    0.39
  -1 -14  -2    7.70    0.31
  -1  14  -2    8.05    0.36
  -1  14  -2    7.90    0.47
  -1  14  -2    7.70    0.47
   1  14   2    7.32    0.31
   1  14   2    8.70    0.32
  -1  14  -2    7.05    0.41
  -1  14  -2    7.60    0.39
   2 -14   2    2.19    0.30
   2 -14   2    1.96    0.25
  -2  14  -2    2.08    0.26
  -2  14  -2    2.04    0.12
  -2  14  -2    2.54    0.32
   2  14   2    1.87    0.14
  -2  14  -2    1.95    0.24
  -2  14  -2    1.85    0.23
   3 -14   2    7.92    0.46
   3 -14   2    8.41    0.47
  -3  14  -2    7.78    0.46
  -3  14  -2    8.11    0.47
  -3  14  -2    7.53    0.47
  -3  14  -2    8.74    0.47
   4 -14   2   29.93    1.10
   4 -14   2   31.40    1.10
  -4  14  -2   28.73    1.06
  -4  14  -2   29.29    1.10
  -4  14  -2   29.83    1.08
   5 -14   2   -0.05    0.28
   5 -14   2   -0.02    0.23
   5  14   2   -0.38    0.26
  -5  14  -2    0.24    0.27
   5  14   2   -0.04    0.10
   6 -14   2   18.00    0.92
   6 -14   2   16.76    0.86
   6 -14   2   16.75    0.84
   6  14   2   17.82    0.59
   6  14   2   16.83    0.95
  -6  14  -2   17.82    0.88
   7 -14   2    4.23    0.51
   7 -14   2    4.82    0.50
   7  14   2    4.50    0.60
  -7  14  -2    4.53    0.56
   7  14   2    5.05    0.33
   7 -15  -2    1.60    0.36
   7  15  -2    1.45    0.44
   7  15  -2    2.09    0.20
  -7  15   2    2.19    0.46
   6 -15  -2    1.77    0.36
   6  15  -2    0.72    0.33
   6  15  -2    1.40    0.16
  -6  15   2    0.93    0.36
   5 -15  -2   10.62    0.64
  -5  15   2   10.31    0.64
   5  15  -2   11.30    0.72
   4 -15  -2    3.95    0.39
   4  15  -2    4.31    0.45
  -4  15   2    4.05    0.40
  -4  15   2    4.09    0.40
   3 -15  -2    3.14    0.33
  -3  15   2    4.69    0.37
   3  15  -2    4.30    0.17
   3  15  -2    4.55    0.17
   3  15  -2    3.96    0.38
  -3  15   2    4.51    0.38
   2 -15  -2    0.44    0.19
   2 -15  -2    0.16    0.17
   2  15  -2    0.45    0.20
  -2  15   2    0.65    0.21
  -2  15   2    0.53    0.20
  -2  15   2    0.67    0.11
  -2  15   2    0.59    0.17
   2  15  -2    0.35    0.09
  -2  15   2    0.56    0.18
   1 -15  -2   55.71    1.68
  -1 -15   2   56.91    1.60
   1 -15  -2   55.23    2.10
  -1 -15   2   56.48    1.60
  -1  15   2   52.85    1.63
   1  15  -2   53.17    1.77
  -1  15   2   55.35    2.07
  -1  15   2   56.00    1.60
  -1  15   2   57.92    1.73
   1  15  -2   55.60    1.57
   0 -15   2    0.25    0.13
   0 -15  -2    0.27    0.14
   0 -15  -2    0.20    0.16
   0  15  -2    0.14    0.13
   0  15  -2    0.28    0.12
   0  15   2    0.08    0.16
   0  15   2    0.14    0.06
   0  15   2    0.15    0.12
   0  15  -2    0.19    0.16
   0  15   2    0.19    0.09
   0  15  -2    0.16    0.09
   1 -15   2   25.61    0.86
  -1 -15  -2   24.84    0.98
   1 -15   2   25.72    1.09
  -1 -15  -2   24.89    0.78
  -1  15  -2   24.88    0.81
  -1  15  -2   25.72    0.85
  -1  15  -2   24.76    0.91
  -1  15  -2   25.66    1.07
  -1  15  -2   26.08    1.07
   1  15   2   24.27    0.77
   2 -15   2  151.32    4.33
   2 -15   2  155.89    5.46
  -2 -15  -2  147.77    5.22
  -2  15  -2  152.67    4.45
   2  15   2  153.69    4.06
  -2  15  -2  155.26    5.42
  -2  15  -2  155.83    4.19
  -2  15  -2  147.57    4.21
   3 -15   2   14.97    0.66
  -3  15  -2   14.07    0.63
  -3  15  -2   13.88    0.65
  -3  15  -2   16.20    0.66
   4 -15   2    0.91    0.25
  -4  15  -2    1.02    0.27
  -4  15  -2    1.47    0.26
  -4  15  -2    0.81    0.26
   5 -15   2   12.17    0.68
  -5  15  -2   11.38    0.67
   6 -15   2    0.82    0.32
   6 -15   2    0.23    0.30
  -6  15  -2    0.15    0.33
   6  15   2    0.91    0.14
   7 -15   2    1.27    0.36
   7 -15   2    1.57    0.39
  -7  15  -2    2.21    0.48
   7 -16  -2    4.09    0.49
   7  16  -2    3.45    0.58
  -7  16   2    3.89    0.54
   6 -16  -2    0.77    0.32
  -6  16   2    0.20    0.33
   6  16  -2    0.47    0.35
   5 -16  -2    3.72    0.42
   5  16  -2    2.95    0.46
  -5  16   2    2.92    0.40
   4 -16  -2    5.06    0.44
  -4  16   2    4.31    0.41
  -4  16   2    4.69    0.43
   4  16  -2    4.25    0.46
   3 -16  -2    7.71    0.49
   3  16  -2    7.02    0.25
   3  16  -2    6.69    0.49
  -3  16   2    6.85    0.46
  -3  16   2    6.82    0.44
   2 -16  -2   15.56    0.66
  -2 -16   2   15.50    0.58
   2  16  -2   16.30    0.51
  -2  16   2   15.36    0.62
  -2  16   2   16.25    0.64
   2  16  -2   14.65    0.72
  -2  16   2   16.02    0.65
   1 -16  -2    2.71    0.32
  -1 -16   2    2.21    0.19
   1 -16  -2    2.08    0.24
   1  16  -2    2.30    0.28
  -1  16   2    2.73    0.27
  -1  16   2    2.46    0.25
  -1  16   2    2.64    0.29
  -1  16   2    2.38    0.22
   1  16  -2    2.05    0.19
   0 -16   2   33.47    1.08
   0 -16  -2   36.46    1.36
   0 -16  -2   34.73    1.08
   0  16   2   35.17    1.31
   0  16  -2   35.42    1.32
   0  16   2   33.94    0.99
   0  16  -2   35.03    1.32
   0  16   2   33.74    1.18
   0  16  -2   32.56    1.18
   0  16  -2   33.70    1.00
  -1 -16  -2    9.02    0.46
   1 -16   2    9.52    0.45
   1 -16   2    9.59    0.56
  -1 -16  -2    9.56    0.38
  -1  16  -2    9.29    0.54
  -1  16  -2    8.34    0.39
   1  16   2    9.34    0.37
  -1  16  -2    9.80    0.54
  -1  16  -2    8.83    0.45
  -1  16  -2    8.22    0.47
   2 -16   2   20.53    0.79
   2  16   2   21.30    0.63
  -2  16  -2   20.28    0.78
  -2  16  -2   19.94    0.75
  -2  16  -2   20.09    0.79
   3 -16   2   -0.02    0.21
  -3  16  -2    0.39    0.20
  -3  16  -2    0.62    0.20
  -3  16  -2    0.10    0.21
   4 -16   2   19.93    0.85
  -4  16  -2   20.55    0.83
  -4  16  -2   20.25    0.86
  -4  16  -2   19.00    0.84
   5 -16   2    3.13    0.40
  -5  16  -2    2.88    0.41
   6 -16   2    4.94    0.50
  -6  16  -2    5.26    0.56
   7 -16   2    1.94    0.41
   7 -16   2    2.19    0.44
  -7  16  -2    2.30    0.48
   7 -17  -2    3.03    0.45
   7  17  -2    2.34    0.51
  -7  17   2    2.42    0.49
   6 -17  -2    8.66    0.67
  -6  17   2    8.48    0.67
   6  17  -2    8.18    0.74
  -5 -17   2    0.95    0.28
   5 -17  -2    1.26    0.33
  -5  17   2    1.49    0.35
   5  17  -2    0.98    0.34
   4 -17  -2    3.32    0.39
  -4  17   2    3.42    0.38
  -4  17   2    3.48    0.40
   4  17  -2    3.44    0.41
   3 -17  -2   21.33    0.85
  -3  17   2   20.57    0.80
  -3  17   2   20.79    0.83
   3  17  -2   20.19    0.60
   2 -17  -2    0.39    0.20
  -2  17   2    0.22    0.17
   2  17  -2    0.44    0.24
   2  17  -2    0.28    0.10
  -2  17   2    0.29    0.17
  -2  17   2    0.06    0.19
   1 -17  -2    0.98    0.24
   1 -17  -2    0.84    0.20
  -1 -17   2    0.91    0.15
  -1  17   2    0.99    0.17
   1  17  -2    0.79    0.15
  -1  17   2    0.94    0.20
  -1  17   2    1.08    0.22
  -1  17   2    1.01    0.22
   1  17  -2    0.89    0.23
   0 -17  -2    3.92    0.35
   0 -17   2    3.80    0.29
   0 -17  -2    3.98    0.30
   0  17  -2    3.81    0.31
   0  17   2    3.85    0.27
   0  17   2    4.02    0.21
   0  17   2    4.02    0.35
   0  17  -2    3.53    0.27
   0  17   2    3.66    0.29
   0  17  -2    3.47    0.29
   0  17  -2    3.19    0.33
   0  17  -2    3.71    0.21
   1 -17   2    0.15    0.17
  -1 -17  -2    0.02    0.13
   1 -17   2    0.20    0.19
  -1  17  -2    0.08    0.16
  -1  17  -2    0.40    0.19
  -1  17  -2    0.01    0.18
  -1  17  -2    0.41    0.18
   1  17   2    0.01    0.11
  -1  17  -2    0.36    0.14
   2 -17   2    0.46    0.21
   2  17   2    0.32    0.11
  -2  17  -2    0.15    0.19
  -2  17  -2    0.65    0.21
  -2  17  -2    0.30    0.18
   3 -17   2   11.58    0.62
  -3  17  -2   12.39    0.61
  -3  17  -2   13.00    0.61
  -3  17  -2   13.14    0.63
   4 -17   2    1.36    0.29
  -4  17  -2    1.06    0.29
  -4  17  -2    1.36    0.30
   5 -17   2    7.66    0.60
  -5  17  -2    7.07    0.57
   6 -17   2    1.03    0.34
  -6  17  -2    0.62    0.35
   7 -17   2    3.09    0.50
   7 -17   2    2.93    0.46
  -7  17  -2    3.04    0.51
   7 -18  -2    0.74    0.35
   7  18  -2    0.01    0.39
  -7  18   2   -0.21    0.36
   6 -18  -2   17.08    0.90
   6  18  -2   14.49    0.96
  -6  18   2   16.62    0.91
   5 -18  -2    0.32    0.29
   5  18  -2    0.10    0.31
  -5  18   2   -0.27    0.28
   4 -18  -2   39.22    1.42
  -4  18   2   41.28    1.40
  -4  18   2   39.42    1.41
   3 -18  -2    4.15    0.41
  -3  18   2    4.33    0.41
  -3  18   2    3.86    0.36
   3  18  -2    3.96    0.20
   2 -18  -2   12.21    0.60
  -2  18   2   12.86    0.57
  -2  18   2   12.02    0.59
   2  18  -2   13.20    0.45
  -2  18   2   11.96    0.55
   2  18  -2   12.34    0.68
   1 -18  -2    0.33    0.19
   1 -18  -2    0.32    0.19
   1  18  -2    0.37    0.23
  -1  18   2    0.51    0.15
   1  18  -2    0.47    0.14
  -1  18   2    0.46    0.19
  -1  18   2    0.52    0.19
  -1  18   2    0.60    0.20
   0 -18  -2   43.15    1.67
   0 -18   2   42.42    1.34
   0 -18  -2   44.14    1.35
   0  18  -2   43.72    1.23
   0  18   2   44.45    1.47
   0  18   2   42.38    1.21
   0  18  -2   41.57    1.30
   0  18  -2   44.09    1.48
   0  18   2   42.28    1.30
  -1 -18  -2    0.90    0.19
   1 -18   2    1.38    0.23
  -1  18  -2    1.05    0.17
   1  18   2    1.15    0.17
  -1  18  -2    1.90    0.25
  -1  18  -2    1.32    0.25
  -1  18  -2    0.99    0.22
  -1  18  -2    1.27    0.24
   2 -18   2   19.23    0.78
  -2  18  -2   19.00    0.77
   2  18   2   18.89    0.61
  -2  18  -2   18.58    0.79
  -2  18  -2   20.54    0.73
   3 -18   2    1.16    0.27
  -3  18  -2    0.96    0.25
  -3  18  -2    0.60    0.26
  -3  18  -2    1.28    0.26
   4 -18   2    5.68    0.48
  -4  18  -2    7.45    0.53
  -4  18  -2    6.74    0.54
   5 -18   2    0.16    0.28
  -5  18  -2    0.35    0.30
   6 -18   2    0.30    0.31
  -6  18  -2    0.73    0.38
   7 -18   2    0.71    0.34
   7 -18   2    0.57    0.39
  -7  18  -2    1.20    0.43
   7 -19  -2    0.66    0.38
  -7  19   2    0.84    0.43
   6 -19  -2   -0.03    0.31
  -6  19   2    0.88    0.37
   5 -19  -2   11.27    0.72
  -5  19   2    9.86    0.68
   4 -19  -2    3.29    0.41
  -4  19   2    2.91    0.38
  -4  19   2    3.60    0.43
   3 -19  -2   39.52    1.40
  -3  19   2   39.17    1.33
   3  19  -2   40.85    1.13
  -3  19   2   40.48    1.37
   2 -19  -2    4.14    0.37
  -2  19   2    4.31    0.34
  -2  19   2    3.41    0.36
   2  19  -2    4.42    0.26
  -2  19   2    4.69    0.39
   2  19  -2    3.63    0.41
   1 -19  -2   49.28    1.57
  -1  19   2   50.31    1.46
  -1  19   2   51.45    1.91
   1  19  -2   49.10    1.69
  -1  19   2   46.79    1.52
   1  19  -2   48.99    1.45
  -1  19   2   49.89    1.63
   0 -19  -2    2.97    0.27
   0 -19  -2    2.17    0.28
   0 -19   2    2.55    0.26
   0  19   2    2.58    0.18
   0  19  -2    2.08    0.24
   0  19  -2    2.07    0.31
   0  19   2    2.56    0.33
   0  19  -2    2.82    0.19
   0  19   2    2.47    0.25
   1 -19   2   39.37    1.33
  -1  19  -2   39.88    1.23
  -1  19  -2   41.92    1.64
  -1  19  -2   42.95    1.65
  -1  19  -2   40.83    1.31
   1  19   2   40.52    1.23
  -1  19  -2   41.25    1.42
   2 -19   2    1.38    0.27
  -2  19  -2    0.90    0.21
  -2  19  -2    1.02    0.26
  -2  19  -2    1.07    0.27
   2  19   2    1.16    0.16
   3 -19   2    2.15    0.33
  -3  19  -2    2.28    0.32
  -3  19  -2    2.53    0.34
  -3  19  -2    1.78    0.29
   3  19   2    2.11    0.16
   4 -19   2    1.24    0.31
  -4  19  -2    0.99    0.30
  -4  19  -2    1.11    0.32
   5 -19   2   -0.14    0.28
  -5  19  -2   -0.39    0.28
   6 -19   2    0.24    0.32
  -6  19  -2    0.31    0.35
   6 -20  -2    2.94    0.48
  -6  20   2    3.87    0.52
   5 -20  -2   12.06    0.74
  -5  20   2   12.10    0.76
   4 -20  -2   34.71    1.33
  -4  20   2   34.48    1.30
  -4  20   2   36.00    1.28
   3 -20  -2    0.35    0.25
  -3  20   2    0.33    0.22
   3  20  -2    0.14    0.11
  -3  20   2    0.52    0.26
   2 -20  -2   26.74    1.02
  -2  20   2   27.86    1.00
   2  20  -2   26.71    0.84
  -2  20   2   26.66    0.99
  -2  20   2   26.22    0.93
   1 -20  -2    2.55    0.30
  -1  20   2    2.83    0.24
   1  20  -2    3.40    0.39
   1  20  -2    3.60    0.27
  -1  20   2    3.43    0.33
  -1  20   2    2.36    0.31
   0 -20  -2   51.54    1.53
   0 -20   2   49.84    1.53
   0 -20  -2   47.71    1.90
   0  20   2   50.58    1.67
   0  20   2   48.63    1.36
   0  20  -2   46.13    1.48
   0  20  -2   50.30    1.67
   0  20   2   47.03    1.48
   0  20  -2   48.88    1.37
   1 -20   2    0.45    0.20
  -1  20  -2    0.37    0.14
  -1  20  -2    0.39    0.21
   1  20   2   -0.07    0.14
  -1  20  -2    0.17    0.22
   2 -20   2    1.95    0.30
  -2  20  -2    2.18    0.31
   2  20   2    1.73    0.19
  -2  20  -2    2.13    0.32
  -2  20  -2    1.61    0.25
   3 -20   2    1.62    0.32
   3  20   2    1.68    0.14
  -3  20  -2    1.84    0.30
  -3  20  -2    2.06    0.33
  -3  20  -2    2.12    0.33
   4 -20   2    0.06    0.26
  -4  20  -2    0.56    0.29
  -4  20  -2    0.56    0.30
   5 -20   2    8.83    0.67
  -5  20  -2    9.02    0.68
   6 -20   2    0.60    0.35
  -6  20  -2    0.53    0.40
   6 -21  -2    1.82    0.44
  -6  21   2    2.32    0.46
   5 -21  -2    1.76    0.38
  -5  21   2    0.70    0.33
   4 -21  -2    3.58    0.45
  -4  21   2    3.43    0.41
  -4  21   2    3.21    0.43
   3 -21  -2   18.60    0.87
   3  21  -2   19.16    0.60
  -3  21   2   18.06    0.84
  -3  21   2   19.05    0.80
   2 -21  -2    5.07    0.44
  -2  21   2    5.99    0.46
  -2  21   2    4.36    0.41
   2  21  -2    5.57    0.31
  -2  21   2    5.00    0.38
   1 -21  -2   21.53    0.85
  -1  21   2   20.72    0.74
  -1  21   2   21.41    0.84
  -1  21   2   23.58    0.91
   1  21  -2   22.18    0.96
   1  21  -2   21.70    0.76
   0 -21   2   13.44    0.59
   0 -21  -2   12.37    0.58
   0 -21  -2   13.30    0.76
   0  21  -2   12.41    0.57
   0  21  -2   13.47    0.44
   0  21  -2   12.35    0.69
   0  21   2   12.43    0.56
   0  21   2   12.91    0.42
   1 -21   2   12.47    0.61
   1  21   2   12.39    0.52
  -1  21  -2   12.20    0.60
  -1  21  -2   13.53    0.68
  -1  21  -2   12.31    0.51
   2 -21   2   22.26    0.93
  -2  21  -2   22.68    0.84
  -2  21  -2   23.02    0.92
  -2  21  -2   23.90    0.97
   2  21   2   23.54    0.75
   3 -21   2   13.42    0.75
  -3  21  -2   16.16    0.77
   3  21   2   15.23    0.49
  -3  21  -2   15.37    0.75
  -3  21  -2   15.17    0.71
   4 -21   2    2.01    0.37
  -4  21  -2    1.76    0.34
  -4  21  -2    2.00    0.38
   5 -21   2    4.39    0.52
  -5  21  -2    3.93    0.50
   6 -21   2    1.11    0.38
  -6  21  -2    1.06    0.41
   6 -22  -2    6.94    0.66
  -6  22   2    6.86    0.66
   5 -22  -2   11.69    0.79
  -5  22   2   12.19    0.78
   4 -22  -2    6.91    0.60
  -4  22   2    6.74    0.57
  -4  22   2    5.54    0.50
   3 -22  -2    1.10    0.33
  -3  22   2    1.14    0.33
  -3  22   2    1.10    0.27
   3  22  -2    1.35    0.16
   2 -22  -2    0.01    0.24
  -2  22   2   -0.08    0.24
   2  22  -2    0.21    0.15
  -2  22   2    0.15    0.18
  -2  22   2    0.05    0.22
   1 -22  -2    0.72    0.25
  -1  22   2    0.67    0.16
   1  22  -2    1.17    0.31
   1  22  -2    0.74    0.20
  -1  22   2    0.55    0.24
  -1  22   2    0.64    0.26
   0 -22   2   14.56    0.63
   0 -22  -2   14.08    0.62
   0  22  -2   14.02    0.73
   0  22  -2   13.61    0.60
   0  22   2   13.72    0.60
   1 -22   2   15.22    0.71
  -1  22  -2   15.03    0.71
   1  22   2   16.40    0.62
  -1  22  -2   15.68    0.59
  -1  22  -2   15.96    0.79
   2 -22   2    3.94    0.41
  -2  22  -2    3.68    0.33
   2  22   2    3.52    0.26
  -2  22  -2    4.07    0.43
  -2  22  -2    4.37    0.42
   3 -22   2    9.20    0.64
  -3  22  -2    9.65    0.62
   3  22   2    8.59    0.34
  -3  22  -2    9.93    0.61
  -3  22  -2    8.87    0.54
   4 -22   2    5.50    0.56
  -4  22  -2    6.54    0.54
  -4  22  -2    7.11    0.59
   5 -22   2    1.56    0.39
  -5  22  -2    0.87    0.36
   6 -22   2   26.78    1.24
   6 -22   2   27.70    1.27
  -6  22  -2   27.39    1.25
   6 -23  -2   -0.31    0.34
  -6  23   2   -0.03    0.38
   5 -23  -2    7.36    0.65
  -5  23   2    7.63    0.63
   4 -23  -2    1.02    0.36
  -4  23   2    0.43    0.32
  -4  23   2    0.93    0.31
   3 -23  -2    0.03    0.29
  -3  23   2    0.38    0.29
  -3  23   2    0.57    0.25
   3  23  -2    0.00    0.13
   2 -23  -2    0.12    0.25
  -2  23   2    0.70    0.21
   2  23  -2    0.19    0.17
  -2  23   2    0.22    0.26
   1 -23  -2   13.64    0.68
   1  23  -2   14.27    0.60
   1  23  -2   13.88    0.77
  -1  23   2   15.98    0.75
  -1  23   2   14.10    0.54
  -1  23   2   12.93    0.66
   0 -23   2    5.28    0.41
   0  23   2    4.38    0.37
   0  23  -2    4.44    0.37
   0  23  -2    4.09    0.46
   1 -23   2    5.57    0.45
  -1  23  -2    5.53    0.46
   1  23   2    5.38    0.38
  -1  23  -2    5.50    0.34
  -1  23  -2    6.40    0.52
   2 -23   2    2.35    0.36
  -2  23  -2    2.83    0.39
  -2  23  -2    2.89    0.30
   2  23   2    3.27    0.26
  -2  23  -2    3.55    0.42
   3 -23   2    3.44    0.43
  -3  23  -2    3.60    0.38
  -3  23  -2    4.23    0.45
   3  23   2    3.25    0.23
  -3  23  -2    3.22    0.44
   4 -23   2    1.37    0.38
  -4  23  -2    1.25    0.34
  -4  23  -2    1.24    0.36
   5 -23   2    1.98    0.44
  -5  23  -2    2.66    0.45
   6 -23   2    0.06    0.39
   6 -23   2    0.62    0.38
  -6  23  -2   -0.54    0.37
   5 -24  -2    0.79    0.38
  -5  24   2    1.16    0.40
   4 -24  -2    2.21    0.44
  -4  24   2    1.86    0.40
  -4  24   2    1.79    0.36
   3 -24  -2    7.78    0.63
  -3  24   2    6.97    0.52
  -3  24   2    7.78    0.61
   3  24  -2    7.20    0.34
   2 -24  -2    7.28    0.56
   2  24  -2    6.62    0.39
  -2  24   2    6.01    0.42
  -2  24   2    6.89    0.54
   1 -24  -2    0.06    0.24
  -1  24   2    0.10    0.14
  -1  24   2    0.12    0.26
   1  24  -2    0.19    0.20
  -1  24   2    0.14    0.23
   1  24  -2    0.41    0.31
   0  24  -2   12.51    0.73
   0  24  -2   12.02    0.60
   0  24   2   12.22    0.59
   1 -24   2   -0.04    0.23
  -1  24  -2    0.05    0.27
  -1  24  -2    0.18    0.25
  -1  24  -2    0.00    0.14
   1  24   2    0.26    0.19
   2 -24   2    6.41    0.53
  -2  24  -2    7.06    0.56
  -2  24  -2    7.03    0.45
   2  24   2    7.08    0.39
  -2  24  -2    7.00    0.58
   3 -24   2    4.23    0.49
  -3  24  -2    6.17    0.55
   3  24   2    4.98    0.27
  -3  24  -2    5.26    0.44
   4 -24   2    3.23    0.48
  -4  24  -2    2.65    0.40
  -4  24  -2    2.48    0.45
   5 -24   2    1.14    0.41
  -5  24  -2    1.33    0.40
   5 -25  -2    4.36    0.56
  -5  25   2    5.78    0.58
   4 -25  -2    5.11    0.57
  -4  25   2    5.10    0.51
  -4  25   2    5.32    0.56
   3 -25  -2    3.86    0.49
  -3  25   2    5.90    0.55
   3  25  -2    5.56    0.31
  -3  25   2    4.30    0.42
   2 -25  -2    4.50    0.47
  -2  25   2    4.21    0.36
  -2  25   2    4.53    0.47
   2  25  -2    4.54    0.33
   1 -25  -2    5.80    0.47
  -1  25   2    3.95    0.29
   1  25  -2    4.41    0.52
   1  25  -2    4.58    0.37
  -1  25   2    4.10    0.43
   0  25  -2    0.00    0.21
   0  25  -2    0.20    0.29
   0  25   2    0.36    0.22
   1 -25   2    2.28    0.36
   1  25   2    2.56    0.29
  -1  25  -2    2.58    0.24
  -1  25  -2    3.46    0.39
  -1  25  -2    2.47    0.40
   2 -25   2    0.71    0.32
   2  25   2    0.96    0.21
  -2  25  -2    1.12    0.24
  -2  25  -2    1.22    0.34
  -2  25  -2    1.01    0.32
   3 -25   2   14.12    0.82
  -3  25  -2   14.59    0.83
   3  25   2   13.93    0.50
  -3  25  -2   13.94    0.70
   4 -25   2   -0.07    0.33
  -4  25  -2   -0.11    0.32
  -4  25  -2    0.45    0.30
   5 -25   2    6.78    0.66
  -5  25  -2    6.89    0.62
   5 -26  -2    0.61    0.39
  -5  26   2    0.07    0.33
   4 -26  -2    2.79    0.48
  -4  26   2    2.52    0.40
  -4  26   2    2.37    0.45
   3 -26  -2    0.70    0.37
  -3  26   2    0.86    0.28
   3  26  -2    1.25    0.19
  -3  26   2    1.40    0.37
   2 -26  -2    0.97    0.34
   2  26  -2    1.45    0.24
  -2  26   2    1.28    0.25
  -2  26   2    0.74    0.31
   1 -26  -2    1.34    0.31
   1  26  -2    0.98    0.26
   1  26  -2    1.32    0.40
  -1  26   2    1.02    0.30
   0  26   2    0.47    0.24
   0  26  -2    0.38    0.24
   0  26  -2    0.14    0.30
   1 -26   2    1.08    0.31
  -1  26  -2    1.37    0.33
   1  26   2    1.32    0.26
  -1  26  -2    1.25    0.35
  -1  26  -2    1.22    0.19
   2 -26   2   20.77    0.96
  -2  26  -2   21.03    0.98
  -2  26  -2   19.97    0.95
  -2  26  -2   19.54    0.79
   2  26   2   20.26    0.74
   3 -26   2    2.72    0.44
  -3  26  -2    2.60    0.35
  -3  26  -2    2.87    0.45
   3  26   2    2.88    0.22
   4 -26   2    4.28    0.53
  -4  26  -2    4.94    0.57
  -4  26  -2    3.93    0.47
   5 -26   2    1.74    0.44
  -5  26  -2    1.17    0.39
   5 -27  -2    4.39    0.59
  -5  27   2    3.84    0.51
   4 -27  -2    0.01    0.35
  -4  27   2    0.02    0.28
  -4  27   2    0.39    0.37
   3 -27  -2    0.53    0.34
  -3  27   2    0.14    0.34
   3  27  -2    0.50    0.17
  -3  27   2    0.48    0.26
   2 -27  -2    0.36    0.33
   2  27  -2    0.25    0.21
  -2  27   2    0.62    0.31
  -2  27   2    0.34    0.20
   1 -27  -2    1.30    0.33
   1  27  -2    0.92    0.26
  -1  27   2    1.77    0.34
   0  27  -2   -0.17    0.23
   0  27  -2    0.11    0.33
   0  27   2    0.44    0.25
   1 -27   2    0.28    0.29
  -1  27  -2    0.04    0.31
   1  27   2    0.46    0.22
  -1  27  -2   -0.17    0.27
   2 -27   2    1.69    0.39
  -2  27  -2    2.42    0.29
  -2  27  -2    2.40    0.42
   2  27   2    2.28    0.26
  -2  27  -2    2.22    0.42
   3 -27   2   18.61    0.95
  -3  27  -2   17.56    0.81
   3  27   2   18.26    0.61
  -3  27  -2   17.83    0.96
   4 -27   2   -0.09    0.34
  -4  27  -2    0.18    0.36
  -4  27  -2    0.29    0.29
   4 -28  -2    4.73    0.60
  -4  28   2    6.70    0.55
  -4  28   2    6.10    0.64
   3 -28  -2    0.65    0.38
  -3  28   2    1.23    0.40
  -3  28   2    0.68    0.26
   3  28  -2    0.68    0.18
   2 -28  -2    7.83    0.64
  -2  28   2    7.71    0.47
  -2  28   2    8.46    0.65
   2  28  -2    8.45    0.48
   1 -28  -2    2.13    0.40
   1  28  -2    0.92    0.27
  -1  28   2    1.09    0.33
   0  28   2    4.12    0.41
   0  28  -2    4.51    0.44
   0  28  -2    4.39    0.56
   1 -28   2   -0.29    0.27
  -1  28  -2    0.15    0.31
   1  28   2   -0.20    0.21
  -1  28  -2    0.15    0.28
   2 -28   2    7.51    0.63
  -2  28  -2    8.22    0.65
   2  28   2    7.23    0.44
  -2  28  -2    8.10    0.66
  -2  28  -2    7.80    0.47
   3 -28   2   -0.22    0.32
  -3  28  -2    0.21    0.25
   3  28   2    0.09    0.14
  -3  28  -2    0.48    0.36
   4 -28   2    3.43    0.53
  -4  28  -2    3.94    0.48
  -4  28  -2    4.06    0.56
   4 -29  -2    0.13    0.39
  -4  29   2    0.44    0.31
  -4  29   2    0.63    0.41
   3 -29  -2    5.66    0.59
  -3  29   2    6.58    0.62
  -3  29   2    5.52    0.47
   3  29  -2    5.46    0.34
   2 -29  -2    0.21    0.34
  -2  29   2   -0.07    0.30
   2  29  -2    0.27    0.22
  -2  29   2    0.16    0.20
   1  29  -2   11.52    0.63
  -1  29   2   11.07    0.69
   0  29  -2    5.69    0.49
   0  29  -2    5.96    0.65
   0  29   2    5.80    0.48
   1  29   2    3.31    0.36
  -1  29  -2    2.70    0.48
  -1  29  -2    2.83    0.41
   2 -29   2    0.53    0.34
  -2  29  -2    0.23    0.34
  -2  29  -2    0.44    0.36
   2  29   2   -0.31    0.18
  -2  29  -2   -0.29    0.18
   3 -29   2    1.05    0.41
  -3  29  -2    0.94    0.40
  -3  29  -2    0.62    0.28
   4 -29   2    0.21    0.38
  -4  29  -2    0.16    0.39
  -4  29  -2   -0.20    0.28
   3 -30  -2    0.01    0.38
  -3  30   2    0.70    0.38
   3  30  -2   -0.05    0.18
  -3  30   2   -0.11    0.22
   2 -30  -2    6.77    0.62
   2  30  -2    6.54    0.46
  -2  30   2    6.22    0.62
   1  30  -2    1.29    0.30
  -1  30   2    1.05    0.34
   0  30   2    0.58    0.29
   0  30  -2    0.95    0.31
  -1  30  -2    2.22    0.48
  -1  30  -2    2.50    0.44
   1  30   2    2.25    0.32
   2 -30   2    6.26    0.61
  -2  30  -2    5.83    0.60
   2  30   2    5.73    0.41
   3 -30   2    1.06    0.41
  -3  30  -2    1.13    0.29
  -3  30  -2    0.99    0.42
   3 -31  -2   -0.17    0.39
  -3  31   2    0.12    0.25
  -3  31   2    0.61    0.39
   2 -31  -2    0.14    0.34
  -2  31   2    0.42    0.35
   2  31  -2    0.22    0.22
  -1  31   2   13.25    0.80
   1  31  -2   13.81    0.71
   0  31  -2   -0.24    0.27
   0  31   2    0.07    0.27
  -1  31  -2    0.99    0.43
  -1  31  -2    1.66    0.39
   1  31   2    0.34    0.26
   2 -31   2   -0.01    0.34
  -2  31  -2    0.30    0.36
   2  31   2   -0.12    0.20
   3 -31   2   19.25    1.06
  -3  31  -2   19.80    1.06
  -3  31  -2   18.53    0.83
   2 -32  -2    5.42    0.61
  -2  32   2    4.48    0.57
   2  32  -2    6.41    0.46
  -1  32   2    0.81    0.35
   1  32  -2    1.14    0.32
   0  32   2    7.26    0.57
   0  32  -2    6.60    0.56
  -1  32  -2    1.31    0.40
  -1  32  -2    0.60    0.42
   1  32   2    0.83    0.29
   2 -32   2    1.14    0.40
  -2  32  -2    1.67    0.44
   2  32   2    0.64    0.24
   0  33  -2    0.03    0.29
   0  33   2   -0.21    0.27
   8   0  -3   -0.61    0.25
   8   0  -3    0.13    0.35
   7   0  -3    0.33    0.26
   7   0  -3    1.04    0.37
   6   0  -3   -0.06    0.20
  -6   0   3   -0.20    0.22
   6   0  -3   -0.23    0.13
   6   0  -3   -0.15    0.26
   5   0  -3   22.85    0.83
  -5   0   3   23.28    1.04
  -5   0   3   23.07    0.93
  -4   0   3   -0.17    0.12
   4   0  -3    0.09    0.14
  -4   0   3   -0.08    0.14
   4   0  -3   -0.14    0.09
  -3   0   3    7.43    0.41
   3   0  -3    8.01    0.41
   3   0  -3    7.49    0.30
  -3   0   3    7.66    0.33
   2   0  -3    0.01    0.10
   2   0  -3   -0.10    0.08
  -2   0   3    0.15    0.09
  -2   0   3   -0.07    0.10
   1   0  -3   84.21    2.35
  -1   0   3   76.01    2.86
   1   0  -3   81.28    2.86
   1   0  -3   87.58    2.29
   1   0  -3   84.72    2.22
   0   0  -3   -0.06    0.08
   0   0  -3    0.08    0.08
   0   0   3    0.10    0.06
   0   0   3    0.12    0.07
   0   0   3    0.00    0.06
   1   0   3    3.93    0.19
   1   0   3    3.82    0.19
  -1   0  -3    3.95    0.20
   1   0   3    3.89    0.19
   1   0   3    3.69    0.18
   1   0   3    3.80    0.24
  -1   0  -3    3.81    0.24
   2   0   3    0.06    0.08
   2   0   3   -0.04    0.07
   2   0   3    0.08    0.09
  -2   0  -3   -0.02    0.09
  -2   0  -3   -0.08    0.09
  -3   0  -3   25.47    0.76
  -3   0  -3   23.28    0.97
   3   0   3   24.25    0.84
  -3   0  -3   23.31    0.78
   3   0   3   24.82    0.75
   3   0   3   23.96    0.74
  -4   0  -3   -0.05    0.12
  -4   0  -3   -0.14    0.14
   4   0   3    0.12    0.15
   4   0   3   -0.11    0.09
   4   0   3   -0.05    0.11
   4   0   3   -0.04    0.12
  -4   0  -3    0.12    0.15
   5   0   3    4.70    0.40
   5   0   3    4.99    0.30
  -5   0  -3    5.47    0.37
   5   0   3    4.80    0.37
   6   0   3    0.23    0.25
   6   0   3    0.21    0.20
   6   0   3    0.06    0.13
  -6   0  -3    0.16    0.21
   7   0   3    5.49    0.50
  -7   0  -3    6.33    0.52
   7   0   3    6.52    0.58
   8   0   3   -0.24    0.27
   8  -1  -3    8.29    0.65
   8  -1  -3    7.95    0.75
   8   1  -3    8.25    0.77
   8   1  -3    8.37    0.62
   7  -1  -3    0.81    0.29
   7  -1  -3    0.89    0.35
   7   1  -3    0.79    0.35
   7   1  -3    0.73    0.27
  -6  -1   3    3.46    0.41
   6  -1  -3    2.86    0.34
   6  -1  -3    3.35    0.41
   6  -1  -3    3.44    0.28
   6   1  -3    3.50    0.35
   6   1  -3    3.48    0.25
  -6   1   3    3.95    0.44
   6   1  -3    3.00    0.43
   5  -1  -3   68.33    2.00
  -5  -1   3   69.11    2.54
   5  -1  -3   65.81    1.96
   5  -1  -3   69.92    2.55
  -5   1   3   66.10    2.14
   5   1  -3   66.80    1.98
  -4  -1   3    2.87    0.30
   4  -1  -3    2.81    0.21
   4  -1  -3    3.10    0.30
   4  -1  -3    2.44    0.23
  -4  -1   3    2.55    0.23
  -4   1   3    3.01    0.31
   4   1  -3    2.61    0.26
  -4   1   3    3.00    0.25
  -3  -1   3    1.81    0.16
   3  -1  -3    1.88    0.16
  -3  -1   3    1.59    0.20
   3  -1  -3    1.72    0.17
   3  -1  -3    1.45    0.18
  -3   1   3    1.65    0.21
  -3   1   3    1.63    0.17
   3   1  -3    2.14    0.21
  -3   1   3    1.98    0.22
   2  -1  -3   69.65    1.84
  -2  -1   3   63.03    2.34
   2  -1  -3   64.84    2.36
  -2   1   3   65.55    1.94
   2   1  -3   68.13    1.86
   2   1  -3   68.40    2.35
  -2   1   3   67.13    2.37
  -2   1   3   66.76    1.84
   1  -1  -3   27.65    1.05
   1  -1  -3   29.55    0.86
  -1  -1   3   27.80    1.03
  -1  -1   3   28.20    0.86
   1  -1  -3   28.96    0.84
   1  -1  -3   30.64    0.82
   1   1  -3   28.36    0.86
  -1   1   3   27.12    1.05
  -1   1   3   29.68    0.82
   1   1  -3   26.63    1.03
   1   1  -3   29.59    0.83
   0  -1  -3  137.18    4.85
   0  -1  -3  142.54    3.96
   0  -1   3  138.48    3.95
   0   1  -3  147.30    3.76
   0   1   3  143.79    3.88
   0   1  -3  148.91    3.76
   0   1  -3  150.75    3.76
   0   1   3  138.85    4.85
   0   1   3  138.56    3.76
   0   1   3  128.34    3.97
   0   1   3  143.72    3.76
   0   1  -3  143.98    3.95
   1  -1   3   25.31    0.74
   1  -1   3   25.25    0.76
  -1  -1  -3   26.40    0.76
  -1  -1  -3   25.21    0.94
   1  -1   3   25.76    0.74
   1   1   3   25.23    0.94
  -1   1  -3   26.55    0.77
   1   1   3   24.91    0.75
  -1   1  -3   26.23    0.74
   1   1   3   25.98    0.73
   1   1   3   26.25    0.81
   2  -1   3   84.35    2.39
   2  -1   3   88.66    2.38
   2  -1   3   91.96    2.61
  -2  -1  -3   87.99    2.44
  -2  -1  -3   85.98    3.06
  -2   1  -3   86.30    2.46
  -2   1  -3   89.43    2.38
   2   1   3   86.09    2.36
   2   1   3   86.31    2.42
   3  -1   3    1.24    0.17
   3  -1   3    1.29    0.16
  -3  -1  -3    1.30    0.18
   3  -1   3    0.96    0.14
   3  -1   3    1.33    0.14
  -3  -1  -3    1.38    0.15
  -3  -1  -3    1.45    0.16
   3   1   3    1.21    0.13
  -3   1  -3    1.12    0.15
  -3   1  -3    1.24    0.16
   3   1   3    1.41    0.18
  -3   1  -3    1.40    0.20
  -4  -1  -3    0.63    0.17
   4  -1   3    0.35    0.17
  -4  -1  -3    0.25    0.14
   4  -1   3    0.49    0.14
   4  -1   3    0.23    0.16
   4  -1   3    0.61    0.13
  -4  -1  -3    0.51    0.17
   4   1   3    0.52    0.18
  -4   1  -3    0.45    0.16
  -4   1  -3    0.35    0.18
  -4   1  -3    0.75    0.17
   4   1   3    0.49    0.12
   5  -1   3    6.58    0.35
   5  -1   3    6.49    0.44
  -5  -1  -3    6.16    0.47
   5  -1   3    6.49    0.43
  -5  -1  -3    6.74    0.40
   5   1   3    6.51    0.32
  -5   1  -3    6.18    0.41
   5   1   3    6.39    0.45
   5   1   3    6.07    0.39
  -6  -1  -3   16.87    0.73
   6  -1   3   16.95    0.62
   6  -1   3   15.85    0.80
   6  -1   3   16.73    0.75
   6   1   3   16.52    0.81
   6   1   3   17.18    0.72
  -6   1  -3   16.57    0.75
   6   1   3   17.38    0.57
   7  -1   3   -0.15    0.27
   7  -1   3    0.44    0.26
   7   1   3    0.01    0.23
  -7   1  -3    0.01    0.25
   7   1   3    0.27    0.29
   8  -1   3   -0.30    0.27
   8   1   3    0.09    0.34
   8   1   3   -0.30    0.27
   8  -2  -3    7.74    0.72
   8  -2  -3    7.13    0.61
   8   2  -3    7.27    0.56
   8   2  -3    6.49    0.69
   7  -2  -3    0.03    0.26
   7  -2  -3   -0.29    0.30
   7  -2  -3    0.29    0.17
   7   2  -3    1.08    0.36
   7   2  -3    0.13    0.23
  -6  -2   3    5.11    0.46
   6  -2  -3    4.71    0.41
   6   2  -3    5.57    0.52
   6   2  -3    5.39    0.41
  -6   2   3    5.19    0.47
   5  -2  -3    0.26    0.19
   5  -2  -3    0.15    0.17
  -5  -2   3    0.14    0.16
   5  -2  -3    0.15    0.14
  -5   2   3    0.00    0.19
   5   2  -3    0.14    0.16
   5   2  -3    0.29    0.24
   5   2  -3    0.18    0.11
   4  -2  -3   10.30    0.46
  -4  -2   3   10.97    0.55
   4  -2  -3   10.50    0.43
   4  -2  -3   10.92    0.57
   4   2  -3   10.90    0.36
  -4   2   3   10.73    0.47
  -4   2   3    9.76    0.57
   4   2  -3   10.58    0.51
  -4   2   3   10.35    0.49
  -3  -2   3   22.77    0.92
  -3  -2   3   24.10    0.73
   3  -2  -3   23.12    0.75
   3  -2  -3   23.65    0.75
  -3   2   3   22.50    0.80
  -3   2   3   24.34    0.75
  -3   2   3   23.03    0.96
   3   2  -3   23.87    0.72
   3   2  -3   23.41    0.69
   3   2  -3   23.46    0.91
   2  -2  -3    2.20    0.17
  -2  -2   3    2.15    0.19
   2  -2  -3    3.00    0.29
  -2  -2   3    2.20    0.20
  -2   2   3    2.59    0.20
  -2   2   3    2.65    0.24
  -2   2   3    2.55    0.19
  -2   2   3    2.56    0.18
   2   2  -3    2.39    0.14
  -1  -2   3  126.29    3.61
   1  -2  -3  133.05    3.44
  -1  -2   3  126.32    4.41
   1  -2  -3  128.14    3.61
  -1   2   3  123.40    3.61
  -1   2   3  126.49    4.43
   1   2  -3  128.98    3.62
   1   2  -3  126.08    4.41
  -1   2   3  129.19    3.44
  -1   2   3  135.29    3.44
   1   2  -3  133.29    3.52
   0  -2  -3  218.50    5.76
   0  -2  -3  202.80    7.20
   0  -2   3  204.54    7.21
   0  -2   3  204.43    5.87
   0  -2  -3  206.90    5.88
   0  -2   3  216.99    5.77
   0   2  -3  208.17    5.87
   0   2   3  205.08    5.88
   0   2  -3  215.02    5.76
   0   2  -3  221.41    5.59
   0   2  -3  212.74    5.59
   0   2   3  215.13    5.76
   0   2   3  205.13    7.20
   0   2   3  220.24    5.59
   0   2   3  219.21    5.58
  -1  -2  -3  960.71   25.71
   1  -2   3 1000.00   25.89
  -1  -2  -3  861.83   32.14
   1  -2   3  967.09   24.97
   1  -2   3  994.95   24.96
  -1   2  -3  967.83   25.82
  -1   2  -3  925.87   25.02
   1   2   3  943.18   25.72
  -1   2  -3  925.97   24.86
   1   2   3  968.81   24.94
   1   2   3  910.43   32.21
  -2  -2  -3    3.17    0.18
   2  -2   3    2.98    0.20
   2  -2   3    3.28    0.19
  -2  -2  -3    2.95    0.22
   2  -2   3    3.22    0.21
   2  -2   3    2.76    0.19
  -2   2  -3    2.87    0.20
  -2   2  -3    2.77    0.25
   2   2   3    3.46    0.16
  -2   2  -3    3.07    0.21
   2   2   3    3.13    0.16
  -2   2  -3    3.54    0.21
   2   2   3    3.34    0.17
   3  -2   3   11.51    0.47
   3  -2   3   12.42    0.46
   3  -2   3   12.06    0.49
  -3  -2  -3   13.05    0.44
   3  -2   3   11.72    0.45
  -3  -2  -3   12.60    0.45
  -3  -2  -3   11.86    0.56
   3   2   3   12.20    0.44
  -3   2  -3   11.80    0.59
  -3   2  -3   13.40    0.48
   3   2   3   12.78    0.40
  -3   2  -3   11.48    0.47
   3   2   3   12.62    0.41
   3   2   3   12.97    0.52
   4  -2   3    8.78    0.39
   4  -2   3    8.65    0.43
  -4  -2  -3    8.93    0.40
   4  -2   3    9.08    0.40
  -4  -2  -3    8.69    0.49
   4  -2   3    8.85    0.45
  -4   2  -3    8.84    0.53
  -4   2  -3    9.44    0.44
   4   2   3    9.21    0.34
  -4   2  -3    8.49    0.42
   4   2   3    8.75    0.48
  -5  -2  -3   16.95    0.66
   5  -2   3   17.57    0.62
  -5  -2  -3   16.23    0.81
   5  -2   3   16.29    0.62
   5  -2   3   17.23    0.70
   5  -2   3   16.52    0.74
  -5   2  -3   17.33    0.70
   5   2   3   16.43    0.54
   5   2   3   15.43    0.74
   5   2   3   16.66    0.65
   6  -2   3    1.43    0.31
  -6  -2  -3    2.06    0.29
   6  -2   3    1.75    0.30
   6  -2   3    1.97    0.23
  -6   2  -3    2.08    0.32
   6   2   3    1.43    0.33
   6   2   3    2.24    0.29
   7  -2   3    0.16    0.27
   7  -2   3    0.11    0.17
   7  -2   3    0.03    0.28
   7   2   3   -0.09    0.29
   7   2   3   -0.08    0.22
  -7   2  -3    0.39    0.27
   8  -2   3   -0.42    0.29
   8   2   3    0.07    0.27
   8   2   3    0.42    0.35
   8  -3  -3    3.33    0.47
   8  -3  -3    3.51    0.55
   8   3  -3    3.51    0.55
   8   3  -3    4.47    0.45
   7  -3  -3    7.47    0.66
   7  -3  -3    6.79    0.55
   7  -3  -3    7.27    0.44
   7   3  -3    6.95    0.51
   7   3  -3    7.33    0.67
  -6  -3   3    0.82    0.28
   6  -3  -3    0.57    0.25
   6   3  -3    0.77    0.31
  -6   3   3    0.43    0.26
   6   3  -3    0.88    0.22
  -5  -3   3    1.83    0.27
   5  -3  -3    2.21    0.29
   5  -3  -3    1.53    0.29
   5  -3  -3    1.89    0.22
   5   3  -3    2.15    0.33
   5   3  -3    1.93    0.14
  -5   3   3    1.67    0.25
  -5   3   3    1.65    0.28
   5   3  -3    1.83    0.23
  -4  -3   3   14.68    0.67
   4  -3  -3   14.39    0.55
   4  -3  -3   16.03    0.73
   4  -3  -3   14.61    0.58
  -4   3   3   14.17    0.72
   4   3  -3   14.91    0.63
   4   3  -3   14.47    0.66
  -4   3   3   13.91    0.56
   4   3  -3   13.50    0.53
  -4   3   3   15.17    0.63
   3  -3  -3   69.69    2.64
   3  -3  -3   72.86    2.06
   3  -3  -3   73.79    2.11
  -3  -3   3   73.83    2.60
   3   3  -3   73.02    2.57
  -3   3   3   74.47    2.05
   3   3  -3   73.58    2.02
  -3   3   3   75.05    2.06
   3   3  -3   73.40    2.01
  -3   3   3   72.53    2.17
   2  -3  -3   97.97    2.65
   2  -3  -3   93.32    3.32
  -2  -3   3   92.37    2.71
  -2  -3   3   91.05    3.27
   2  -3  -3   92.83    2.58
  -2   3   3   93.69    2.71
  -2   3   3   93.21    3.32
  -2   3   3   96.76    2.58
   2   3  -3   94.82    2.58
   2   3  -3   95.82    2.54
  -2   3   3   97.33    2.58
   1  -3  -3   41.33    1.20
  -1  -3   3   40.47    1.44
  -1  -3   3   40.18    1.20
   1  -3  -3   41.79    1.15
   1   3  -3   41.23    1.14
   1   3  -3   39.53    1.43
  -1   3   3   41.10    1.15
   1   3  -3   40.92    1.20
  -1   3   3   39.32    1.19
  -1   3   3   41.77    1.15
   0  -3  -3   44.93    1.67
   0  -3   3   48.14    1.34
   0  -3   3   47.42    1.68
   0  -3  -3   49.49    1.35
   0  -3  -3   47.78    1.38
   0  -3   3   47.07    1.36
   0   3   3   46.18    1.37
   0   3   3   49.08    1.34
   0   3   3   50.03    1.31
   0   3  -3   48.73    1.35
   0   3   3   45.11    1.67
   0   3  -3   47.33    1.36
   0   3   3   49.54    1.30
   0   3  -3   47.45    1.30
   0   3  -3   47.84    1.68
   0   3  -3   48.41    1.30
  -1  -3  -3   21.74    0.83
  -1  -3  -3   23.00    0.66
   1  -3   3   22.50    0.68
   1  -3   3   23.00    0.68
   1   3   3   22.05    0.65
  -1   3  -3   22.99    0.68
   1   3   3   23.00    0.83
   1   3   3   21.91    0.64
  -2  -3  -3  125.11    4.49
   2  -3   3  130.47    3.62
   2  -3   3  129.60    3.53
   2  -3   3  130.89    3.52
  -2  -3  -3  130.99    3.59
  -2   3  -3  136.27    3.52
   2   3   3  130.76    3.55
   2   3   3  130.26    3.48
   2   3   3  133.37    3.88
   2   3   3  127.19    3.46
  -2   3  -3  129.29    3.52
  -2   3  -3  132.62    3.64
  -3  -3  -3    6.13    0.27
   3  -3   3    5.38    0.32
   3  -3   3    5.44    0.29
   3  -3   3    5.92    0.31
   3  -3   3    5.30    0.29
  -3  -3  -3    5.36    0.32
   3   3   3    5.99    0.19
  -3   3  -3    5.97    0.30
   3   3   3    5.83    0.33
  -3   3  -3    5.91    0.40
  -3   3  -3    5.62    0.32
  -3   3  -3    5.32    0.30
   3   3   3    5.41    0.26
   3   3   3    5.81    0.22
  -4  -3  -3   30.57    0.96
  -4  -3  -3   29.99    1.20
   4  -3   3   28.28    0.96
   4  -3   3   30.81    0.96
   4  -3   3   29.61    1.04
   4  -3   3   29.30    0.99
   4   3   3   30.48    1.09
   4   3   3   30.38    0.86
  -4   3  -3   31.00    0.98
  -4   3  -3   29.28    1.01
   4   3   3   30.17    0.94
  -4   3  -3   30.66    1.26
   5  -3   3   44.93    1.53
  -5  -3  -3   44.63    1.76
   5  -3   3   43.89    1.36
   5  -3   3   45.86    1.43
   5  -3   3   44.79    1.38
  -5  -3  -3   42.75    1.39
   5   3   3   45.98    1.24
  -5   3  -3   44.40    1.45
   5   3   3   43.93    1.56
   5   3   3   45.32    1.37
   6  -3   3    9.43    0.47
   6  -3   3    8.58    0.58
   6  -3   3    9.22    0.57
   6   3   3    9.34    0.61
  -6   3  -3    9.35    0.58
   6   3   3    9.46    0.52
   7  -3   3   -0.09    0.17
   7  -3   3   -0.06    0.26
   7  -3   3    0.25    0.28
   7   3   3   -0.11    0.22
   7   3   3    0.13    0.31
  -7   3  -3    0.19    0.27
   8  -3   3    0.65    0.33
  -8   3  -3   -0.12    0.30
   8   3   3    0.88    0.37
   8   3   3   -0.08    0.25
   8  -4  -3    3.83    0.52
   8  -4  -3    4.10    0.58
   8   4  -3    4.15    0.43
   8   4  -3    3.29    0.56
   7  -4  -3   11.57    0.79
   7  -4  -3   13.76    0.75
   7  -4  -3   12.31    0.59
   7   4  -3   12.67    0.64
   7   4  -3   13.95    0.84
   6  -4  -3    0.18    0.24
  -6  -4   3    0.04    0.25
   6   4  -3   -0.12    0.19
  -6   4   3    0.07    0.24
   6   4  -3   -0.23    0.26
   5  -4  -3   28.79    1.21
   5  -4  -3   26.46    0.92
   5  -4  -3   28.99    0.99
  -5   4   3   27.72    1.03
   5   4  -3   26.99    0.90
   5   4  -3   25.52    1.08
  -5   4   3   26.08    0.96
   4  -4  -3   33.84    1.36
   4  -4  -3   33.42    1.07
  -4  -4   3   34.49    1.29
   4  -4  -3   33.11    1.06
   4   4  -3   31.63    1.00
  -4   4   3   31.30    1.12
  -4   4   3   32.51    1.06
   4   4  -3   33.68    0.91
   3  -4  -3   19.97    0.67
  -3  -4   3   19.89    0.78
   3  -4  -3   20.16    0.68
   3  -4  -3   19.61    0.85
   3   4  -3   19.66    0.61
  -3   4   3   18.86    0.70
   3   4  -3   19.22    0.75
  -3   4   3   19.68    0.67
  -3   4   3   19.82    0.66
   2  -4  -3   12.05    0.44
   2  -4  -3   11.11    0.42
  -2  -4   3   10.99    0.48
   2  -4  -3   13.94    0.60
  -2   4   3   11.08    0.43
  -2   4   3   13.93    0.62
   2   4  -3   12.24    0.45
   2   4  -3   11.25    0.46
  -2   4   3   11.50    0.43
  -2   4   3   11.61    0.43
   2   4  -3   11.05    0.37
   1  -4  -3  163.74    4.60
   1  -4  -3  155.28    5.65
   1  -4  -3  168.19    4.39
  -1  -4   3  161.58    4.60
  -1  -4   3  164.96    5.62
  -1   4   3  165.00    5.66
  -1   4   3  167.03    4.60
   1   4  -3  163.18    5.61
  -1   4   3  166.76    4.39
  -1   4   3  170.02    4.39
   0  -4   3   69.68    2.05
   0  -4   3   74.67    2.03
   0  -4   3   69.44    2.53
   0  -4  -3   72.94    2.53
   0  -4  -3   75.56    2.03
   0  -4  -3   74.39    2.07
   0   4   3   71.99    2.53
   0   4   3   70.58    2.07
   0   4  -3   67.50    2.53
   0   4   3   75.54    1.96
   0   4  -3   74.34    1.96
   0   4  -3   72.95    2.02
   0   4   3   75.08    2.02
   0   4  -3   76.03    1.97
   0   4  -3   73.03    2.05
   1  -4   3  262.36    6.67
   1  -4   3  253.63    6.66
  -1  -4  -3  247.49    8.54
  -1  -4  -3  254.55    6.83
   1   4   3  252.04    6.61
  -1   4  -3  244.27    8.59
   1   4   3  251.21    8.54
  -1   4  -3  253.78    6.65
  -1   4  -3  243.76    6.66
   2  -4   3   18.44    0.62
  -2  -4  -3   17.76    0.71
   2  -4   3   19.50    0.62
  -2  -4  -3   18.44    0.57
   2   4   3   18.21    0.52
  -2   4  -3   21.77    0.85
  -2   4  -3   18.34    0.61
   2   4   3   18.74    0.67
  -2   4  -3   19.17    0.61
  -2   4  -3   17.96    0.63
   2   4   3   18.10    0.55
  -3  -4  -3   50.70    1.88
   3  -4   3   51.64    1.55
   3  -4   3   52.33    1.53
  -3  -4  -3   52.27    1.50
   3  -4   3   50.75    1.50
  -3   4  -3   52.60    1.51
  -3   4  -3   53.23    1.52
  -3   4  -3   53.22    1.57
   3   4   3   52.57    1.40
   3   4   3   52.44    1.67
   3   4   3   51.52    1.46
  -4  -4  -3    8.34    0.46
   4  -4   3    8.51    0.43
   4  -4   3    8.51    0.45
   4  -4   3    8.29    0.40
   4  -4   3    8.12    0.40
  -4  -4  -3    8.98    0.46
  -4  -4  -3    8.60    0.37
  -4   4  -3    7.99    0.42
  -4   4  -3    8.22    0.44
   4   4   3    7.98    0.37
   4   4   3    8.35    0.47
  -4   4  -3    7.97    0.54
   5  -4   3   17.79    0.69
  -5  -4  -3   17.37    0.68
   5  -4   3   17.96    0.74
   5  -4   3   18.36    0.68
   5  -4   3   19.19    0.78
   5   4   3   18.00    0.81
   5   4   3   17.54    0.67
  -5   4  -3   17.52    0.75
  -5   4  -3   19.01    0.73
   6  -4   3    1.43    0.25
   6  -4   3    1.12    0.30
   6  -4   3    1.15    0.30
  -6   4  -3    1.78    0.32
   6   4   3    1.71    0.35
   6   4   3    1.49    0.26
   7  -4   3   12.68    0.74
   7  -4   3   12.53    0.58
   7   4   3   11.59    0.63
  -7   4  -3   11.34    0.72
   7   4   3   12.86    0.79
   8  -4   3    0.41    0.33
  -8   4  -3    0.64    0.35
   8   4   3    0.31    0.38
   8   4   3    0.84    0.29
   8  -5  -3   14.86    0.93
   8  -5  -3   16.37    0.87
   8   5  -3   15.03    0.97
   8   5  -3   15.79    0.75
   7  -5  -3    6.79    0.64
   7  -5  -3    7.46    0.49
   7  -5  -3    7.65    0.59
   7   5  -3    8.16    0.51
   7   5  -3    7.10    0.66
  -6  -5   3   18.35    0.86
   6  -5  -3   17.54    0.79
   6   5  -3   16.63    0.70
   6   5  -3   17.25    0.89
  -6   5   3   19.35    0.86
   5  -5  -3    1.21    0.26
   5  -5  -3    1.50    0.22
  -5   5   3    2.07    0.28
   5   5  -3    1.64    0.30
   5   5  -3    1.14    0.20
  -5   5   3    1.78    0.28
   4  -5  -3   45.44    1.73
  -4  -5   3   42.33    1.61
   4  -5  -3   42.16    1.34
   4  -5  -3   42.39    1.35
  -4   5   3   42.79    1.40
   4   5  -3   45.20    1.27
  -4   5   3   43.44    1.34
  -4   5   3   43.74    1.73
   3  -5  -3   16.08    0.59
  -3  -5   3   15.74    0.65
   3  -5  -3   16.15    0.59
   3  -5  -3   15.28    0.73
  -3   5   3   15.68    0.74
   3   5  -3   16.06    0.51
   3   5  -3   15.54    0.60
   3   5  -3   17.66    0.54
  -3   5   3   15.19    0.58
  -3   5   3   16.59    0.58
  -3   5   3   15.76    0.60
  -2  -5   3   53.81    1.92
   2  -5  -3   57.41    1.56
   2  -5  -3   55.79    1.60
   2  -5  -3   53.89    2.00
  -2   5   3   51.68    1.61
   2   5  -3   52.67    1.89
   2   5  -3   56.00    1.72
   2   5  -3   54.38    1.64
   2   5  -3   55.15    1.49
  -2   5   3   56.40    1.56
  -2   5   3   54.93    1.55
  -1  -5   3    1.97    0.16
   1  -5  -3    2.35    0.16
   1  -5  -3    2.30    0.18
  -1  -5   3    2.35    0.13
   1  -5  -3    2.41    0.19
   1  -5  -3    2.39    0.23
  -1  -5   3    2.20    0.16
  -1   5   3    2.42    0.18
  -1   5   3    2.22    0.15
   1   5  -3    1.98    0.17
   1   5  -3    2.13    0.14
   1   5  -3    2.28    0.18
   0  -5  -3    6.85    0.27
   0  -5  -3    6.64    0.26
   0  -5   3    5.98    0.31
   0  -5   3    6.81    0.26
   0  -5   3    6.35    0.24
   0  -5  -3    6.00    0.31
   0   5   3    6.63    0.24
   0   5  -3    6.37    0.23
   0   5  -3    6.20    0.31
   0   5  -3    6.64    0.25
   0   5  -3    6.56    0.26
   0   5   3    5.81    0.30
   0   5   3    6.24    0.25
   0   5   3    6.53    0.25
   1  -5   3  113.56    3.18
  -1  -5  -3  115.42    3.13
  -1  -5  -3  110.29    3.91
   1  -5   3  111.18    3.08
  -1   5  -3  116.76    3.08
   1   5   3  112.07    3.90
  -1   5  -3  118.64    3.08
   1   5   3  116.26    3.01
  -2  -5  -3    8.04    0.29
  -2  -5  -3    7.84    0.36
   2  -5   3    7.78    0.36
   2  -5   3    8.52    0.36
  -2   5  -3    8.01    0.35
   2   5   3    8.56    0.28
  -2   5  -3    8.04    0.36
  -2   5  -3    8.97    0.36
   2   5   3    8.32    0.28
   2   5   3    8.83    0.39
   3  -5   3    4.93    0.31
  -3  -5  -3    4.59    0.29
  -3  -5  -3    5.20    0.23
   3  -5   3    5.18    0.29
  -3   5  -3    5.23    0.31
  -3   5  -3    4.40    0.38
  -3   5  -3    5.14    0.31
   3   5   3    4.76    0.33
   3   5   3    4.99    0.23
   3   5   3    4.75    0.23
  -3   5  -3    4.89    0.31
   4  -5   3    7.68    0.41
  -4  -5  -3    8.23    0.36
  -4  -5  -3    7.23    0.42
   4  -5   3    8.18    0.40
  -4  -5  -3    8.08    0.43
   4  -5   3    8.37    0.44
   4  -5   3    7.98    0.42
  -4   5  -3    8.09    0.42
   4   5   3    8.00    0.35
  -4   5  -3    7.03    0.42
  -4   5  -3    7.62    0.53
   4   5   3    8.58    0.47
   5  -5   3    4.80    0.37
   5  -5   3    4.38    0.39
   5  -5   3    4.31    0.33
   5  -5   3    4.94    0.38
  -5   5  -3    5.15    0.41
  -5   5  -3    4.62    0.38
   5   5   3    3.99    0.40
   5   5   3    4.55    0.32
   6  -5   3   36.61    1.31
   6  -5   3   37.56    1.38
   6  -5   3   36.88    1.22
   6   5   3   36.75    1.42
   6   5   3   38.46    1.22
  -6   5  -3   34.98    1.32
   7  -5   3    4.13    0.37
   7  -5   3    5.13    0.51
   7   5   3    3.83    0.38
  -7   5  -3    3.92    0.46
   7   5   3    3.79    0.52
   8  -5   3    8.44    0.69
   8   5   3    9.31    0.79
   8   5   3    8.88    0.59
   8  -6  -3    2.04    0.44
   8  -6  -3    2.12    0.31
   8  -6  -3    2.31    0.47
   8   6  -3    2.62    0.50
   8   6  -3    2.81    0.36
   7  -6  -3   16.21    0.81
   7   6  -3   15.49    0.91
   7   6  -3   14.95    0.68
   6  -6  -3    0.04    0.18
   6  -6  -3    0.41    0.27
  -6  -6   3   -0.04    0.26
   6   6  -3    0.40    0.30
   6   6  -3    0.25    0.19
  -6   6   3    0.17    0.24
   5  -6  -3   27.34    0.99
   5  -6  -3   27.60    0.96
   5   6  -3   25.64    1.09
  -5   6   3   28.20    0.99
  -5   6   3   27.24    1.03
   5   6  -3   27.93    0.89
   4  -6  -3    0.20    0.19
  -4  -6   3    0.39    0.14
   4  -6  -3    0.49    0.18
   4  -6  -3    0.30    0.16
   4   6  -3   -0.02    0.14
   4   6  -3    0.32    0.12
  -4   6   3    0.23    0.19
  -4   6   3    0.31    0.17
  -4   6   3    0.49    0.18
   3  -6  -3   54.72    1.67
   3  -6  -3   57.25    1.71
  -3  -6   3   58.89    2.04
  -3   6   3   54.83    2.15
  -3   6   3   59.42    1.68
   3   6  -3   57.83    1.59
  -3   6   3   58.71    1.68
  -3   6   3   57.94    1.74
   3   6  -3   58.85    1.59
   3   6  -3   57.19    1.85
  -2  -6   3    0.49    0.09
   2  -6  -3    0.65    0.20
   2  -6  -3    0.36    0.12
   2  -6  -3    0.41    0.13
  -2   6   3    0.59    0.13
  -2   6   3    0.29    0.12
  -2   6   3    0.50    0.14
   2   6  -3    0.39    0.13
   2   6  -3    0.42    0.07
   2   6  -3    0.45    0.07
  -2   6   3    0.41    0.11
   2   6  -3    0.13    0.14
  -1  -6   3   91.34    2.68
   1  -6  -3   97.50    2.57
   1  -6  -3   94.23    2.65
   1  -6  -3   96.02    3.32
   1  -6  -3   96.55    2.68
  -1  -6   3   91.93    3.26
  -1  -6   3   96.96    2.60
   1   6  -3  100.37    2.83
   1   6  -3   93.70    2.74
  -1   6   3   91.06    3.31
  -1   6   3   93.35    2.68
  -1   6   3   97.17    2.58
  -1   6   3   91.82    2.57
   0  -6  -3    1.74    0.14
   0  -6   3    1.40    0.11
   0  -6  -3    1.78    0.14
   0  -6  -3    1.60    0.15
   0  -6   3    1.51    0.12
   0  -6   3    1.50    0.16
   0   6  -3    1.45    0.10
   0   6   3    1.49    0.12
   0   6  -3    1.73    0.17
   0   6   3    1.62    0.12
   0   6  -3    1.56    0.12
   0   6  -3    1.91    0.14
   0   6   3    1.59    0.12
   0   6  -3    1.73    0.17
   0   6   3    1.51    0.16
   0   6  -3    1.30    0.14
  -1  -6  -3   18.30    0.70
  -1  -6  -3   18.99    0.56
   1  -6   3   18.21    0.60
   1   6   3   19.12    0.52
  -1   6  -3   18.39    0.60
  -1   6  -3   18.67    0.57
   1   6   3   19.18    0.69
  -1   6  -3   19.80    0.60
  -1   6  -3   18.12    0.77
  -1   6  -3   19.44    0.61
  -2  -6  -3   38.79    1.07
  -2  -6  -3   37.90    1.35
   2  -6   3   36.18    1.12
   2  -6   3   36.81    1.15
  -2   6  -3   37.86    1.12
   2   6   3   38.40    1.04
  -2   6  -3   37.22    1.45
   2   6   3   38.00    1.05
  -2   6  -3   38.06    1.12
   2   6   3   38.95    1.24
  -3  -6  -3    1.80    0.14
   3  -6   3    1.53    0.19
  -3  -6  -3    1.34    0.16
   3  -6   3    1.62    0.21
  -3   6  -3    1.47    0.19
  -3   6  -3    1.76    0.21
  -3   6  -3    1.48    0.20
   3   6   3    1.71    0.14
  -3   6  -3    1.87    0.27
   3   6   3    1.59    0.13
   3   6   3    1.44    0.20
  -4  -6  -3    0.51    0.15
   4  -6   3    0.82    0.21
   4  -6   3    0.68    0.19
  -4  -6  -3    0.58    0.12
   4  -6   3    0.44    0.17
  -4  -6  -3    0.46    0.15
  -4   6  -3    0.52    0.20
   4   6   3    0.65    0.22
  -4   6  -3    0.44    0.19
   4   6   3    0.49    0.13
   5  -6   3   26.12    0.99
   5  -6   3   24.93    0.92
   5  -6   3   27.10    0.98
   5  -6   3   26.48    0.93
   5   6   3   25.88    0.86
   5   6   3   25.88    1.05
  -5   6  -3   26.32    0.98
  -5   6  -3   25.26    0.96
   6  -6   3   10.55    0.61
   6  -6   3    9.70    0.55
   6  -6   3   10.11    0.63
   6  -6   3   11.73    0.55
   6   6   3   10.03    0.52
   6   6   3   10.95    0.68
  -6   6  -3    9.73    0.62
   7  -6   3    4.43    0.39
   7  -6   3    4.21    0.49
   7   6   3    3.99    0.51
   7   6   3    3.82    0.37
  -7   6  -3    5.20    0.52
   8  -6   3    0.42    0.35
   8   6   3   -0.13    0.24
   8   6   3    0.35    0.36
   8  -7  -3    3.33    0.38
   8  -7  -3    4.38    0.58
   8  -7  -3    2.44    0.47
   8   7  -3    3.34    0.54
   8   7  -3    4.21    0.41
   7  -7  -3    6.22    0.56
   7   7  -3    5.84    0.45
   7   7  -3    5.15    0.58
   6  -7  -3    6.02    0.43
  -6  -7   3    6.42    0.54
   6  -7  -3    5.43    0.48
  -6   7   3    5.87    0.48
   6   7  -3    5.85    0.39
  -6   7   3    6.32    0.50
   6   7  -3    4.74    0.52
   5  -7  -3    0.35    0.19
   5  -7  -3    0.01    0.20
  -5   7   3   -0.23    0.19
  -5   7   3    0.32    0.21
   5   7  -3   -0.07    0.14
   5   7  -3   -0.05    0.24
  -4  -7   3   97.14    3.39
   4  -7  -3   95.77    2.75
   4  -7  -3   95.32    2.81
   4   7  -3   97.17    3.04
   4   7  -3   95.75    2.64
  -4   7   3   97.77    2.75
  -4   7   3   98.23    2.87
   3  -7  -3    6.72    0.36
   3  -7  -3    6.43    0.36
   3  -7  -3    9.04    0.56
  -3  -7   3    6.73    0.33
  -3   7   3    6.17    0.33
  -3   7   3    6.33    0.45
  -3   7   3    6.18    0.35
   3   7  -3    6.67    0.26
   3   7  -3    6.84    0.26
   3   7  -3    7.52    0.42
  -3   7   3    7.04    0.36
  -2  -7   3  101.66    3.55
   2  -7  -3  102.08    2.84
   2  -7  -3  106.29    3.67
  -2   7   3  102.43    2.85
   2   7  -3  104.67    2.76
   2   7  -3  104.02    3.03
   2   7  -3  108.37    3.14
  -2   7   3  101.46    3.66
   2   7  -3  105.57    2.76
  -2   7   3   99.04    2.95
  -2   7   3  103.15    2.84
   1  -7  -3    8.02    0.42
  -1  -7   3    7.90    0.30
   1  -7  -3    8.04    0.30
  -1  -7   3    8.10    0.28
   1  -7  -3    7.78    0.34
  -1  -7   3    7.96    0.35
   1  -7  -3    8.35    0.32
  -1   7   3    8.62    0.33
   1   7  -3    8.62    0.35
   1   7  -3    7.72    0.33
   1   7  -3    8.08    0.27
   1   7  -3    8.22    0.27
   1   7  -3    7.95    0.36
  -1   7   3    7.97    0.42
  -1   7   3    7.67    0.32
  -1   7   3    8.08    0.31
   1   7  -3    8.13    0.33
   0  -7   3   70.21    1.93
   0  -7  -3   71.34    1.93
   0  -7   3   64.49    2.41
   0  -7  -3   67.55    2.40
   0  -7  -3   70.35    1.96
   0  -7   3   65.73    1.92
   0   7  -3   68.01    2.41
   0   7  -3   70.24    1.92
   0   7   3   67.64    2.40
   0   7  -3   68.20    1.92
   0   7  -3   69.64    2.02
   0   7   3   71.17    1.86
   0   7  -3   68.27    2.41
   0   7   3   70.42    1.91
   0   7   3   64.67    1.95
   0   7  -3   68.45    1.86
   1  -7   3   10.45    0.40
  -1  -7  -3   10.26    0.43
  -1  -7  -3   10.76    0.34
   1  -7   3   10.68    0.40
  -1   7  -3   10.88    0.35
  -1   7  -3   10.65    0.39
  -1   7  -3   10.51    0.51
  -1   7  -3   10.70    0.40
   1   7   3   10.51    0.34
   1   7   3   10.93    0.41
  -1   7  -3   10.63    0.51
  -1   7  -3   10.46    0.39
  -2  -7  -3    1.38    0.11
  -2  -7  -3    1.49    0.14
   2  -7   3    1.50    0.18
   2   7   3    1.49    0.11
   2   7   3    1.44    0.19
  -2   7  -3    1.50    0.17
   2   7   3    1.49    0.11
  -2   7  -3    1.39    0.16
   3  -7   3    0.24    0.14
  -3  -7  -3    0.48    0.09
   3  -7   3    0.64    0.18
  -3  -7  -3    0.59    0.11
  -3   7  -3    0.71    0.16
  -3   7  -3    0.46    0.17
  -3   7  -3    0.41    0.16
   3   7   3    0.77    0.10
   3   7   3    0.54    0.09
   3   7   3    0.67    0.18
  -3   7  -3    0.55    0.16
  -4  -7  -3    6.69    0.39
  -4  -7  -3    7.16    0.39
   4  -7   3    7.17    0.41
   4  -7   3    7.34    0.44
   4   7   3    7.07    0.32
  -4   7  -3    6.59    0.42
   4   7   3    7.46    0.46
  -4   7  -3    7.88    0.43
   5  -7   3   -0.06    0.22
   5  -7   3    0.10    0.18
   5  -7   3    0.22    0.19
   5  -7   3   -0.32    0.15
  -5   7  -3   -0.03    0.21
   5   7   3   -0.13    0.22
   5   7   3   -0.12    0.14
  -5   7  -3   -0.04    0.20
   6  -7   3   16.03    0.67
   6  -7   3   14.56    0.67
   6  -7   3   15.51    0.76
  -6   7  -3   13.74    0.74
   6   7   3   13.13    0.60
   6   7   3   13.55    0.78
   7  -7   3    3.94    0.40
   7  -7   3    3.59    0.47
   7   7   3    4.39    0.39
   7   7   3    3.85    0.53
  -7   7  -3    4.21    0.49
   8  -7   3    3.00    0.36
   8  -7   3    2.80    0.46
   8   7   3    3.80    0.56
   8   7   3    2.99    0.37
   8  -8  -3    2.95    0.48
   8  -8  -3    2.48    0.36
   8  -8  -3    2.45    0.48
   8   8  -3    2.34    0.33
   8   8  -3    3.14    0.55
   7  -8  -3    6.50    0.57
   7   8  -3    5.82    0.43
   7   8  -3    6.07    0.64
  -6  -8   3    0.76    0.31
   6  -8  -3    1.15    0.25
   6  -8  -3    1.16    0.32
   6   8  -3    0.73    0.33
   6   8  -3    0.76    0.20
  -6   8   3    0.98    0.29
  -6   8   3    0.55    0.27
   5  -8  -3   49.84    1.58
   5  -8  -3   48.61    1.58
   5   8  -3   47.03    1.74
  -5   8   3   49.71    1.63
   5   8  -3   49.02    1.44
  -5   8   3   51.36    1.58
   4  -8  -3    3.25    0.30
  -4  -8   3    2.45    0.23
   4  -8  -3    3.10    0.31
   4   8  -3    2.70    0.21
  -4   8   3    2.74    0.27
  -4   8   3    2.71    0.28
   4   8  -3    2.54    0.32
   3  -8  -3    9.44    0.44
   3  -8  -3   11.31    0.65
  -3  -8   3    8.99    0.40
   3  -8  -3    9.55    0.44
   3   8  -3    8.71    0.48
  -3   8   3    9.27    0.42
  -3   8   3    9.24    0.43
   3   8  -3    8.94    0.32
   3   8  -3    9.21    0.32
  -3   8   3    8.55    0.54
  -3   8   3    9.34    0.43
   2  -8  -3    4.48    0.35
  -2  -8   3    4.11    0.21
   2  -8  -3    3.72    0.26
  -2   8   3    3.96    0.33
  -2   8   3    3.86    0.22
   2   8  -3    3.76    0.28
  -2   8   3    3.85    0.26
   2   8  -3    3.92    0.28
   2   8  -3    3.89    0.17
   2   8  -3    4.20    0.17
  -2   8   3    3.86    0.26
  -1  -8   3  318.91    8.97
   1  -8  -3  327.91    8.97
   1  -8  -3  322.27   11.05
   1  -8  -3  333.71    8.84
  -1  -8   3  322.23    8.78
   1  -8  -3  320.00    8.56
  -1  -8   3  317.19   10.98
   1   8  -3  315.60   10.96
  -1   8   3  331.44    8.58
  -1   8   3  318.44    8.97
  -1   8   3  327.45   11.05
   1   8  -3  328.12    9.13
   1   8  -3  326.98    8.52
   1   8  -3  327.38    9.42
   1   8  -3  311.63   10.96
  -1   8   3  325.45    8.56
   0  -8  -3   37.32    1.32
   0  -8  -3   36.26    1.05
   0  -8   3   36.05    1.05
   0  -8   3   34.44    1.02
   0  -8  -3   36.13    1.07
   0   8  -3   35.87    1.13
   0   8   3   36.89    1.01
   0   8  -3   35.61    1.31
   0   8  -3   35.62    1.31
   0   8   3   34.14    1.30
   0   8  -3   35.65    1.01
   0   8   3   36.31    1.03
   0   8  -3   36.41    1.04
   0   8   3   35.58    1.05
   0   8  -3   35.81    1.02
  -1  -8  -3   41.17    1.48
   1  -8   3   41.66    1.21
   1  -8   3   41.98    1.24
  -1  -8  -3   43.48    1.18
  -1   8  -3   41.70    1.21
  -1   8  -3   42.36    1.56
   1   8   3   42.06    1.15
  -1   8  -3   40.93    1.19
  -1   8  -3   42.47    1.24
  -1   8  -3   42.21    1.20
  -1   8  -3   40.27    1.55
   1   8   3   40.74    1.45
  -2  -8  -3    1.42    0.13
   2  -8   3    1.00    0.17
  -2   8  -3    0.97    0.17
  -2   8  -3    1.54    0.18
  -2   8  -3    1.32    0.17
   2   8   3    1.71    0.11
  -2   8  -3    1.59    0.30
   2   8   3    1.33    0.10
   3  -8   3   31.60    1.04
  -3  -8  -3   32.17    0.93
  -3  -8  -3   31.02    1.16
   3  -8   3   30.37    1.03
   3   8   3   34.10    0.91
  -3   8  -3   31.62    1.02
  -3   8  -3   30.90    1.02
   3   8   3   32.87    0.91
   3   8   3   31.97    1.13
  -3   8  -3   32.24    1.33
  -4  -8  -3    3.90    0.28
   4  -8   3    4.54    0.35
   4  -8   3    4.03    0.35
  -4   8  -3    3.52    0.32
   4   8   3    3.89    0.23
   4   8   3    3.96    0.37
  -4   8  -3    4.24    0.36
   5  -8   3   19.90    0.80
   5  -8   3   19.10    0.78
   5  -8   3   19.79    0.82
   5  -8   3   18.68    0.78
  -5   8  -3   18.57    0.83
  -5   8  -3   19.88    0.81
   5   8   3   20.26    0.89
   5   8   3   19.22    0.67
   6  -8   3    1.01    0.33
   6  -8   3    1.46    0.27
   6  -8   3    1.94    0.30
   6   8   3    1.13    0.22
  -6   8  -3    1.43    0.33
   6   8   3    1.95    0.38
  -6   8  -3    1.63    0.33
   7  -8   3   19.91    0.98
   7  -8   3   19.96    0.85
   7   8   3   19.54    1.04
  -7   8  -3   19.64    0.96
   7   8   3   19.87    0.79
   8  -8   3    0.65    0.38
   8  -8   3    0.14    0.24
   8   8   3    0.84    0.39
   8   8   3    0.54    0.26
   8  -9  -3   12.96    0.88
   8  -9  -3   12.89    0.72
   8   9  -3   11.01    0.92
   8   9  -3   15.10    0.66
   7  -9  -3    0.66    0.35
   7   9  -3    0.44    0.21
   7   9  -3    0.03    0.33
  -6  -9   3    7.41    0.58
   6  -9  -3    7.26    0.49
   6  -9  -3    7.13    0.56
  -6   9   3    7.33    0.54
  -6   9   3    6.97    0.52
   6   9  -3    6.09    0.59
   6   9  -3    7.35    0.40
   5  -9  -3    1.31    0.26
   5  -9  -3    1.37    0.29
   5   9  -3    1.37    0.18
  -5   9   3    1.19    0.26
  -5   9   3    1.79    0.29
   5   9  -3    1.27    0.30
   4  -9  -3   43.37    1.39
   4  -9  -3   41.54    1.36
  -4   9   3   44.90    1.38
   4   9  -3   44.85    1.23
   4   9  -3   38.90    1.49
  -4   9   3   45.09    1.40
   3  -9  -3   59.13    1.77
   3  -9  -3   61.29    2.30
  -3  -9   3   58.66    2.11
   3   9  -3   63.94    1.65
  -3   9   3   62.06    1.78
   3   9  -3   59.35    1.64
  -3   9   3   61.21    1.78
   3   9  -3   60.31    1.96
  -3   9   3   58.99    2.28
  -3   9   3   60.10    1.81
   2  -9  -3    1.85    0.19
   2  -9  -3    2.90    0.35
   2  -9  -3    2.06    0.21
  -2  -9   3    2.18    0.16
  -2   9   3    1.87    0.19
   2   9  -3    2.19    0.13
   2   9  -3    2.23    0.23
  -2   9   3    1.88    0.24
   2   9  -3    2.46    0.13
   2   9  -3    2.04    0.21
  -2   9   3    2.09    0.17
  -2   9   3    1.91    0.21
  -1  -9   3    0.27    0.10
   1  -9  -3    0.33    0.09
   1  -9  -3    0.43    0.13
  -1  -9   3    0.33    0.08
   1  -9  -3    0.45    0.12
  -1  -9   3    0.41    0.10
   1  -9  -3    0.17    0.15
  -1   9   3    0.26    0.12
  -1   9   3    0.38    0.10
   1   9  -3    0.29    0.08
   1   9  -3    0.32    0.08
  -1   9   3    0.46    0.12
   1   9  -3    0.25    0.08
   1   9  -3    0.25    0.13
   1   9  -3    0.35    0.15
  -1   9   3    0.24    0.13
   0  -9   3   11.36    0.40
   0  -9  -3   11.31    0.40
   0  -9  -3   11.72    0.40
   0  -9   3   10.72    0.34
   0  -9  -3   11.02    0.50
   0   9  -3   12.12    0.39
   0   9   3   12.00    0.38
   0   9   3   11.54    0.37
   0   9  -3   11.18    0.50
   0   9  -3   11.19    0.38
   0   9  -3   11.02    0.46
   0   9   3   10.38    0.48
  -1  -9  -3    9.71    0.42
   1  -9   3    9.75    0.39
   1  -9   3    9.92    0.40
  -1  -9  -3   10.55    0.34
   1   9   3   10.01    0.33
   1   9   3    9.57    0.38
  -1   9  -3    9.26    0.38
  -1   9  -3   10.04    0.39
   1   9   3   11.35    0.34
  -1   9  -3    9.26    0.39
  -1   9  -3    9.87    0.50
  -1   9  -3    9.45    0.50
  -1   9  -3    9.93    0.32
   2  -9   3   11.67    0.48
  -2  -9  -3   11.65    0.47
  -2   9  -3   11.74    0.48
  -2   9  -3   11.76    0.61
   2   9   3   12.04    0.37
   2   9   3   12.42    0.36
  -2   9  -3   11.56    0.48
  -2   9  -3   11.59    0.47
   3  -9   3    4.55    0.33
  -3  -9  -3    4.91    0.25
   3  -9   3    4.59    0.34
   3   9   3    4.94    0.35
  -3   9  -3    4.20    0.32
  -3   9  -3    4.47    0.41
   3   9   3    4.81    0.20
  -3   9  -3    4.87    0.33
   4  -9   3    0.20    0.17
   4  -9   3   -0.05    0.20
  -4   9  -3    0.16    0.20
   4   9   3    0.66    0.22
   4   9   3    0.28    0.11
  -4   9  -3    0.20    0.19
   5  -9   3   18.29    0.75
   5  -9   3   16.67    0.73
   5  -9   3   18.01    0.79
   5   9   3   17.11    0.84
  -5   9  -3   18.87    0.78
   5   9   3   17.66    0.62
  -5   9  -3   17.58    0.79
   6  -9   3   23.22    1.02
   6  -9   3   25.87    0.97
   6  -9   3   23.56    0.96
  -6   9  -3   24.74    1.05
  -6   9  -3   24.10    1.01
   6   9   3   24.76    1.12
   6   9   3   25.67    0.86
   7  -9   3    0.75    0.33
   7  -9   3    0.38    0.27
   7   9   3   -0.06    0.33
  -7   9  -3    0.20    0.31
   7   9   3    0.03    0.20
   8  -9   3   16.00    0.94
   8  -9   3   15.86    0.79
   8   9   3   15.86    1.00
   8   9   3   17.04    0.75
   8 -10  -3    6.21    0.66
   8 -10  -3    6.16    0.53
   8  10  -3    5.95    0.68
   8  10  -3    5.83    0.45
   7 -10  -3    4.73    0.55
   7  10  -3    3.63    0.32
   7  10  -3    3.01    0.51
   6 -10  -3    5.20    0.49
   6 -10  -3    5.07    0.44
  -6 -10   3    5.87    0.54
  -6  10   3    5.54    0.48
  -6  10   3    7.06    0.53
   6  10  -3    5.58    0.36
   6  10  -3    5.67    0.56
   5 -10  -3    9.09    0.52
   5 -10  -3    7.50    0.55
  -5  10   3    8.96    0.52
  -5  10   3    8.24    0.53
   5  10  -3    8.48    0.59
   5  10  -3    8.77    0.38
   4 -10  -3    4.01    0.34
   4 -10  -3    4.15    0.35
   4  10  -3    3.77    0.22
  -4  10   3    3.70    0.33
   4  10  -3    4.11    0.40
  -4  10   3    4.51    0.34
  -4  10   3    4.33    0.36
  -3 -10   3    1.92    0.16
   3 -10  -3    1.90    0.27
   3 -10  -3    2.11    0.24
   3  10  -3    1.83    0.14
  -3  10   3    2.06    0.25
  -3  10   3    1.50    0.26
  -3  10   3    2.11    0.21
  -3  10   3    2.08    0.23
   3  10  -3    1.57    0.24
   2 -10  -3   10.91    0.46
  -2 -10   3    9.97    0.42
  -2 -10   3   10.61    0.33
   2 -10  -3   10.09    0.56
   2 -10  -3   10.34    0.43
  -2 -10   3    9.98    0.42
   2  10  -3   10.26    0.47
   2  10  -3   10.28    0.48
   2  10  -3   10.21    0.33
   2  10  -3   10.83    0.33
  -2  10   3    9.57    0.43
  -2  10   3    9.87    0.44
  -2  10   3    9.20    0.38
   1 -10  -3   36.38    1.41
  -1 -10   3   37.63    1.06
   1 -10  -3   35.85    1.13
  -1 -10   3   36.53    1.09
  -1 -10   3   37.16    1.34
   1 -10  -3   37.33    1.08
   1 -10  -3   38.33    1.09
   1  10  -3   38.57    1.20
  -1  10   3   35.89    1.40
  -1  10   3   37.87    1.10
   1  10  -3   37.31    1.19
  -1  10   3   36.45    1.10
  -1  10   3   38.14    1.14
  -1  10   3   37.94    1.09
   1  10  -3   36.50    1.04
   1  10  -3   36.10    1.31
   1  10  -3   33.97    1.30
   0 -10  -3   16.32    0.52
   0 -10  -3   16.50    0.53
   0 -10  -3   15.96    0.66
   0 -10   3   16.42    0.53
   0  10  -3   15.66    0.59
   0  10  -3   16.02    0.65
   0  10  -3   16.05    0.49
   0  10   3   15.35    0.49
   0  10   3   16.03    0.49
   0  10  -3   15.81    0.64
   0  10  -3   13.59    0.49
   0  10   3   13.56    0.50
   0  10   3   15.26    0.63
   1 -10   3   40.11    1.24
  -1 -10  -3   40.27    1.47
  -1 -10  -3   42.53    1.17
   1 -10   3   41.64    1.20
  -1  10  -3   40.41    1.55
  -1  10  -3   40.35    1.29
  -1  10  -3   40.85    1.19
   1  10   3   40.79    1.14
   1  10   3   42.62    1.14
  -1  10  -3   41.57    1.23
  -1  10  -3   40.27    1.16
  -1  10  -3   40.17    1.21
  -1  10  -3   40.98    1.55
   2 -10   3    2.40    0.23
  -2 -10  -3    2.57    0.17
   2 -10   3    2.03    0.21
  -2  10  -3    1.98    0.24
  -2  10  -3    2.69    0.23
  -2  10  -3    2.87    0.25
   2  10   3    2.83    0.14
  -2  10  -3    2.69    0.24
   2  10   3    2.74    0.14
   3 -10   3   46.54    1.44
   3 -10   3   38.58    1.44
  -3 -10  -3   47.13    1.65
  -3  10  -3   47.06    1.44
  -3  10  -3   48.53    1.44
   3  10   3   49.74    1.60
  -3  10  -3   49.68    1.87
   3  10   3   48.06    1.29
   4 -10   3    4.92    0.39
   4 -10   3    5.47    0.42
   4  10   3    5.14    0.25
   4  10   3    5.67    0.44
  -4  10  -3    4.91    0.40
  -4  10  -3    5.12    0.39
   5 -10   3    0.94    0.25
   5 -10   3    0.89    0.28
   5 -10   3    1.32    0.26
   5  10   3    1.11    0.17
   5  10   3    0.93    0.28
  -5  10  -3    0.98    0.27
  -5  10  -3    1.23    0.30
   6 -10   3    6.37    0.49
   6 -10   3    6.03    0.54
   6 -10   3    5.13    0.46
  -6  10  -3    5.88    0.53
   6  10   3    6.06    0.58
  -6  10  -3    6.49    0.53
   6  10   3    6.00    0.37
   7 -10   3    4.68    0.47
   7 -10   3    5.28    0.57
   7  10   3    3.98    0.54
   7  10   3    5.74    0.41
  -7  10  -3    4.29    0.53
   8 -10   3    3.04    0.40
   8 -10   3    3.44    0.54
   8  10   3    3.07    0.35
   8  10   3    2.64    0.55
   8 -11  -3    3.10    0.53
   8 -11  -3    3.06    0.43
   8  11  -3    3.93    0.61
   8  11  -3    3.34    0.33
   7 -11  -3    3.69    0.50
   7  11  -3    3.57    0.31
   7  11  -3    3.13    0.51
   6 -11  -3    0.12    0.28
   6 -11  -3    0.06    0.23
  -6 -11   3    0.23    0.30
   6  11  -3    0.06    0.29
   6  11  -3    0.13    0.16
  -6  11   3    0.50    0.25
  -6  11   3    0.22    0.28
   5 -11  -3    0.71    0.28
   5 -11  -3    0.04    0.21
   5  11  -3    0.10    0.25
  -5  11   3    0.24    0.21
   5  11  -3    0.31    0.13
  -5  11   3   -0.10    0.23
   4 -11  -3    0.86    0.24
   4 -11  -3    1.08    0.24
   4  11  -3    0.71    0.23
  -4  11   3    1.18    0.21
   4  11  -3    0.89    0.12
  -4  11   3    1.11    0.24
  -4  11   3    0.88    0.22
   3 -11  -3    8.91    0.45
   3 -11  -3   10.77    0.69
  -3 -11   3    8.16    0.37
   3  11  -3    8.72    0.30
  -3  11   3    8.93    0.45
  -3  11   3    8.36    0.44
  -3  11   3    8.94    0.40
   3  11  -3    9.15    0.50
   2 -11  -3   10.87    0.48
   2 -11  -3   11.17    0.46
  -2 -11   3   10.79    0.44
  -2 -11   3   10.74    0.45
  -2 -11   3   10.95    0.35
   2 -11  -3   11.06    0.60
  -2  11   3   10.14    0.45
   2  11  -3   10.79    0.50
   2  11  -3   11.15    0.35
  -2  11   3   11.46    0.42
  -2  11   3   11.52    0.59
   2  11  -3   10.74    0.51
  -2  11   3   11.21    0.46
   2  11  -3   10.65    0.35
   2  11  -3   10.85    0.35
   1 -11  -3    0.96    0.18
   1 -11  -3    1.79    0.17
   1 -11  -3    1.43    0.12
  -1 -11   3    1.44    0.12
  -1 -11   3    1.38    0.12
   1 -11  -3    1.37    0.17
  -1  11   3    1.03    0.19
   1  11  -3    1.22    0.19
   1  11  -3    1.41    0.12
  -1  11   3    1.50    0.17
  -1  11   3    1.43    0.13
  -1  11   3    1.01    0.15
   1  11  -3    1.44    0.13
   1  11  -3    1.41    0.17
  -1  11   3    1.33    0.16
   1  11  -3    1.35    0.14
   0 -11   3  127.50    3.51
   0 -11  -3  121.33    4.38
   0 -11  -3  127.82    3.56
   0 -11  -3  129.98    3.51
   0  11   3  127.30    3.47
   0  11  -3  126.46    3.67
   0  11  -3  121.62    4.38
   0  11   3  126.87    4.37
   0  11  -3  124.92    3.38
   0  11   3  126.02    3.38
   0  11  -3  128.48    4.38
  -1 -11  -3    6.99    0.27
  -1 -11  -3    6.32    0.33
   1 -11   3    6.73    0.33
   1 -11   3    7.41    0.34
   1  11   3    7.44    0.27
  -1  11  -3    5.61    0.39
  -1  11  -3    6.62    0.33
  -1  11  -3    7.31    0.37
  -1  11  -3    6.84    0.32
  -1  11  -3    7.38    0.32
  -1  11  -3    6.77    0.42
   1  11   3    7.05    0.27
   2 -11   3  112.05    3.17
   2 -11   3  112.87    3.26
  -2 -11  -3  113.50    3.93
  -2 -11  -3  120.55    3.15
  -2  11  -3  110.93    3.16
   2  11   3  113.66    3.05
  -2  11  -3  110.82    3.25
  -2  11  -3  114.99    4.09
   2  11   3  121.97    3.05
  -2  11  -3  112.01    3.17
   3 -11   3   11.20    0.53
  -3 -11  -3   10.91    0.45
   3 -11   3   10.14    0.50
   3  11   3   11.66    0.36
   3  11   3   11.14    0.36
  -3  11  -3   11.91    0.53
  -3  11  -3   10.64    0.51
  -3  11  -3   11.13    0.51
   4 -11   3   22.79    0.87
   4 -11   3   21.58    0.85
   4  11   3   23.47    0.95
  -4  11  -3   21.52    0.85
   4  11   3   22.88    0.68
  -4  11  -3   20.97    0.86
   5 -11   3    0.92    0.30
   5 -11   3    0.84    0.25
  -5  11  -3    0.69    0.27
  -5  11  -3    0.53    0.27
   5  11   3    0.56    0.30
   5  11   3    0.98    0.16
   6 -11   3    4.52    0.44
   6 -11   3    3.71    0.46
   6 -11   3    3.82    0.41
   6  11   3    4.56    0.33
  -6  11  -3    6.11    0.53
   6  11   3    4.18    0.49
  -6  11  -3    5.34    0.52
   7 -11   3   -0.18    0.33
   7 -11   3   -0.05    0.26
   7  11   3   -0.05    0.33
   7  11   3    0.18    0.20
   8 -11   3    1.71    0.47
   8 -11   3    2.09    0.39
   8  11   3    2.88    0.32
   8  11   3    1.76    0.49
   8 -12  -3    0.02    0.29
   8 -12  -3   -0.79    0.33
   8  12  -3   -0.03    0.20
   8  12  -3    0.68    0.44
   7 -12  -3    1.10    0.38
   7 -12  -3    1.49    0.32
  -7  12   3    1.78    0.41
   7  12  -3    1.02    0.40
   7  12  -3    1.08    0.22
   6 -12  -3    0.21    0.24
   6 -12  -3    0.08    0.30
   6  12  -3   -0.07    0.29
  -6  12   3    0.15    0.28
   6  12  -3    0.24    0.17
   5 -12  -3    3.21    0.38
   5 -12  -3    4.02    0.40
   5  12  -3    3.50    0.42
   5  12  -3    3.38    0.24
  -5  12   3    3.19    0.39
  -5  12   3    4.12    0.37
   4 -12  -3   12.00    0.59
   4 -12  -3   11.91    0.61
  -4  12   3   12.58    0.54
  -4  12   3   11.75    0.59
   4  12  -3   11.60    0.65
   4  12  -3   12.13    0.40
  -4  12   3   12.77    0.60
   3 -12  -3   -0.05    0.17
   3 -12  -3    0.18    0.15
  -3  12   3    0.35    0.14
  -3  12   3    0.51    0.18
  -3  12   3    0.42    0.17
   3  12  -3    0.32    0.07
   3  12  -3    0.14    0.07
   3  12  -3    0.28    0.20
   2 -12  -3    2.22    0.22
  -2 -12   3    1.76    0.16
   2 -12  -3    1.72    0.27
   2 -12  -3    1.87    0.22
  -2 -12   3    1.97    0.19
  -2  12   3    1.17    0.14
  -2  12   3    1.26    0.20
  -2  12   3    2.17    0.19
   2  12  -3    2.27    0.14
   2  12  -3    1.48    0.22
  -2  12   3    2.17    0.22
   2  12  -3    1.91    0.25
   2  12  -3    1.88    0.13
  -2  12   3    1.72    0.21
   1 -12  -3  165.25    4.50
   1 -12  -3  158.96    5.62
  -1 -12   3  160.98    4.42
   1 -12  -3  163.64    4.50
  -1 -12   3  158.09    4.50
   1  12  -3  151.73    5.50
   1  12  -3  159.61    5.50
  -1  12   3  168.80    4.61
  -1  12   3  160.11    4.34
  -1  12   3  162.97    4.37
   1  12  -3  158.10    4.67
  -1  12   3  160.54    5.60
  -1  12   3  162.04    4.50
   1  12  -3  163.08    4.30
   0 -12  -3   14.08    0.63
   0 -12  -3   14.12    0.48
   0 -12  -3   14.47    0.51
   0 -12   3   14.11    0.50
   0  12  -3   13.71    0.61
   0  12  -3   13.30    0.61
   0  12  -3   14.32    0.57
   0  12   3   14.48    0.45
   0  12   3   14.35    0.60
   0  12  -3   14.92    0.47
   0  12   3   14.24    0.46
   1 -12   3   51.10    1.44
  -1 -12  -3   49.40    1.78
  -1 -12  -3   50.95    1.42
   1 -12   3   50.60    1.49
  -1  12  -3   48.12    1.55
  -1  12  -3   48.48    1.86
  -1  12  -3   49.99    1.48
  -1  12  -3   48.62    1.43
   1  12   3   52.11    1.39
  -1  12  -3   47.14    1.45
   1  12   3   49.52    1.39
   2 -12   3    0.59    0.18
   2 -12   3    0.72    0.18
  -2 -12  -3    0.63    0.11
   2  12   3    0.67    0.09
  -2  12  -3    0.45    0.16
  -2  12  -3    0.49    0.16
  -2  12  -3    0.46    0.20
  -2  12  -3    0.56    0.16
   3 -12   3   44.42    1.38
   3 -12   3   44.43    1.41
   3  12   3   45.90    1.20
  -3  12  -3   42.73    1.37
  -3  12  -3   41.58    1.37
  -3  12  -3   43.26    1.40
   3  12   3   43.45    1.20
   4 -12   3    0.02    0.20
   4 -12   3    0.21    0.22
  -4  12  -3    0.31    0.23
   4  12   3    0.18    0.09
   4  12   3    0.14    0.24
  -4  12  -3    0.05    0.19
  -4  12  -3    0.38    0.23
   5 -12   3    1.44    0.33
   5 -12   3    0.86    0.26
  -5  12  -3    0.93    0.30
   5  12   3    1.19    0.32
   5  12   3    0.94    0.15
  -5  12  -3    1.29    0.31
   6 -12   3    0.81    0.27
   6 -12   3    1.40    0.37
   6 -12   3    0.45    0.27
   6  12   3    0.27    0.32
  -6  12  -3    0.73    0.32
   6  12   3    0.83    0.18
  -6  12  -3    0.75    0.33
   7 -12   3    2.10    0.44
   7 -12   3    2.04    0.39
   7  12   3    1.75    0.45
   7  12   3    2.15    0.26
   7 -13  -3    1.40    0.41
   7 -13  -3    2.74    0.39
  -7  13   3    2.43    0.45
   7  13  -3    1.86    0.23
   7  13  -3    1.42    0.45
   6 -13  -3    1.20    0.34
   6 -13  -3    1.28    0.32
   6  13  -3    1.91    0.42
  -6  13   3    1.77    0.37
   6  13  -3    1.40    0.19
   5 -13  -3    1.58    0.31
   5 -13  -3    2.02    0.34
  -5 -13   3    1.33    0.32
   5  13  -3    1.72    0.37
  -5  13   3    2.15    0.34
   5  13  -3    2.05    0.17
  -5  13   3    1.99    0.28
   4 -13  -3    7.66    0.49
   4 -13  -3    7.35    0.49
   4  13  -3    7.77    0.29
  -4  13   3    7.53    0.48
   4  13  -3    6.91    0.53
  -4  13   3    7.66    0.48
  -4  13   3    7.94    0.43
   3 -13  -3    0.85    0.21
   3 -13  -3    0.95    0.22
   3  13  -3    0.63    0.23
  -3  13   3    0.62    0.15
   3  13  -3    0.88    0.09
  -3  13   3    0.53    0.20
   3  13  -3    0.68    0.09
  -3  13   3    0.95    0.22
   2 -13  -3   29.24    1.02
  -2 -13   3   31.58    1.13
   2 -13  -3   31.69    0.99
  -2 -13   3   30.96    0.99
   2  13  -3   31.09    0.88
   2  13  -3   30.98    0.88
  -2  13   3   28.20    0.98
   2  13  -3   31.13    1.09
  -2  13   3   32.64    1.00
  -2  13   3   30.55    1.28
  -2  13   3   32.09    1.01
   2  13  -3   29.39    1.09
   1 -13  -3   14.45    0.70
  -1 -13   3   14.84    0.50
  -1 -13   3   14.98    0.49
   1 -13  -3   15.82    0.49
   1 -13  -3   15.18    0.58
   1  13  -3   14.60    0.63
   1  13  -3   14.41    0.57
   1  13  -3   14.97    0.49
  -1  13   3   14.69    0.69
  -1  13   3   14.92    0.49
  -1  13   3   15.12    0.56
  -1  13   3   14.05    0.53
   1  13  -3   14.49    0.57
  -1  13   3   15.54    0.57
   0 -13  -3   80.89    2.28
   0 -13   3   78.68    2.27
   0 -13  -3   79.51    2.84
   0 -13  -3   79.94    2.27
   0  13  -3   78.36    2.82
   0  13   3   81.19    2.23
   0  13   3   78.85    2.81
   0  13   3   79.90    2.17
   0  13  -3   80.17    2.17
   0  13  -3   78.35    2.82
   0  13  -3   78.85    2.41
  -1 -13  -3    0.10    0.11
   1 -13   3    0.05    0.12
  -1 -13  -3    0.16    0.10
  -1  13  -3    0.13    0.11
  -1  13  -3   -0.14    0.10
   1  13   3   -0.10    0.08
  -1  13  -3    0.01    0.14
  -1  13  -3    0.03    0.14
  -1  13  -3    0.05    0.15
  -1  13  -3   -0.05    0.13
   1  13   3   -0.11    0.09
   2 -13   3   53.17    1.63
  -2 -13  -3   52.11    1.86
   2 -13   3   53.47    1.58
  -2  13  -3   51.06    1.58
  -2  13  -3   54.85    1.68
  -2  13  -3   52.40    1.61
  -2  13  -3   55.07    2.05
   2  13   3   52.64    1.45
  -2  13  -3   51.25    1.56
   3 -13   3    2.04    0.27
   3 -13   3    1.90    0.25
   3  13   3    2.22    0.14
   3  13   3    2.21    0.13
  -3  13  -3    2.34    0.28
  -3  13  -3    2.03    0.27
  -3  13  -3    1.94    0.26
   4 -13   3    5.66    0.46
   4 -13   3    6.36    0.48
  -4  13  -3    6.35    0.46
   4  13   3    6.63    0.26
  -4  13  -3    5.92    0.45
  -4  13  -3    6.54    0.46
   5 -13   3    1.91    0.35
   5 -13   3    1.64    0.32
  -5  13  -3    1.32    0.32
   5  13   3    1.18    0.33
   5  13   3    1.66    0.17
  -5  13  -3    1.49    0.31
   6 -13   3    0.92    0.29
   6 -13   3    1.46    0.34
   6 -13   3    0.93    0.35
  -6  13  -3    0.74    0.33
  -6  13  -3    1.90    0.39
   6  13   3    1.01    0.18
   6  13   3    1.01    0.37
   7 -13   3    0.10    0.29
   7 -13   3    0.26    0.27
   7 -13   3    0.13    0.35
  -7  13  -3    0.64    0.35
   7  13   3   -0.05    0.17
   7 -14  -3   15.31    0.80
   7  14  -3   12.33    0.91
  -7  14   3   15.46    0.91
   7  14  -3   15.25    0.57
   6 -14  -3    0.30    0.30
   6 -14  -3    0.78    0.28
   6  14  -3    0.08    0.14
   6  14  -3   -0.01    0.30
  -6  14   3    0.12    0.29
  -5 -14   3    6.81    0.54
   5 -14  -3    7.24    0.53
   5 -14  -3    6.18    0.51
  -5  14   3    8.59    0.57
   5  14  -3    7.61    0.61
   5  14  -3    7.77    0.31
   4 -14  -3    3.73    0.39
   4 -14  -3    3.26    0.36
  -4  14   3    4.51    0.41
  -4  14   3    3.98    0.39
  -4  14   3    4.63    0.33
   4  14  -3    3.64    0.19
   4  14  -3    3.39    0.40
   3 -14  -3    0.03    0.19
   3 -14  -3    0.28    0.20
  -3 -14   3    0.01    0.16
   3  14  -3    0.16    0.08
  -3  14   3    0.01    0.18
   3  14  -3    0.05    0.20
  -3  14   3   -0.02    0.11
   3  14  -3    0.28    0.08
  -3  14   3    0.24    0.19
   2 -14  -3   13.57    0.73
  -2 -14   3   14.20    0.53
   2 -14  -3   14.40    0.60
  -2  14   3   14.50    0.54
   2  14  -3   14.24    0.64
  -2  14   3   13.29    0.72
  -2  14   3   13.90    0.56
  -2  14   3   13.83    0.58
   2  14  -3   13.78    0.45
   2  14  -3   13.80    0.62
   1 -14  -3   32.06    1.29
   1 -14  -3   32.94    0.95
  -1 -14   3   32.01    0.96
   1 -14  -3   31.91    1.03
  -1 -14   3   31.54    0.94
  -1  14   3   31.55    0.94
   1  14  -3   31.13    1.14
  -1  14   3   33.03    1.05
  -1  14   3   30.47    1.00
   1  14  -3   30.71    1.13
  -1  14   3   32.21    1.26
   1  14  -3   31.74    0.93
   1  14  -3   30.23    1.09
  -1  14   3   30.33    0.97
   0 -14   3    1.09    0.16
   0 -14  -3    0.75    0.17
   0 -14  -3    1.13    0.12
   0 -14  -3    1.02    0.16
   0  14  -3    0.73    0.19
   0  14   3    0.88    0.16
   0  14   3    0.94    0.12
   0  14  -3    1.06    0.18
   0  14  -3    0.75    0.15
   0  14  -3    0.75    0.11
  -1 -14  -3   23.19    0.89
  -1 -14  -3   22.55    0.71
   1 -14   3   21.72    0.78
  -1  14  -3   23.34    0.98
  -1  14  -3   22.80    0.83
  -1  14  -3   21.52    0.76
   1  14   3   22.96    0.70
  -1  14  -3   22.66    0.74
  -1  14  -3   21.54    0.96
   2 -14   3   38.79    1.22
  -2 -14  -3   36.43    1.33
  -2  14  -3   35.60    1.16
  -2  14  -3   35.25    1.18
  -2  14  -3   36.70    1.24
   2  14   3   36.85    1.04
  -2  14  -3   37.78    1.19
  -2  14  -3   37.75    1.06
   3 -14   3    8.36    0.49
   3 -14   3    9.00    0.51
  -3  14  -3    8.15    0.48
   3  14   3    8.81    0.30
   3  14   3    9.27    0.30
  -3  14  -3    8.98    0.50
  -3  14  -3    8.53    0.50
   4 -14   3    3.58    0.37
   4 -14   3    4.41    0.41
  -4  14  -3    3.03    0.34
  -4  14  -3    2.94    0.35
   4  14   3    3.36    0.18
  -4  14  -3    3.14    0.35
   5 -14   3    8.15    0.58
   5 -14   3    8.24    0.60
   5  14   3    8.88    0.34
  -5  14  -3    7.88    0.59
  -5  14  -3    8.72    0.59
   6 -14   3    0.38    0.31
   6 -14   3    1.96    0.36
   6 -14   3    1.41    0.38
  -6  14  -3    1.52    0.38
   6  14   3    1.49    0.18
   7 -14   3    3.40    0.42
   7 -14   3    3.14    0.45
  -7  14  -3    3.73    0.52
   7  14   3    3.79    0.29
   7 -15  -3    2.08    0.38
   7  15  -3    2.19    0.22
   7  15  -3    1.77    0.48
  -7  15   3    2.07    0.45
   6 -15  -3    3.84    0.45
  -6  15   3    3.38    0.46
   6  15  -3    2.80    0.49
   6  15  -3    3.02    0.22
  -5 -15   3    5.50    0.48
   5 -15  -3    4.91    0.47
  -5  15   3    4.94    0.48
   5  15  -3    5.19    0.24
   5  15  -3    4.16    0.50
   4 -15  -3    0.43    0.25
  -4 -15   3    0.75    0.23
  -4  15   3    0.35    0.22
   4  15  -3    0.59    0.10
   4  15  -3    0.75    0.29
  -4  15   3    0.40    0.24
   3 -15  -3    7.97    0.52
  -3 -15   3    8.80    0.45
   3  15  -3    9.11    0.54
   3  15  -3    9.16    0.31
  -3  15   3    8.44    0.49
  -3  15   3    9.38    0.40
  -3  15   3    8.93    0.50
   2 -15  -3   62.93    2.37
  -2 -15   3   62.65    1.83
   2 -15  -3   61.84    1.88
   2  15  -3   61.01    1.70
  -2  15   3   60.13    1.80
   2  15  -3   62.20    1.99
  -2  15   3   64.61    1.88
  -2  15   3   59.60    2.34
  -2  15   3   59.93    1.83
  -1 -15   3    2.75    0.21
   1 -15  -3    2.30    0.24
  -1 -15   3    2.71    0.16
   1 -15  -3    3.09    0.35
   1  15  -3    2.24    0.28
  -1  15   3    2.46    0.25
  -1  15   3    2.63    0.26
   1  15  -3    2.81    0.21
  -1  15   3    2.74    0.23
  -1  15   3    2.49    0.28
   1  15  -3    2.87    0.19
   1  15  -3    2.60    0.18
   0 -15  -3   40.21    1.56
   0 -15   3   42.02    1.26
   0 -15  -3   41.56    1.25
   0  15  -3   40.12    1.36
   0  15   3   41.58    1.18
   0  15  -3   39.82    1.17
   0  15  -3   41.46    1.54
   0  15   3   41.21    1.16
   0  15  -3   41.47    1.54
   0  15   3   39.43    1.52
  -1 -15  -3    7.74    0.34
   1 -15   3    8.11    0.41
  -1 -15  -3    8.20    0.43
  -1  15  -3    8.50    0.38
   1  15   3    8.49    0.34
  -1  15  -3    8.27    0.50
  -1  15  -3    8.30    0.42
  -1  15  -3    7.76    0.45
  -1  15  -3    8.04    0.49
  -2 -15  -3    8.51    0.40
   2 -15   3    8.26    0.46
  -2  15  -3    9.23    0.48
  -2  15  -3    9.17    0.59
  -2  15  -3    8.97    0.47
  -2  15  -3    8.58    0.44
   2  15   3    8.32    0.32
  -2  15  -3    9.08    0.45
   3 -15   3    1.74    0.28
   3  15   3    2.93    0.15
  -3  15  -3    3.03    0.33
  -3  15  -3    3.19    0.33
  -3  15  -3    3.27    0.33
  -3  15  -3    2.60    0.31
   4 -15   3    8.62    0.56
  -4  15  -3   10.33    0.58
  -4  15  -3   10.90    0.59
  -4  15  -3   10.45    0.59
   5 -15   3    4.74    0.46
  -5  15  -3    5.91    0.53
  -5  15  -3    5.67    0.51
   5  15   3    5.61    0.26
   6 -15   3    9.20    0.69
   6 -15   3    8.69    0.64
   6  15   3    9.13    0.38
  -6  15  -3    9.22    0.69
   7 -15   3   -0.07    0.31
   7 -15   3    0.51    0.30
  -7  15  -3    0.71    0.40
   7  15   3    0.23    0.16
   7 -16  -3    1.46    0.37
   7  16  -3    1.31    0.46
  -7  16   3    1.15    0.41
   6 -16  -3    7.44    0.60
  -6  16   3    7.36    0.64
   6  16  -3    6.85    0.66
   6  16  -3    6.54    0.29
  -5 -16   3    8.63    0.56
   5 -16  -3    7.82    0.57
  -5  16   3    8.26    0.59
   5  16  -3    7.63    0.64
  -4 -16   3   31.91    1.15
   4 -16  -3   31.82    1.19
   4  16  -3   31.48    1.27
  -4  16   3   32.42    1.17
  -4  16   3   31.99    1.17
  -3 -16   3   23.47    0.85
   3 -16  -3   23.37    0.92
  -3  16   3   24.57    0.89
  -3  16   3   23.95    0.90
   3  16  -3   22.03    0.96
   3  16  -3   24.17    0.69
   2 -16  -3   28.50    0.99
  -2 -16   3   28.02    0.91
  -2  16   3   26.75    0.96
  -2  16   3   28.61    0.94
   2  16  -3   27.88    0.83
  -2  16   3   28.72    0.96
   2  16  -3   27.02    1.06
  -1 -16   3   35.02    1.07
   1 -16  -3   36.72    1.44
   1 -16  -3   33.86    1.13
  -1  16   3   35.26    1.07
  -1  16   3   35.40    1.40
   1  16  -3   33.59    1.22
  -1  16   3   34.17    1.11
   1  16  -3   34.40    1.04
  -1  16   3   36.17    1.17
   0 -16  -3    5.68    0.39
   0 -16   3    5.27    0.32
   0 -16  -3    5.32    0.32
   0  16  -3    5.42    0.35
   0  16  -3    5.30    0.39
   0  16   3    4.83    0.33
   0  16   3    6.04    0.25
   0  16   3    5.12    0.30
   0  16  -3    5.34    0.26
   0  16  -3    4.30    0.28
   0  16  -3    5.43    0.36
   1 -16   3   17.01    0.67
  -1 -16  -3   16.78    0.74
  -1 -16  -3   17.76    0.60
  -1  16  -3   16.60    0.65
   1  16   3   17.66    0.59
  -1  16  -3   16.95    0.61
  -1  16  -3   18.15    0.73
  -1  16  -3   17.72    0.82
  -1  16  -3   17.87    0.82
   2 -16   3    4.17    0.36
  -2  16  -3    4.25    0.32
  -2  16  -3    3.93    0.34
  -2  16  -3    4.57    0.45
  -2  16  -3    4.38    0.37
   2  16   3    4.20    0.23
   3 -16   3   26.77    1.03
  -3  16  -3   28.07    1.04
  -3  16  -3   27.09    0.98
   3  16   3   27.60    0.79
  -3  16  -3   28.82    1.02
  -3  16  -3   27.91    1.02
   4 -16   3   25.17    1.05
  -4  16  -3   27.63    1.08
  -4  16  -3   26.86    1.03
  -4  16  -3   27.65    1.04
  -4  16  -3   28.44    1.06
   5 -16   3   13.70    0.75
  -5  16  -3   13.03    0.74
   6 -16   3    5.29    0.56
   6 -16   3    5.28    0.53
  -6  16  -3    4.95    0.54
   7 -16   3   -0.02    0.31
   7 -16   3    0.56    0.31
  -7  16  -3   -0.05    0.35
   7 -17  -3    0.30    0.29
   7  17  -3    0.70    0.43
  -7  17   3    0.26    0.38
   6 -17  -3    0.69    0.33
  -6  17   3    0.62    0.36
   6  17  -3    0.77    0.41
   5 -17  -3    0.63    0.29
  -5 -17   3    0.33    0.26
  -5  17   3    0.30    0.29
   5  17  -3    0.79    0.35
   4 -17  -3   22.13    0.93
  -4 -17   3   22.59    0.89
   4  17  -3   21.27    1.00
  -4  17   3   22.69    0.91
  -4  17   3   22.15    0.93
  -3 -17   3    5.97    0.40
   3 -17  -3    6.61    0.48
  -3  17   3    6.68    0.47
  -3  17   3    6.59    0.45
   3  17  -3    6.69    0.27
   2 -17  -3   10.09    0.53
   2  17  -3    9.44    0.37
  -2  17   3   10.28    0.53
  -2  17   3    9.45    0.48
  -2  17   3   10.38    0.48
   2  17  -3    9.27    0.57
   1 -17  -3    1.36    0.27
   1 -17  -3    1.28    0.22
  -1 -17   3    1.35    0.17
   1  17  -3    1.74    0.29
  -1  17   3    1.63    0.20
  -1  17   3    2.04    0.27
   1  17  -3    1.78    0.19
  -1  17   3    1.81    0.24
  -1  17   3    1.66    0.24
   0 -17  -3    3.48    0.34
   0 -17   3    2.47    0.24
   0 -17  -3    2.85    0.25
   0  17  -3    3.00    0.20
   0  17  -3    2.97    0.28
   0  17  -3    3.21    0.33
   0  17   3    2.88    0.24
   0  17   3    2.89    0.19
   0  17   3    2.94    0.27
   0  17  -3    2.51    0.23
   0  17  -3    2.82    0.27
   1 -17   3   12.15    0.54
  -1 -17  -3   11.01    0.56
  -1  17  -3   11.79    0.48
   1  17   3   12.05    0.46
  -1  17  -3   11.14    0.58
  -1  17  -3   12.07    0.65
  -1  17  -3   12.72    0.65
  -1  17  -3   12.98    0.54
   2 -17   3   26.96    0.96
  -2  17  -3   25.47    0.98
   2  17   3   26.76    0.79
  -2  17  -3   25.13    0.93
  -2  17  -3   25.49    0.90
   3 -17   3    0.19    0.23
  -3  17  -3    0.29    0.22
  -3  17  -3    0.17    0.21
   3  17   3    0.17    0.08
  -3  17  -3   -0.10    0.22
   4 -17   3    6.93    0.53
  -4  17  -3    6.51    0.51
  -4  17  -3    5.84    0.48
  -4  17  -3    6.05    0.50
   5 -17   3   16.73    0.84
  -5  17  -3   17.42    0.87
   6 -17   3   17.11    0.93
   6 -17   3   17.15    0.88
  -6  17  -3   16.84    0.92
   7 -17   3    0.55    0.31
   7 -17   3    0.08    0.35
  -7  17  -3   -0.06    0.36
   7 -18  -3    6.31    0.61
   7  18  -3    5.04    0.68
  -7  18   3    7.55    0.70
   6 -18  -3    7.12    0.61
   6  18  -3    6.01    0.67
  -6  18   3    6.37    0.60
   5 -18  -3    3.89    0.46
   5  18  -3    4.31    0.51
  -5  18   3    4.73    0.49
   4 -18  -3   12.47    0.69
  -4  18   3   13.32    0.70
  -4  18   3   14.11    0.69
   4  18  -3   10.99    0.72
   3 -18  -3   30.49    1.14
   3  18  -3   31.50    0.88
  -3  18   3   29.89    1.07
  -3  18   3   29.44    1.10
   2 -18  -3    0.45    0.21
   2  18  -3    0.60    0.25
  -2  18   3    0.61    0.21
   2  18  -3    0.41    0.13
  -2  18   3    0.52    0.22
  -2  18   3    0.72    0.20
   1 -18  -3    6.03    0.47
   1 -18  -3    4.96    0.38
  -1  18   3    5.40    0.32
   1  18  -3    5.51    0.46
   1  18  -3    5.57    0.31
  -1  18   3    5.98    0.40
  -1  18   3    4.82    0.36
  -1  18   3    5.77    0.43
   0 -18   3    0.94    0.19
   0 -18  -3    1.06    0.24
   0 -18  -3    1.17    0.20
   0  18   3    0.86    0.18
   0  18  -3    0.82    0.24
   0  18  -3    0.92    0.13
   0  18   3    0.98    0.12
   0  18  -3    1.10    0.19
  -1 -18  -3    4.33    0.34
   1 -18   3    3.91    0.33
  -1  18  -3    4.24    0.41
  -1  18  -3    4.58    0.41
  -1  18  -3    4.12    0.34
   1  18   3    3.87    0.27
  -1  18  -3    4.13    0.29
  -1  18  -3    4.23    0.39
   2 -18   3   -0.22    0.18
  -2  18  -3   -0.03    0.20
  -2  18  -3   -0.24    0.20
  -2  18  -3    0.05    0.17
   2  18   3   -0.07    0.11
   3 -18   3    3.59    0.38
  -3  18  -3    4.65    0.42
   3  18   3    4.19    0.21
  -3  18  -3    4.16    0.38
  -3  18  -3    4.48    0.40
   4 -18   3    6.85    0.54
  -4  18  -3    7.26    0.56
  -4  18  -3    7.42    0.55
  -4  18  -3    8.07    0.53
   5 -18   3    6.33    0.56
  -5  18  -3    7.04    0.58
   6 -18   3    0.49    0.36
   6 -18   3    0.58    0.32
  -6  18  -3   -0.21    0.33
   7 -18   3    5.51    0.56
   7 -18   3    5.46    0.61
  -7  18  -3    4.82    0.60
   7 -19  -3    2.21    0.43
  -7  19   3    2.53    0.50
   6 -19  -3   13.93    0.86
  -6  19   3   15.25    0.90
   6  19  -3   15.01    0.96
   5 -19  -3    1.28    0.35
  -5  19   3    0.48    0.31
   5  19  -3   -0.27    0.32
   4 -19  -3   30.83    1.20
  -4  19   3   30.38    1.16
  -4  19   3   31.45    1.19
   3 -19  -3    0.04    0.25
   3  19  -3    0.21    0.11
  -3  19   3    0.08    0.22
  -3  19   3   -0.15    0.20
   2 -19  -3   18.93    0.82
   2  19  -3   20.75    0.92
  -2  19   3   21.14    0.82
   2  19  -3   20.73    0.67
  -2  19   3   19.43    0.76
  -2  19   3   21.54    0.81
   1 -19  -3    0.07    0.19
  -1  19   3    0.13    0.19
  -1  19   3    0.25    0.15
   1  19  -3    0.11    0.21
  -1  19   3    0.13    0.19
   1  19  -3    0.40    0.15
  -1  19   3    0.42    0.20
   0 -19  -3   16.00    0.77
   0 -19  -3   14.57    0.62
   0 -19   3   16.57    0.63
   0  19   3   14.86    0.61
   0  19   3   15.41    0.50
   0  19  -3   15.55    0.73
   0  19  -3   15.26    0.61
   0  19  -3   15.77    0.52
   1 -19   3    9.78    0.51
  -1  19  -3   10.32    0.57
  -1  19  -3   10.64    0.61
  -1  19  -3   10.25    0.44
  -1  19  -3    9.58    0.50
   1  19   3    9.67    0.43
  -1  19  -3   10.70    0.61
   2 -19   3    2.84    0.34
  -2  19  -3    4.14    0.37
  -2  19  -3    2.73    0.34
  -2  19  -3    3.38    0.31
   2  19   3    3.31    0.24
   3 -19   3    7.81    0.54
  -3  19  -3    8.68    0.55
  -3  19  -3    8.32    0.53
   3  19   3    8.45    0.31
  -3  19  -3    8.37    0.55
   4 -19   3    1.70    0.34
  -4  19  -3    1.75    0.34
  -4  19  -3    2.26    0.38
   5 -19   3    0.34    0.31
  -5  19  -3    0.30    0.31
   6 -19   3    9.40    0.72
   6 -19   3    7.86    0.70
  -6  19  -3    9.49    0.75
   6 -20  -3    5.75    0.59
  -6  20   3    6.20    0.61
   5 -20  -3   16.34    0.86
  -5  20   3   16.40    0.88
   4 -20  -3    0.48    0.30
  -4  20   3    0.03    0.27
  -4  20   3   -0.04    0.26
   3 -20  -3   17.93    0.83
  -3  20   3   18.28    0.79
  -3  20   3   18.96    0.84
   3  20  -3   19.04    0.60
   2 -20  -3    6.47    0.48
  -2  20   3    6.41    0.46
   2  20  -3    5.96    0.51
  -2  20   3    5.84    0.40
  -2  20   3    5.86    0.43
   2  20  -3    5.55    0.32
   1 -20  -3    7.92    0.47
  -1  20   3    7.27    0.48
   1  20  -3    7.01    0.53
  -1  20   3    5.78    0.43
   1  20  -3    6.63    0.38
  -1  20   3    7.07    0.37
   0 -20   3   15.07    0.62
   0 -20  -3   14.34    0.61
   0 -20  -3   13.54    0.73
   0  20   3   14.53    0.47
   0  20   3   13.41    0.58
   0  20  -3   14.72    0.60
   0  20  -3   14.28    0.72
   0  20  -3   14.85    0.49
   1 -20   3    0.84    0.22
  -1  20  -3    0.50    0.22
  -1  20  -3    0.39    0.16
   1  20   3    0.76    0.18
  -1  20  -3    0.92    0.26
   2 -20   3    0.42    0.24
   2  20   3    0.53    0.15
  -2  20  -3    0.72    0.24
  -2  20  -3    0.56    0.21
  -2  20  -3    0.76    0.27
   3 -20   3    3.01    0.38
  -3  20  -3    3.60    0.41
  -3  20  -3    3.43    0.36
  -3  20  -3    3.20    0.38
   3  20   3    3.10    0.20
   4 -20   3    4.46    0.46
  -4  20  -3    5.41    0.49
  -4  20  -3    4.91    0.49
   5 -20   3    7.91    0.63
  -5  20  -3    7.85    0.62
   6 -20   3    0.14    0.36
   6 -20   3   -0.21    0.29
  -6  20  -3    0.52    0.39
   6 -21  -3    1.32    0.42
  -6  21   3    0.88    0.40
   5 -21  -3    1.25    0.36
  -5  21   3    1.66    0.38
   4 -21  -3   14.66    0.82
  -4  21   3   16.43    0.79
  -4  21   3   15.78    0.83
   3 -21  -3    2.84    0.40
   3  21  -3    2.10    0.19
  -3  21   3    2.24    0.31
  -3  21   3    1.98    0.34
   2 -21  -3    7.41    0.53
  -2  21   3    7.21    0.52
  -2  21   3    6.91    0.43
   2  21  -3    6.82    0.59
   2  21  -3    7.33    0.36
   1 -21  -3    4.68    0.39
   1  21  -3    4.76    0.49
  -1  21   3    4.89    0.33
   1  21  -3    5.41    0.35
  -1  21   3    5.25    0.44
  -1  21   3    5.13    0.41
   0 -21  -3   37.59    1.25
   0 -21   3   38.45    1.26
   0  21  -3   39.55    1.10
   0  21  -3   36.17    1.22
   0  21   3   39.95    1.08
   0  21   3   37.96    1.22
   0  21  -3   36.35    1.38
   1 -21   3    3.25    0.34
  -1  21  -3    3.43    0.28
  -1  21  -3    4.16    0.43
  -1  21  -3    3.85    0.37
   1  21   3    3.76    0.30
   2 -21   3    5.72    0.47
  -2  21  -3    6.25    0.43
  -2  21  -3    6.54    0.49
   2  21   3    6.65    0.34
  -2  21  -3    6.55    0.50
   3 -21   3   -0.02    0.25
  -3  21  -3    0.14    0.22
  -3  21  -3    0.27    0.26
   3  21   3    0.10    0.11
  -3  21  -3    0.27    0.26
   4 -21   3    0.29    0.30
  -4  21  -3   -0.34    0.24
  -4  21  -3    0.54    0.32
   5 -21   3    0.17    0.30
  -5  21  -3   -0.43    0.31
   6 -21   3   12.85    0.86
   6 -21   3   11.97    0.83
  -6  21  -3   13.12    0.85
   6 -22  -3    0.33    0.35
  -6  22   3   -0.12    0.35
   5 -22  -3   12.86    0.82
  -5  22   3   14.25    0.83
   4 -22  -3    0.29    0.32
  -4  22   3    0.56    0.28
  -4  22   3   -0.10    0.29
   3 -22  -3    1.82    0.36
  -3  22   3    2.76    0.38
  -3  22   3    1.13    0.28
   3  22  -3    2.20    0.19
   2 -22  -3    0.75    0.28
  -2  22   3    0.67    0.26
  -2  22   3    0.82    0.22
   2  22  -3    1.09    0.33
   2  22  -3    0.51    0.17
   1 -22  -3   11.22    0.58
  -1  22   3   10.83    0.58
  -1  22   3   10.68    0.46
   1  22  -3   10.64    0.50
   1  22  -3    9.93    0.66
   0 -22   3    0.50    0.20
   0 -22  -3   -0.21    0.18
   0  22  -3    0.15    0.25
   0  22  -3    0.04    0.18
   0  22   3    0.24    0.19
   0  22  -3    0.05    0.10
   1 -22   3    4.42    0.39
   1  22   3    4.56    0.34
  -1  22  -3    4.68    0.46
  -1  22  -3    4.35    0.39
  -1  22  -3    3.73    0.29
   2 -22   3    0.49    0.27
   2  22   3    0.74    0.17
  -2  22  -3    0.37    0.20
  -2  22  -3    0.28    0.27
  -2  22  -3    0.49    0.27
   3 -22   3    0.49    0.29
  -3  22  -3    0.52    0.25
  -3  22  -3    0.50    0.29
  -3  22  -3    0.63    0.31
   3  22   3    0.62    0.13
   4 -22   3    0.45    0.32
  -4  22  -3    0.60    0.32
  -4  22  -3    0.43    0.29
   5 -22   3   10.14    0.74
  -5  22  -3   10.13    0.75
   6 -22   3    7.07    0.69
   6 -22   3    6.64    0.66
  -6  22  -3    7.33    0.69
   6 -23  -3    7.34    0.69
  -6  23   3    8.45    0.72
   5 -23  -3    0.61    0.34
  -5  23   3    0.43    0.34
   4 -23  -3    1.09    0.37
  -4  23   3    1.83    0.40
  -4  23   3    1.83    0.35
   3 -23  -3   21.91    0.98
  -3  23   3   21.48    0.89
  -3  23   3   21.79    0.96
   3  23  -3   22.21    0.71
   2 -23  -3    5.63    0.50
   2  23  -3    6.32    0.36
  -2  23   3    5.63    0.48
  -2  23   3    5.36    0.41
   1 -23  -3    0.82    0.27
  -1  23   3    0.40    0.25
  -1  23   3    0.73    0.17
   1  23  -3    1.08    0.22
   1  23  -3    0.60    0.30
   0 -23   3    8.40    0.50
   0  23   3    8.86    0.50
   0  23  -3    8.17    0.49
   0  23  -3    8.73    0.61
   1 -23   3   14.32    0.70
  -1  23  -3   14.32    0.79
  -1  23  -3   15.42    0.58
   1  23   3   14.60    0.61
  -1  23  -3   15.66    0.72
   2 -23   3   11.76    0.68
  -2  23  -3   11.70    0.57
   2  23   3   12.14    0.50
  -2  23  -3   11.39    0.68
  -2  23  -3   11.87    0.69
   3 -23   3    6.96    0.58
  -3  23  -3    8.15    0.61
   3  23   3    8.02    0.33
  -3  23  -3    7.46    0.54
  -3  23  -3    8.45    0.60
   4 -23   3    5.46    0.55
  -4  23  -3    5.69    0.57
  -4  23  -3    6.15    0.54
   5 -23   3    3.62    0.51
  -5  23  -3    2.75    0.46
   6 -23   3    8.19    0.74
   6 -23   3    8.34    0.77
  -6  23  -3    9.96    0.79
   5 -24  -3    0.66    0.37
  -5  24   3    0.89    0.36
   4 -24  -3    0.26    0.33
  -4  24   3    0.48    0.34
  -4  24   3    0.18    0.28
   3 -24  -3    1.41    0.37
   3  24  -3    1.15    0.17
  -3  24   3    1.35    0.30
  -3  24   3    0.90    0.32
   2 -24  -3   13.55    0.75
  -2  24   3   13.88    0.72
  -2  24   3   15.11    0.63
   2  24  -3   13.69    0.57
   1 -24  -3   19.06    0.82
   1  24  -3   18.43    0.93
  -1  24   3   18.64    0.66
  -1  24   3   18.42    0.80
   1  24  -3   18.38    0.73
   0  24  -3    0.29    0.28
   0  24   3   -0.02    0.20
   0  24  -3   -0.02    0.19
   1 -24   3   10.94    0.62
  -1  24  -3   11.19    0.63
   1  24   3    9.94    0.51
  -1  24  -3   10.62    0.47
  -1  24  -3   10.07    0.66
   2 -24   3   -0.04    0.25
   2  24   3    0.24    0.16
  -2  24  -3   -0.10    0.26
  -2  24  -3    0.03    0.19
  -2  24  -3    0.21    0.28
   3 -24   3    8.94    0.68
   3  24   3    9.15    0.37
  -3  24  -3    9.88    0.66
  -3  24  -3    8.62    0.57
  -3  24  -3    9.27    0.66
   4 -24   3    1.37    0.38
  -4  24  -3    2.27    0.39
  -4  24  -3    1.43    0.40
   5 -24   3    1.44    0.41
  -5  24  -3    1.20    0.40
   5 -25  -3    2.70    0.48
  -5  25   3    2.43    0.43
   4 -25  -3    3.82    0.51
  -4  25   3    4.64    0.54
  -4  25   3    3.93    0.45
   3 -25  -3    0.12    0.32
  -3  25   3   -0.14    0.28
   3  25  -3    0.07    0.15
  -3  25   3   -0.16    0.22
   2 -25  -3    0.17    0.29
  -2  25   3   -0.27    0.26
   2  25  -3   -0.13    0.18
  -2  25   3   -0.07    0.18
   1 -25  -3    0.80    0.29
   1  25  -3    0.93    0.24
   1  25  -3    0.77    0.35
  -1  25   3    0.38    0.15
  -1  25   3    0.79    0.29
   0  25   3   17.03    0.72
   0  25  -3   15.94    0.87
   0  25  -3   16.76    0.74
   1 -25   3   13.55    0.72
  -1  25  -3   14.97    0.80
  -1  25  -3   13.49    0.73
   1  25   3   13.90    0.63
  -1  25  -3   14.78    0.56
   2 -25   3   21.80    0.99
   2  25   3   22.38    0.79
  -2  25  -3   23.92    1.05
  -2  25  -3   23.68    0.99
  -2  25  -3   21.97    0.85
   3 -25   3    0.63    0.33
  -3  25  -3    0.20    0.28
  -3  25  -3    0.14    0.33
  -3  25  -3   -0.08    0.23
   3  25   3    0.03    0.13
   4 -25   3    6.02    0.61
  -4  25  -3    6.24    0.62
  -4  25  -3    4.93    0.50
   5 -25   3    1.77    0.43
  -5  25  -3    2.17    0.45
   5 -26  -3    1.55    0.45
  -5  26   3    2.72    0.47
   4 -26  -3    0.79    0.39
  -4  26   3    0.37    0.30
  -4  26   3    0.05    0.34
   3 -26  -3    5.37    0.56
   3  26  -3    5.82    0.34
  -3  26   3    5.21    0.46
  -3  26   3    4.48    0.51
   2 -26  -3    1.04    0.35
  -2  26   3    1.02    0.24
  -2  26   3    1.42    0.35
   2  26  -3    0.94    0.23
   1 -26  -3   14.56    0.74
   1  26  -3   13.70    0.85
  -1  26   3   13.11    0.71
   1  26  -3   14.46    0.65
   0  26   3    0.20    0.22
   0  26  -3    0.33    0.32
   0  26  -3    0.22    0.25
   1 -26   3   23.88    0.98
  -1  26  -3   23.34    0.96
   1  26   3   21.79    0.84
  -1  26  -3   22.15    1.06
  -1  26  -3   21.74    0.76
   2 -26   3    1.21    0.35
  -2  26  -3    2.37    0.42
  -2  26  -3    1.98    0.38
   2  26   3    1.62    0.24
  -2  26  -3    1.55    0.27
   3 -26   3   20.37    0.99
   3  26   3   20.23    0.66
  -3  26  -3   19.83    0.87
  -3  26  -3   19.69    0.98
   4 -26   3    1.22    0.40
  -4  26  -3    0.65    0.33
  -4  26  -3    1.09    0.42
   5 -26   3    1.30    0.45
   5 -26   3    2.33    0.50
  -5  26  -3    2.40    0.46
   5 -27  -3    1.62    0.48
  -5  27   3    1.10    0.40
   4 -27  -3    6.19    0.64
  -4  27   3    5.21    0.51
  -4  27   3    6.18    0.63
   3 -27  -3    0.13    0.35
   3  27  -3   -0.10    0.16
  -3  27   3   -0.40    0.30
  -3  27   3   -0.32    0.22
   2 -27  -3   12.10    0.75
  -2  27   3   10.83    0.55
  -2  27   3   11.98    0.73
   2  27  -3   11.17    0.55
   1 -27  -3   -0.07    0.27
  -1  27   3    0.25    0.28
   1  27  -3    0.37    0.35
   1  27  -3    0.02    0.22
   0  27   3    8.59    0.56
   0  27  -3    8.72    0.72
   0  27  -3    9.20    0.57
   1 -27   3    1.99    0.35
   1  27   3    1.70    0.28
  -1  27  -3    1.68    0.39
  -1  27  -3    1.50    0.35
   2 -27   3    5.71    0.55
  -2  27  -3    6.25    0.60
  -2  27  -3    6.99    0.45
   2  27   3    5.95    0.40
  -2  27  -3    6.65    0.58
   3 -27   3    0.09    0.34
   3  27   3    0.42    0.14
  -3  27  -3    0.03    0.35
  -3  27  -3    0.48    0.26
   4 -27   3    0.32    0.40
  -4  27  -3    1.41    0.36
  -4  27  -3    1.31    0.43
   4 -28  -3   -0.29    0.36
  -4  28   3   -0.19    0.27
  -4  28   3   -0.57    0.33
   3 -28  -3    3.08    0.50
  -3  28   3    2.58    0.47
  -3  28   3    3.20    0.38
   3  28  -3    3.67    0.28
   2 -28  -3    0.34    0.33
  -2  28   3   -0.05    0.18
   2  28  -3    0.51    0.23
  -2  28   3    0.18    0.31
   1 -28  -3    9.27    0.68
   1  28  -3    8.51    0.76
   1  28  -3    9.16    0.55
  -1  28   3    8.86    0.62
   0  28  -3    0.12    0.26
   0  28  -3    0.32    0.34
   0  28   3    0.09    0.25
   1 -28   3    1.12    0.34
   1  28   3    0.88    0.26
  -1  28  -3    1.48    0.35
  -1  28  -3    0.84    0.38
   2 -28   3    0.75    0.37
  -2  28  -3    0.39    0.21
   2  28   3    0.95    0.22
  -2  28  -3    0.88    0.38
  -2  28  -3    0.36    0.33
   3 -28   3   12.65    0.85
  -3  28  -3   14.27    0.85
  -3  28  -3   13.88    0.71
   3  28   3   13.34    0.50
   4 -28   3    1.44    0.45
  -4  28  -3    0.48    0.39
  -4  28  -3    1.27    0.36
   4 -29  -3    3.23    0.54
  -4  29   3    4.79    0.59
  -4  29   3    2.85    0.43
   3 -29  -3    1.68    0.45
   3  29  -3    2.66    0.26
  -3  29   3    1.88    0.33
  -3  29   3    2.64    0.48
   2 -29  -3    2.00    0.43
   2  29  -3    2.68    0.31
  -2  29   3    2.94    0.45
  -1  29   3    9.81    0.66
   1  29  -3   10.76    0.60
   0  29   3    2.66    0.37
   0  29  -3    3.43    0.40
   0  29  -3    3.33    0.53
   1  29   3    4.41    0.41
  -1  29  -3    4.31    0.50
  -1  29  -3    4.63    0.58
   2 -29   3    4.77    0.54
  -2  29  -3    3.90    0.36
  -2  29  -3    4.72    0.56
   2  29   3    4.42    0.36
  -2  29  -3    4.08    0.51
   3 -29   3   -0.10    0.35
   3  29   3    0.11    0.15
  -3  29  -3    0.16    0.25
  -3  29  -3    0.49    0.37
   4 -29   3    7.18    0.71
  -4  29  -3    8.15    0.75
  -4  29  -3    7.00    0.60
   3 -30  -3    0.64    0.40
   3  30  -3    0.75    0.19
  -3  30   3    0.70    0.27
  -3  30   3    0.40    0.36
   2 -30  -3    2.01    0.44
  -2  30   3    2.70    0.46
   2  30  -3    2.27    0.31
   1  30  -3    8.72    0.57
  -1  30   3    8.70    0.65
   0  30  -3    4.96    0.62
   0  30   3    4.66    0.46
   0  30  -3    4.80    0.47
   1  30   3    1.11    0.28
  -1  30  -3    1.14    0.37
  -1  30  -3    1.76    0.44
   2 -30   3    1.06    0.37
  -2  30  -3    0.78    0.37
   2  30   3    0.32    0.21
  -2  30  -3    0.08    0.34
   3 -30   3    1.51    0.43
  -3  30  -3    1.44    0.45
  -3  30  -3    1.73    0.33
   3 -31  -3    0.06    0.40
  -3  31   3   -0.14    0.23
  -3  31   3    0.75    0.39
   2 -31  -3    7.44    0.67
   2  31  -3    6.92    0.48
  -2  31   3    7.11    0.63
   1  31  -3    1.29    0.32
  -1  31   3    1.14    0.35
   0  31  -3    2.62    0.53
   0  31   3    1.01    0.32
   0  31  -3    2.20    0.38
  -1  31  -3   -0.46    0.30
  -1  31  -3    0.07    0.38
   1  31   3   -0.19    0.22
   2 -31   3    2.63    0.47
   2  31   3    2.92    0.31
  -2  31  -3    1.71    0.44
   2 -32  -3   -0.08    0.38
  -2  32   3    0.69    0.39
   2  32  -3    0.50    0.25
  -1  32   3    3.75    0.49
   1  32  -3    3.19    0.40
   0  32  -3   -0.35    0.27
   0  32   3    0.07    0.29
   1  32   3    0.26    0.25
  -1  32  -3    0.43    0.41
  -1  32  -3    0.01    0.34
   2 -32   3    2.01    0.45
  -2  32  -3    2.23    0.48
   2  32   3    2.11    0.29
   0  33   3    1.47    0.35
   0  33  -3    1.93    0.37
   8   0  -4    0.85    0.43
   8   0  -4    1.98    0.37
   7   0  -4   -0.09    0.24
   7   0  -4    0.48    0.32
   6   0  -4    7.90    0.49
  -6   0   4    9.21    0.60
   6   0  -4    9.30    0.64
   5   0  -4    0.06    0.18
  -5   0   4   -0.14    0.19
  -5   0   4    0.10    0.20
  -4   0   4   35.12    1.23
  -4   0   4   38.38    1.46
   4   0  -4   37.79    1.43
   4   0  -4   37.76    1.11
   4   0  -4   34.21    1.12
  -4   0   4   36.54    1.13
  -3   0   4   -0.08    0.11
   3   0  -4   -0.19    0.08
  -3   0   4   -0.05    0.11
   3   0  -4   -0.11    0.11
  -3   0   4   -0.15    0.10
   3   0  -4   -0.16    0.10
   2   0  -4   74.69    2.04
  -2   0   4   75.93    2.05
  -2   0   4   75.37    2.64
   2   0  -4   71.96    2.62
   1   0  -4   -0.09    0.08
  -1   0   4    0.10    0.09
   1   0  -4    0.01    0.09
  -1   0   4    0.00    0.09
   1   0  -4    0.07    0.09
   0   0   4  362.83   12.54
   0   0  -4  385.21    9.72
   0   0  -4  359.13    9.73
   0   0   4  374.22    9.72
   0   0  -4  378.37   10.23
   0   0   4  355.05   10.23
   0   0   4  370.35    9.73
  -1   0  -4   -0.01    0.09
   1   0   4   -0.02    0.09
  -1   0  -4   -0.12    0.09
  -1   0  -4   -0.02    0.07
   1   0   4    0.00    0.07
   1   0   4   -0.02    0.09
  -1   0  -4    0.02    0.08
   1   0   4    0.04    0.08
  -2   0  -4   49.34    1.37
  -2   0  -4   50.32    1.41
   2   0   4   49.89    1.49
   2   0   4   46.79    1.36
  -2   0  -4   46.34    1.76
   2   0   4   48.15    1.37
  -3   0  -4    0.04    0.12
  -3   0  -4    0.05    0.11
  -3   0  -4    0.12    0.14
  -3   0  -4    0.16    0.12
   3   0   4    0.11    0.11
   3   0   4    0.04    0.12
   3   0   4    0.05    0.10
   3   0   4    0.05    0.08
   4   0   4   93.11    2.65
  -4   0  -4  100.22    2.70
  -4   0  -4   93.72    3.47
  -4   0  -4   99.16    3.50
  -4   0  -4   97.38    2.78
   4   0   4   98.47    2.72
   4   0   4   95.10    2.97
   4   0   4   95.44    2.71
  -5   0  -4   -0.01    0.16
   5   0   4    0.17    0.13
   5   0   4   -0.07    0.19
   5   0   4   -0.14    0.15
   6   0   4    4.63    0.40
   6   0   4    5.06    0.31
   6   0   4    4.95    0.46
  -6   0  -4    4.84    0.41
  -7   0  -4    0.12    0.25
   7   0   4   -0.13    0.28
   7   0   4   -0.19    0.23
   8   0   4    7.06    0.59
   8  -1  -4    1.51    0.37
   8  -1  -4    2.82    0.51
   8   1  -4    2.30    0.38
   8   1  -4    1.67    0.46
   7  -1  -4    7.73    0.57
   7  -1  -4    7.13    0.65
   7   1  -4    7.27    0.53
   7   1  -4    7.17    0.65
   6  -1  -4    2.98    0.35
  -6  -1   4    3.18    0.40
   6   1  -4    2.47    0.41
   6   1  -4    2.18    0.21
   6   1  -4    2.09    0.29
  -6   1   4    2.18    0.35
  -5  -1   4   27.37    1.18
   5  -1  -4   28.15    0.95
   5  -1  -4   27.75    0.89
  -5  -1   4   26.77    1.04
   5   1  -4   27.05    0.93
  -5   1   4   26.72    1.04
   4  -1  -4   17.08    0.61
   4  -1  -4   17.12    0.64
   4  -1  -4   17.77    0.80
  -4  -1   4   17.61    0.62
  -4  -1   4   18.11    0.80
  -4   1   4   17.78    0.82
   4   1  -4   17.26    0.57
  -4   1   4   16.64    0.70
   4   1  -4   17.73    0.77
  -4   1   4   18.16    0.64
   3  -1  -4  115.47    3.22
   3  -1  -4  115.63    3.15
  -3  -1   4  111.95    4.03
  -3  -1   4  118.63    3.13
   3  -1  -4  115.03    4.05
  -3   1   4  111.99    3.33
   3   1  -4  117.77    4.03
  -3   1   4  113.79    4.05
  -3   1   4  116.00    3.15
   2  -1  -4    0.08    0.10
  -2  -1   4    0.46    0.13
   2  -1  -4    0.49    0.13
  -2  -1   4    0.38    0.10
   2  -1  -4    0.18    0.08
  -2   1   4    0.29    0.12
   2   1  -4    0.39    0.09
  -2   1   4    0.33    0.11
  -2   1   4    0.23    0.12
   2   1  -4    0.33    0.11
   1  -1  -4   85.71    2.27
  -1  -1   4   77.16    2.31
   1  -1  -4   81.35    2.19
   1  -1  -4   81.80    2.31
  -1  -1   4   80.46    2.82
   1  -1  -4   79.21    2.83
   1   1  -4   77.58    2.82
   1   1  -4   82.76    2.25
  -1   1   4   80.95    2.20
   1   1  -4   81.71    2.31
   1   1  -4   82.30    2.19
  -1   1   4   82.04    2.20
   0  -1   4   25.00    0.92
   0  -1  -4   24.33    0.73
   0  -1   4   24.63    0.75
   0  -1   4   23.88    0.71
   0  -1  -4   24.22    0.71
   0  -1   4   24.70    0.71
   0  -1  -4   24.97    0.76
   0  -1  -4   24.91    0.71
   0  -1  -4   23.88    0.91
   0   1   4   23.85    0.71
   0   1   4   24.72    0.71
   0   1  -4   25.37    0.71
   0   1  -4   24.83    0.75
   0   1  -4   25.14    0.71
   0   1  -4   24.83    0.71
   0   1   4   24.73    0.92
   0   1  -4   24.07    0.92
   1  -1   4  118.72    3.14
  -1  -1  -4  113.73    3.21
   1  -1   4  110.75    3.05
  -1  -1  -4  108.21    3.92
   1  -1   4  113.14    3.94
   1  -1   4  115.01    3.05
  -1  -1  -4  115.88    3.14
  -1   1  -4  120.34    3.21
  -1   1  -4  111.53    3.93
   1   1   4  110.58    3.04
  -1   1  -4  112.85    3.05
   1   1   4  117.61    3.13
  -1   1  -4  109.85    3.05
  -1   1  -4  118.98    3.15
   1   1   4  111.00    3.04
   1   1   4  110.27    3.92
   2  -1   4   13.98    0.49
   2  -1   4   13.53    0.48
  -2  -1  -4   14.38    0.49
   2  -1   4   15.24    0.51
   2  -1   4   14.68    0.49
  -2  -1  -4   15.08    0.48
  -2  -1  -4   14.40    0.61
  -2   1  -4   14.48    0.49
  -2   1  -4   14.89    0.51
   2   1   4   14.55    0.47
   2   1   4   13.89    0.46
  -2   1  -4   14.23    0.63
   3  -1   4    3.54    0.23
   3  -1   4    3.80    0.25
  -3  -1  -4    3.72    0.24
  -3  -1  -4    3.67    0.24
  -3  -1  -4    3.96    0.29
  -3  -1  -4    3.45    0.28
   3  -1   4    3.75    0.25
   3  -1   4    3.75    0.22
   3   1   4    3.13    0.20
   3   1   4    2.45    0.19
   3   1   4    3.85    0.26
  -3   1  -4    3.90    0.26
  -3   1  -4    3.62    0.24
  -3   1  -4    3.50    0.31
  -3   1  -4    3.79    0.31
   4  -1   4    7.16    0.39
   4  -1   4    7.97    0.35
  -4  -1  -4    7.65    0.47
  -4  -1  -4    8.02    0.47
   4  -1   4    8.62    0.42
  -4  -1  -4    7.33    0.38
   4  -1   4    7.33    0.35
  -4   1  -4    7.69    0.40
   4   1   4    7.61    0.33
   4   1   4    7.52    0.31
  -4   1  -4    7.47    0.38
   4   1   4    6.66    0.36
  -4   1  -4    8.26    0.50
   4   1   4    7.57    0.42
  -5  -1  -4    0.28    0.17
   5  -1   4    0.34    0.15
   5  -1   4    0.31    0.20
   5  -1   4   -0.15    0.17
  -5  -1  -4    0.27    0.21
   5   1   4    0.01    0.15
   5   1   4   -0.10    0.18
   5   1   4    0.21    0.12
  -5   1  -4   -0.09    0.17
   6  -1   4   -0.29    0.20
  -6  -1  -4   -0.01    0.20
   6  -1   4   -0.06    0.14
   6  -1   4   -0.02    0.24
   6   1   4    0.24    0.21
  -6   1  -4   -0.05    0.20
   6   1   4   -0.01    0.12
   6   1   4    0.22    0.26
   7  -1   4    1.14    0.35
   7  -1   4    2.08    0.36
   7   1   4    1.01    0.35
   7   1   4    1.41    0.31
  -7   1  -4    0.62    0.28
   8  -1   4    0.45    0.32
   8   1   4    0.86    0.33
   8  -2  -4    1.57    0.38
   8  -2  -4    0.97    0.44
   8   2  -4    1.01    0.32
   8   2  -4    1.31    0.42
   7  -2  -4    2.61    0.27
   7  -2  -4    1.84    0.42
   7  -2  -4    2.37    0.39
   7   2  -4    2.23    0.46
   7   2  -4    2.59    0.35
  -6  -2   4    7.92    0.56
   6  -2  -4    7.63    0.53
   6   2  -4    7.84    0.47
   6   2  -4    7.69    0.60
  -6   2   4    7.73    0.56
   5  -2  -4   12.77    0.52
   5  -2  -4   12.47    0.59
   5  -2  -4   13.89    0.71
  -5  -2   4   13.07    0.64
  -5  -2   4   12.79    0.68
  -5   2   4   12.83    0.64
   5   2  -4   12.74    0.54
   4  -2  -4   36.29    1.11
   4  -2  -4   33.45    1.11
   4  -2  -4   38.65    1.44
  -4  -2   4   34.42    1.39
   4   2  -4   36.25    1.37
  -4   2   4   35.82    1.21
  -4   2   4   34.62    1.43
  -4   2   4   36.60    1.12
   3  -2  -4   -0.01    0.08
   3  -2  -4    0.27    0.13
   3  -2  -4    0.21    0.11
  -3  -2   4    0.30    0.11
  -3  -2   4    0.38    0.13
  -3   2   4    0.45    0.13
  -3   2   4    0.67    0.13
   3   2  -4    0.43    0.13
  -3   2   4    0.10    0.14
  -3   2   4    0.27    0.14
   3   2  -4    0.44    0.08
   2  -2  -4   20.02    0.65
   2  -2  -4   20.84    0.64
  -2  -2   4   19.44    0.67
  -2  -2   4   18.77    0.78
   2  -2  -4   19.82    0.81
  -2   2   4   20.36    0.64
  -2   2   4   19.31    0.67
  -2   2   4   21.38    0.64
   2   2  -4   20.52    0.61
  -1  -2   4  159.32    5.49
   1  -2  -4  164.12    4.49
  -1  -2   4  153.96    4.49
   1  -2  -4  164.28    4.27
   1   2  -4  157.01    5.49
  -1   2   4  166.52    4.27
  -1   2   4  166.66    4.28
   1   2  -4  161.92    4.49
  -1   2   4  153.66    4.49
  -1   2   4  154.53    5.50
   1   2  -4  161.61    4.38
   0  -2  -4  217.81    5.46
   0  -2  -4  202.76    5.75
   0  -2  -4  212.25    5.63
   0  -2   4  200.21    5.46
   0  -2   4  209.79    5.46
   0  -2   4  201.23    5.74
   0  -2   4  208.51    5.63
   0   2   4  202.40    5.45
   0   2  -4  209.29    5.46
   0   2  -4  203.57    5.73
   0   2   4  209.49    5.63
   0   2  -4  200.94    5.46
   0   2  -4  214.98    5.63
   0   2  -4  203.67    5.45
   0   2   4  205.05    5.46
   0   2   4  201.39    7.04
   0   2  -4  201.99    7.04
   1  -2   4   90.96    2.46
   1  -2   4   90.36    2.46
  -1  -2  -4   94.23    2.53
  -1  -2  -4   85.24    3.15
  -1  -2  -4   90.64    2.59
  -1   2  -4   89.03    3.18
  -1   2  -4   91.00    2.58
   1   2   4   93.11    2.44
   1   2   4   89.57    3.15
  -1   2  -4   91.27    2.46
  -1   2  -4   92.28    2.46
  -1   2  -4   93.95    2.55
   1   2   4   91.17    2.51
   2  -2   4   48.58    1.40
   2  -2   4   47.62    1.43
  -2  -2  -4   50.19    1.42
  -2  -2  -4   49.12    1.78
   2  -2   4   49.51    1.40
   2  -2   4   51.45    1.50
  -2   2  -4   49.20    1.40
   2   2   4   47.93    1.39
   2   2   4   49.61    1.36
  -2   2  -4   51.04    1.45
  -2   2  -4   51.80    1.41
  -2   2  -4   46.37    1.81
  -3  -2  -4    5.20    0.27
   3  -2   4    4.86    0.27
   3  -2   4    5.25    0.28
  -3  -2  -4    4.78    0.33
   3  -2   4    5.64    0.29
   3  -2   4    5.12    0.30
  -3  -2  -4    5.40    0.27
   3   2   4    5.01    0.24
  -3   2  -4    4.97    0.30
  -3   2  -4    5.40    0.31
   3   2   4    5.64    0.32
   3   2   4    5.67    0.24
  -3   2  -4    5.39    0.29
  -3   2  -4    4.87    0.38
  -3   2  -4    5.65    0.38
   4  -2   4   19.01    0.71
  -4  -2  -4   19.77    0.85
   4  -2   4   19.04    0.66
   4  -2   4   19.13    0.67
  -4  -2  -4   18.97    0.85
   4  -2   4   20.00    0.74
  -4  -2  -4   18.80    0.68
   4   2   4   18.56    0.75
  -4   2  -4   19.06    0.71
   4   2   4   18.29    0.66
  -4   2  -4   18.74    0.69
  -4   2  -4   19.06    0.89
   4   2   4   20.08    0.61
  -5  -2  -4   11.94    0.54
   5  -2   4   10.94    0.57
   5  -2   4   11.51    0.48
   5  -2   4   11.87    0.58
   5  -2   4   11.58    0.49
  -5  -2  -4   10.73    0.63
  -5  -2  -4   11.86    0.65
   5   2   4   12.02    0.42
   5   2   4   11.81    0.52
   5   2   4   12.49    0.61
  -5   2  -4   10.50    0.55
   6  -2   4    8.37    0.56
   6  -2   4    6.57    0.53
  -6  -2  -4    7.64    0.49
   6  -2   4    9.07    0.43
  -6   2  -4    7.51    0.52
   6   2   4    8.22    0.49
   6   2   4    8.18    0.56
   7  -2   4    3.81    0.32
   7  -2   4    4.58    0.48
   7   2   4    4.17    0.50
   7   2   4    3.32    0.39
  -7   2  -4    3.36    0.43
   8  -2   4    3.71    0.49
   8   2   4    3.23    0.43
   8  -3  -4    0.44    0.38
   8  -3  -4    0.20    0.32
   8   3  -4    0.32    0.27
   8   3  -4    0.47    0.41
   7  -3  -4    5.62    0.40
   7  -3  -4    6.03    0.60
   7  -3  -4    5.14    0.50
   7   3  -4    5.48    0.60
   7   3  -4    5.82    0.46
  -6  -3   4    3.72    0.43
   6  -3  -4    3.77    0.39
   6   3  -4    3.90    0.34
  -6   3   4    4.66    0.45
   6   3  -4    3.81    0.46
   5  -3  -4    3.34    0.28
   5  -3  -4    2.95    0.31
  -5  -3   4    3.59    0.35
   5  -3  -4    4.05    0.40
  -5  -3   4    3.41    0.36
  -5   3   4    3.60    0.37
   5   3  -4    3.65    0.29
   5   3  -4    3.60    0.20
   5   3  -4    2.88    0.36
  -5   3   4    3.69    0.33
   4  -3  -4   70.03    2.06
   4  -3  -4   69.41    2.04
  -4  -3   4   69.38    2.56
   4  -3  -4   72.40    2.62
  -4  -3   4   69.06    2.17
   4   3  -4   72.08    2.53
   4   3  -4   69.37    1.99
  -4   3   4   72.76    2.63
  -4   3   4   73.11    2.05
  -4   3   4   69.16    2.16
   3  -3  -4    5.82    0.30
   3  -3  -4    6.11    0.32
  -3  -3   4    5.67    0.34
  -3  -3   4    6.06    0.33
   3  -3  -4    5.52    0.37
   3   3  -4    6.12    0.27
  -3   3   4    5.79    0.39
  -3   3   4    5.30    0.30
  -3   3   4    6.03    0.30
  -3   3   4    5.56    0.33
   3   3  -4    5.73    0.22
   3   3  -4    5.94    0.32
  -2  -3   4   79.06    2.32
   2  -3  -4   77.52    2.83
   2  -3  -4   82.30    2.20
  -2  -3   4   81.44    2.79
   2  -3  -4   80.12    2.26
  -2   3   4   80.97    2.20
  -2   3   4   79.77    2.31
   2   3  -4   83.05    2.32
   2   3  -4   80.28    2.17
  -2   3   4   83.28    2.21
   2   3  -4   68.92    2.77
   2   3  -4   82.33    2.21
  -1  -3   4   41.37    1.27
  -1  -3   4   42.11    1.54
  -1  -3   4   44.25    1.23
   1  -3  -4   42.58    1.57
   1  -3  -4   43.76    1.21
   1  -3  -4   43.97    1.28
  -1   3   4   43.17    1.22
  -1   3   4   44.00    1.22
  -1   3   4   42.56    1.27
   1   3  -4   43.20    1.54
   1   3  -4   43.58    1.27
   1   3  -4   43.75    1.23
   0  -3   4   -0.01    0.08
   0  -3  -4   -0.03    0.09
   0  -3   4    0.08    0.09
   0  -3  -4    0.21    0.08
   0  -3   4    0.10    0.13
   0  -3   4    0.15    0.09
   0  -3  -4   -0.06    0.10
   0  -3  -4   -0.08    0.09
   0   3   4   -0.15    0.09
   0   3  -4   -0.01    0.09
   0   3   4   -0.09    0.08
   0   3   4   -0.04    0.08
   0   3  -4   -0.07    0.08
   0   3  -4   -0.03    0.08
   0   3   4   -0.05    0.09
   0   3  -4   -0.11    0.10
   0   3   4    0.08    0.09
   0   3  -4   -0.05    0.08
  -1  -3  -4  102.53    3.71
  -1  -3  -4  109.82    2.97
   1  -3   4  107.86    2.90
   1  -3   4  110.05    2.91
   1   3   4  108.70    3.71
   1   3   4  106.58    2.87
   1   3   4  107.21    2.95
  -1   3  -4  107.99    3.75
  -1   3  -4  109.97    2.91
  -1   3  -4  103.87    3.03
  -1   3  -4  110.09    2.90
  -2  -3  -4   11.80    0.42
   2  -3   4   12.40    0.45
   2  -3   4   12.43    0.44
   2  -3   4   11.77    0.44
  -2  -3  -4   11.76    0.52
   2  -3   4   12.67    0.45
   2   3   4   12.38    0.39
  -2   3  -4   12.54    0.44
   2   3   4   12.27    0.39
   2   3   4   11.94    0.41
  -2   3  -4   15.38    0.66
  -2   3  -4   11.79    0.46
  -2   3  -4   12.57    0.45
   2   3   4   12.13    0.48
  -3  -3  -4   39.12    1.18
   3  -3   4   40.25    1.21
  -3  -3  -4   40.39    1.16
   3  -3   4   41.39    1.27
   3  -3   4   39.46    1.20
   3  -3   4   38.37    1.17
  -3  -3  -4   38.80    1.48
   3   3   4   39.38    1.30
   3   3   4   39.68    1.11
  -3   3  -4   37.74    1.22
  -3   3  -4   42.55    1.20
  -3   3  -4   39.44    1.53
   3   3   4   37.89    1.15
   3   3   4   40.28    1.12
  -3   3  -4   38.88    1.18
  -4  -3  -4    1.29    0.21
  -4  -3  -4    0.82    0.18
   4  -3   4    1.15    0.18
  -4  -3  -4    1.09    0.17
   4  -3   4    0.95    0.17
   4  -3   4    1.21    0.21
   4  -3   4    1.03    0.19
   4   3   4    1.51    0.24
  -4   3  -4    1.04    0.20
   4   3   4    0.77    0.16
  -4   3  -4    1.12    0.20
   4   3   4    0.97    0.12
  -4   3  -4    0.96    0.23
   5  -3   4   18.27    0.66
   5  -3   4   17.70    0.75
   5  -3   4   17.47    0.73
  -5  -3  -4   16.83    0.84
  -5  -3  -4   17.57    0.68
   5  -3   4   17.76    0.67
  -5   3  -4   18.57    0.75
   5   3   4   17.24    0.67
   5   3   4   18.16    0.79
   5   3   4   18.42    0.55
   6  -3   4    2.32    0.34
   6  -3   4    2.35    0.35
   6  -3   4    2.40    0.27
   6   3   4    2.64    0.38
  -6   3  -4    2.17    0.34
   6   3   4    2.06    0.29
   7  -3   4   13.02    0.58
   7  -3   4   13.46    0.75
  -7   3  -4   13.23    0.74
   7   3   4   12.79    0.80
   7   3   4   12.20    0.66
   8  -3   4    2.02    0.41
   8   3   4    1.83    0.45
  -8   3  -4    2.20    0.42
   8   3   4    2.21    0.36
   8  -4  -4   17.07    0.99
   8  -4  -4   17.25    0.92
   8   4  -4   15.99    0.79
   8   4  -4   16.36    1.00
   7  -4  -4    1.05    0.24
   7  -4  -4    0.92    0.32
   7  -4  -4    1.16    0.38
   7   4  -4    0.96    0.37
   7   4  -4    0.53    0.26
   6  -4  -4   13.91    0.70
  -6  -4   4   15.82    0.78
  -6   4   4   15.58    0.77
   6   4  -4   15.47    0.83
   6   4  -4   14.27    0.64
   5  -4  -4    3.66    0.29
  -5  -4   4    2.96    0.34
   5  -4  -4    3.66    0.34
  -5   4   4    3.53    0.34
   5   4  -4    3.38    0.28
  -5   4   4    3.31    0.35
   5   4  -4    2.78    0.35
  -4  -4   4   16.06    0.70
  -4  -4   4   14.90    0.66
   4  -4  -4   16.82    0.78
   4  -4  -4   14.71    0.61
   4  -4  -4   15.05    0.59
   4   4  -4   15.90    0.56
  -4   4   4   15.32    0.65
   4   4  -4   16.01    0.65
  -4   4   4   14.86    0.60
  -4   4   4   15.12    0.77
   3  -4  -4    1.79    0.19
  -3  -4   4    1.43    0.20
  -3  -4   4    1.85    0.20
   3  -4  -4    1.81    0.25
   3  -4  -4    1.57    0.19
   3   4  -4    1.77    0.16
  -3   4   4    1.72    0.20
  -3   4   4    2.39    0.21
  -3   4   4    2.36    0.34
  -3   4   4    2.07    0.21
   3   4  -4    1.97    0.18
   2  -4  -4   70.13    2.04
  -2  -4   4   68.80    2.49
  -2  -4   4   70.48    2.08
   2  -4  -4   70.22    2.55
   2  -4  -4   71.93    1.98
   2   4  -4   71.80    1.93
  -2   4   4   71.69    1.98
   2   4  -4   72.88    2.09
  -2   4   4   72.33    1.98
   2   4  -4   72.38    1.96
  -2   4   4   69.34    2.07
   2   4  -4   71.98    2.48
  -1  -4   4   28.51    1.04
   1  -4  -4   28.14    0.83
  -1  -4   4   29.31    0.83
   1  -4  -4   29.08    0.87
  -1  -4   4   26.99    0.86
  -1   4   4   27.93    0.86
   1   4  -4   27.96    0.88
  -1   4   4   27.80    0.83
   1   4  -4   27.55    1.03
  -1   4   4   28.26    0.83
   1   4  -4   28.93    0.82
   1   4  -4   28.73    0.86
   0  -4   4   10.87    0.38
   0  -4   4   11.43    0.39
   0  -4  -4   11.72    0.41
   0  -4  -4   11.42    0.48
   0  -4  -4   11.62    0.39
   0  -4   4   10.54    0.48
   0   4  -4   10.63    0.38
   0   4   4   11.19    0.38
   0   4  -4   11.38    0.39
   0   4   4   10.64    0.47
   0   4  -4   11.43    0.38
   0   4   4   11.06    0.40
   0   4   4   11.48    0.38
   0   4   4   11.64    0.38
   0   4  -4   12.14    0.38
   0   4  -4   11.03    0.48
  -1  -4  -4  191.18    6.87
   1  -4   4  198.92    5.36
   1  -4   4  208.25    5.37
  -1  -4  -4  208.48    5.50
  -1   4  -4  208.71    5.37
  -1   4  -4  194.76    6.91
   1   4   4  199.81    5.31
  -1   4  -4  196.95    5.60
  -1   4  -4  196.92    5.35
   1   4   4  203.68    6.87
   1   4   4  207.23    5.48
   2  -4   4  106.75    2.94
   2  -4   4  110.03    2.96
   2  -4   4  111.02    3.18
  -2  -4  -4  105.65    3.74
  -2  -4  -4  108.98    2.99
   2  -4   4  107.28    3.03
  -2   4  -4  105.53    3.81
  -2   4  -4  107.89    3.04
   2   4   4  107.65    2.87
  -2   4  -4  107.41    3.81
   2   4   4  107.67    2.90
  -2   4  -4  109.62    2.95
  -2   4  -4  106.06    2.94
   2   4   4  108.49    3.24
  -3  -4  -4   21.14    0.68
   3  -4   4   21.14    0.72
   3  -4   4   20.83    0.71
  -3  -4  -4   21.14    0.85
   3  -4   4   20.80    0.73
   3  -4   4   21.35    0.73
  -3   4  -4   21.68    0.74
   3   4   4   21.49    0.61
  -3   4  -4   22.28    0.73
   3   4   4   21.09    0.79
  -3   4  -4   20.71    0.93
  -3   4  -4   21.93    0.71
   3   4   4   21.02    0.66
   4  -4   4    6.86    0.40
   4  -4   4    6.28    0.37
  -4  -4  -4    6.50    0.41
   4  -4   4    7.14    0.37
   4  -4   4    6.83    0.38
  -4  -4  -4    6.84    0.41
  -4  -4  -4    6.53    0.34
  -4   4  -4    6.52    0.49
  -4   4  -4    6.42    0.39
   4   4   4    6.84    0.34
   4   4   4    6.56    0.24
   4   4   4    6.39    0.42
  -4   4  -4    7.00    0.39
   5  -4   4    4.41    0.34
  -5  -4  -4    4.74    0.34
   5  -4   4    4.67    0.39
   5  -4   4    4.64    0.39
   5  -4   4    5.54    0.35
  -5   4  -4    5.60    0.41
   5   4   4    4.53    0.35
  -5   4  -4    4.63    0.38
   5   4   4    5.47    0.45
   6  -4   4   15.30    0.73
   6  -4   4   14.10    0.71
   6  -4   4   13.51    0.62
   6   4   4   15.06    0.78
  -6   4  -4   15.46    0.74
   6   4   4   14.15    0.65
   7  -4   4   -0.27    0.18
   7  -4   4    0.31    0.29
   7   4   4    0.07    0.23
   7   4   4   -0.47    0.26
  -7   4  -4    0.24    0.29
   8  -4   4    4.36    0.53
   8   4   4    4.50    0.58
   8   4   4    3.67    0.44
  -8   4  -4    3.94    0.50
   8  -5  -4    1.98    0.46
   8  -5  -4    1.38    0.40
   8   5  -4    1.62    0.46
   8   5  -4    2.84    0.37
   7  -5  -4    6.01    0.53
   7   5  -4    5.42    0.44
   7   5  -4    6.10    0.64
  -6  -5   4   -0.16    0.24
   6  -5  -4   -0.17    0.23
   6  -5  -4   -0.28    0.18
   6   5  -4    0.00    0.19
   6   5  -4    0.02    0.29
  -6   5   4    0.03    0.24
  -5  -5   4   22.87    0.94
   5  -5  -4   23.61    0.89
   5  -5  -4   23.34    0.84
  -5   5   4   22.50    0.86
  -5   5   4   24.08    0.93
   5   5  -4   23.08    0.98
   5   5  -4   23.88    0.80
   4  -5  -4    1.20    0.19
  -4  -5   4    1.06    0.22
   4  -5  -4    1.26    0.21
   4  -5  -4    1.42    0.25
  -4  -5   4    1.60    0.21
   4   5  -4    0.88    0.20
  -4   5   4    1.38    0.21
   4   5  -4    1.14    0.16
  -4   5   4    1.27    0.22
  -4   5   4    1.40    0.30
  -3  -5   4    3.11    0.27
   3  -5  -4    3.27    0.26
  -3  -5   4    3.31    0.24
   3  -5  -4    4.21    0.41
   3  -5  -4    3.16    0.25
  -3   5   4    3.51    0.27
   3   5  -4    3.83    0.31
  -3   5   4    3.25    0.25
  -3   5   4    3.05    0.25
   3   5  -4    2.94    0.20
   3   5  -4    2.93    0.19
  -2  -5   4   26.25    0.86
   2  -5  -4   27.07    0.85
   2  -5  -4   26.98    1.07
  -2  -5   4   25.07    0.99
   2  -5  -4   26.45    0.82
  -2   5   4   32.16    1.15
   2   5  -4   25.73    0.97
   2   5  -4   26.13    0.77
  -2   5   4   25.24    0.85
  -2   5   4   26.58    0.83
   2   5  -4   26.03    0.87
  -2   5   4   27.61    0.83
   1  -5  -4  103.77    2.75
  -1  -5   4   98.21    3.51
   1  -5  -4  102.56    2.84
  -1  -5   4  105.41    2.81
  -1  -5   4  101.34    2.88
   1  -5  -4  102.79    2.88
   1  -5  -4   98.33    3.55
  -1   5   4  100.15    2.75
   1   5  -4   99.25    3.50
  -1   5   4  100.32    2.76
   1   5  -4  103.40    2.79
   1   5  -4  101.89    2.88
   1   5  -4  106.27    3.02
   1   5  -4  101.11    2.93
  -1   5   4   99.84    2.88
   0  -5  -4   33.89    1.28
   0  -5   4   35.28    1.00
   0  -5   4   34.64    1.03
   0  -5   4   33.32    1.29
   0  -5  -4   36.47    1.03
   0  -5  -4   36.46    1.06
   0  -5   4   35.90    1.03
   0   5   4   35.83    1.01
   0   5   4   32.54    1.05
   0   5  -4   36.18    1.03
   0   5  -4   36.34    1.00
   0   5  -4   34.08    1.29
   0   5  -4   35.78    1.03
   0   5  -4   37.29    1.00
   0   5   4   34.92    1.02
   0   5   4   35.62    1.00
   0   5   4   34.60    1.28
  -1  -5  -4   49.56    1.76
  -1  -5  -4   51.41    1.41
   1  -5   4   49.38    1.41
   1  -5   4   48.06    1.40
   1   5   4   50.31    1.38
  -1   5  -4   50.02    1.82
  -1   5  -4   47.99    1.44
   1   5   4   50.63    1.37
   1   5   4   50.54    1.76
  -1   5  -4   50.13    1.41
  -1   5  -4   50.36    1.40
   1   5   4   49.75    1.35
   2  -5   4   12.83    0.46
   2  -5   4   11.64    0.46
   2  -5   4   12.45    0.47
  -2  -5  -4   12.38    0.41
  -2  -5  -4   12.14    0.51
  -2   5  -4   12.20    0.46
  -2   5  -4   12.19    0.60
  -2   5  -4   11.45    0.58
  -2   5  -4   12.12    0.47
   2   5   4   11.99    0.40
   2   5   4   12.39    0.50
  -2   5  -4   11.63    0.45
   2   5   4   12.20    0.36
  -3  -5  -4   39.09    1.45
   3  -5   4   38.62    1.19
   3  -5   4   39.32    1.22
  -3  -5  -4   39.78    1.16
   3  -5   4   40.77    1.21
  -3   5  -4   39.41    1.24
   3   5   4   38.23    1.13
  -3   5  -4   38.54    1.55
  -3   5  -4   40.43    1.19
   3   5   4   40.57    1.32
  -3   5  -4   38.37    1.20
   4  -5   4    3.94    0.33
   4  -5   4    4.29    0.30
  -4  -5  -4    4.45    0.33
   4  -5   4    4.21    0.32
   4  -5   4    3.79    0.30
  -4  -5  -4    4.04    0.31
  -4  -5  -4    4.10    0.27
   4   5   4    4.57    0.36
   4   5   4    4.15    0.27
  -4   5  -4    4.02    0.32
  -4   5  -4    4.01    0.34
   5  -5   4   50.15    1.57
   5  -5   4   48.41    1.53
   5  -5   4   50.94    1.65
   5  -5   4   48.03    1.51
   5   5   4   48.75    1.71
   5   5   4   49.53    1.48
  -5   5  -4   47.49    1.59
  -5   5  -4   48.55    1.55
   6  -5   4    0.16    0.19
   6  -5   4    0.28    0.26
   6   5   4   -0.18    0.25
  -6   5  -4    0.19    0.25
   6   5   4    0.30    0.20
   7  -5   4    1.70    0.28
   7  -5   4    1.57    0.36
  -7   5  -4    1.61    0.36
   7   5   4    0.92    0.27
   7   5   4    1.13    0.38
   8  -5   4    7.37    0.66
   8   5   4    8.66    0.58
   8   5   4    9.14    0.78
  -8   5  -4    8.50    0.70
   8  -6  -4   19.22    1.09
   8  -6  -4   19.03    1.00
   8  -6  -4   20.07    0.82
   8   6  -4   19.20    1.11
   8   6  -4   19.14    0.84
   7  -6  -4    4.93    0.50
   7   6  -4    5.39    0.42
   7   6  -4    5.84    0.60
   6  -6  -4    2.85    0.37
  -6  -6   4    3.40    0.43
   6  -6  -4    3.65    0.35
   6   6  -4    3.23    0.46
   6   6  -4    3.82    0.33
  -6   6   4    3.23    0.39
   5  -6  -4    0.25    0.17
  -5  -6   4   -0.24    0.21
   5  -6  -4   -0.14    0.20
  -5   6   4    0.18    0.20
   5   6  -4   -0.02    0.24
  -5   6   4   -0.17    0.18
   5   6  -4   -0.01    0.14
   4  -6  -4    1.61    0.27
   4  -6  -4    1.19    0.20
  -4  -6   4    1.64    0.20
   4  -6  -4    1.30    0.23
  -4  -6   4    1.24    0.24
   4   6  -4    1.60    0.17
  -4   6   4    1.16    0.22
  -4   6   4    1.35    0.23
   4   6  -4    1.37    0.23
   3  -6  -4    8.76    0.55
  -3  -6   4    6.60    0.37
  -3  -6   4    6.41    0.34
   3  -6  -4    6.45    0.35
   3  -6  -4    6.93    0.35
  -3   6   4    6.35    0.34
   3   6  -4    6.37    0.27
  -3   6   4    5.70    0.34
   3   6  -4    6.85    0.28
   3   6  -4    6.07    0.39
  -3   6   4    7.95    0.53
   3   6  -4    6.28    0.29
  -3   6   4    6.19    0.35
   2  -6  -4   18.20    0.76
  -2  -6   4   14.44    0.54
   2  -6  -4   14.44    0.53
   2  -6  -4   14.44    0.55
  -2  -6   4   14.65    0.59
  -2   6   4   14.08    0.67
   2   6  -4   14.46    0.46
  -2   6   4   14.23    0.53
   2   6  -4   14.44    0.55
   2   6  -4   14.65    0.58
   2   6  -4   14.18    0.56
  -2   6   4   15.75    0.54
  -2   6   4   14.79    0.53
   1  -6  -4    3.05    0.20
   1  -6  -4    2.84    0.18
  -1  -6   4    2.60    0.18
  -1  -6   4    2.98    0.20
  -1  -6   4    3.09    0.16
   1  -6  -4    2.84    0.21
   1   6  -4    2.78    0.14
  -1   6   4    2.72    0.20
  -1   6   4    2.24    0.17
   1   6  -4    2.45    0.15
   1   6  -4    2.81    0.22
   1   6  -4    2.81    0.20
  -1   6   4    3.11    0.30
   0  -6   4   11.81    0.41
   0  -6   4   11.87    0.54
   0  -6  -4   13.29    0.45
   0  -6  -4   12.79    0.43
   0  -6   4   13.37    0.44
   0  -6  -4   13.04    0.54
   0  -6   4   12.04    0.42
   0   6   4   13.13    0.42
   0   6  -4   12.84    0.42
   0   6   4   11.80    0.52
   0   6   4   13.48    0.42
   0   6  -4   13.21    0.43
   0   6  -4   12.70    0.54
   0   6  -4   12.35    0.41
   0   6  -4   12.92    0.42
   0   6   4   12.54    0.43
   0   6  -4   12.46    0.41
  -1  -6  -4    0.06    0.09
   1  -6   4    0.07    0.11
   1  -6   4    0.08    0.11
  -1  -6  -4    0.04    0.07
   1  -6   4    0.11    0.10
  -1   6  -4    0.02    0.10
  -1   6  -4    0.14    0.07
  -1   6  -4    0.07    0.09
  -1   6  -4    0.18    0.12
  -1   6  -4    0.12    0.12
   1   6   4    0.06    0.06
   1   6   4    0.15    0.07
   1   6   4    0.07    0.07
  -1   6  -4    0.14    0.09
   2  -6   4   15.13    0.55
   2  -6   4   15.55    0.55
  -2  -6  -4   15.96    0.49
  -2  -6  -4   14.65    0.61
   2  -6   4   14.43    0.54
  -2   6  -4   15.76    0.55
  -2   6  -4   15.95    0.55
  -2   6  -4   14.92    0.71
   2   6   4   15.50    0.48
  -2   6  -4   15.62    0.71
   3  -6   4    6.91    0.35
  -3  -6  -4    7.42    0.36
  -3  -6  -4    6.87    0.29
   3  -6   4    6.39    0.37
   3  -6   4    6.22    0.35
  -3   6  -4    6.87    0.37
   3   6   4    6.84    0.28
   3   6   4    6.86    0.39
  -3   6  -4    7.11    0.38
  -3   6  -4    7.29    0.36
  -3   6  -4    6.34    0.46
   3   6   4    7.10    0.28
   4  -6   4   55.49    1.65
   4  -6   4   57.96    1.76
  -4  -6  -4   54.58    2.02
  -4  -6  -4   54.40    2.02
  -4  -6  -4   55.17    1.62
   4  -6   4   55.21    1.69
   4  -6   4   55.15    1.68
   4   6   4   54.56    1.58
   4   6   4   57.13    1.84
  -4   6  -4   52.78    1.71
  -4   6  -4   54.45    1.66
   5  -6   4    1.00    0.26
   5  -6   4    0.80    0.22
   5  -6   4    0.76    0.22
   5  -6   4    0.54    0.20
  -5   6  -4    1.05    0.26
   5   6   4    0.51    0.17
  -5   6  -4    1.12    0.25
   5   6   4    0.88    0.27
   6  -6   4   16.92    0.74
   6  -6   4   17.47    0.83
   6   6   4   18.30    0.89
   6   6   4   18.18    0.71
  -6   6  -4   16.41    0.82
   7  -6   4    2.91    0.45
   7  -6   4    2.78    0.34
   7   6   4    2.96    0.35
   7   6   4    3.45    0.50
  -7   6  -4    3.33    0.46
   8  -6   4    2.72    0.48
   8   6   4    2.24    0.35
   8   6   4    2.96    0.51
  -8   6  -4    2.07    0.45
   8  -7  -4    1.07    0.40
   8  -7  -4    0.65    0.37
   8  -7  -4    0.54    0.26
   8   7  -4    1.00    0.28
   8   7  -4    0.77    0.42
   7  -7  -4    8.84    0.67
   7   7  -4    7.99    0.50
   7   7  -4    9.02    0.72
  -6  -7   4    1.38    0.34
   6  -7  -4    1.27    0.26
   6  -7  -4    1.18    0.31
  -6   7   4    1.78    0.33
   6   7  -4    1.13    0.22
  -6   7   4    1.10    0.29
   6   7  -4    1.25    0.35
   5  -7  -4   12.76    0.59
  -5  -7   4   12.72    0.66
   5  -7  -4   13.15    0.63
  -5   7   4   12.48    0.61
   5   7  -4   12.86    0.51
   5   7  -4   12.94    0.70
  -5   7   4   12.87    0.63
   4  -7  -4   -0.38    0.16
   4  -7  -4   -0.11    0.12
   4  -7  -4   -0.04    0.16
  -4  -7   4   -0.14    0.12
  -4  -7   4   -0.24    0.18
   4   7  -4   -0.10    0.17
   4   7  -4   -0.07    0.11
  -4   7   4    0.10    0.16
  -4   7   4   -0.13    0.17
  -3  -7   4   31.09    1.06
  -3  -7   4   30.86    1.19
   3  -7  -4   32.23    1.05
   3  -7  -4   33.75    1.33
   3  -7  -4   32.70    1.02
  -3   7   4   31.39    1.31
   3   7  -4   33.27    0.93
  -3   7   4   31.74    1.04
   3   7  -4   31.96    0.93
   3   7  -4   32.26    1.14
  -3   7   4   31.89    1.02
  -3   7   4   33.10    1.03
   2  -7  -4    0.64    0.22
  -2  -7   4    0.34    0.13
  -2  -7   4    0.50    0.10
   2  -7  -4    0.27    0.13
   2   7  -4    0.14    0.13
  -2   7   4    0.28    0.11
  -2   7   4    0.31    0.13
   2   7  -4    0.25    0.14
  -2   7   4    0.58    0.15
   2   7  -4    0.42    0.08
   2   7  -4    0.44    0.08
   2   7  -4    0.41    0.07
  -2   7   4    0.56    0.21
  -1  -7   4  103.01    3.66
  -1  -7   4  106.90    2.92
  -1  -7   4  105.09    2.99
   1  -7  -4  105.02    2.97
   1  -7  -4  105.98    3.00
   1  -7  -4  105.31    2.87
   1   7  -4  107.35    3.07
  -1   7   4  107.32    3.71
  -1   7   4  104.48    2.88
   1   7  -4  108.04    2.84
  -1   7   4  101.82    3.00
   1   7  -4  111.07    3.15
   1   7  -4  105.01    2.89
   1   7  -4  102.78    3.64
  -1   7   4  107.00    2.87
   1   7  -4  106.67    2.84
   0  -7   4    0.96    0.14
   0  -7   4    1.10    0.12
   0  -7  -4    1.37    0.14
   0  -7   4    1.42    0.14
   0  -7  -4    1.34    0.16
   0  -7   4    1.17    0.10
   0  -7  -4    1.77    0.15
   0   7  -4    1.26    0.10
   0   7  -4    1.16    0.12
   0   7  -4    1.05    0.15
   0   7   4    1.37    0.11
   0   7   4    1.22    0.12
   0   7   4    1.24    0.12
   0   7  -4    1.35    0.13
   0   7  -4    1.11    0.12
   0   7   4    1.27    0.15
   0   7  -4    1.07    0.14
   1  -7   4   32.75    0.98
  -1  -7  -4   32.41    1.20
  -1  -7  -4   34.55    0.96
   1  -7   4   33.23    1.01
   1   7   4   32.01    1.18
  -1   7  -4   32.70    0.98
  -1   7  -4   33.16    1.27
  -1   7  -4   34.19    0.98
   1   7   4   33.70    0.91
  -1   7  -4   32.55    1.01
   1   7   4   32.50    0.93
  -1   7  -4   33.47    0.98
  -2  -7  -4    9.19    0.42
   2  -7   4   10.12    0.42
  -2  -7  -4    9.84    0.34
   2   7   4   10.06    0.33
   2   7   4    9.73    0.33
  -2   7  -4    9.58    0.41
  -2   7  -4   10.63    0.42
  -2   7  -4   10.15    0.54
   3  -7   4   76.27    2.19
  -3  -7  -4   76.75    2.15
  -3  -7  -4   76.01    2.69
   3  -7   4   74.45    2.24
   3  -7   4   73.60    2.18
  -3   7  -4   73.03    2.25
   3   7   4   77.73    2.09
  -3   7  -4   76.56    2.18
   3   7   4   76.93    2.41
   3   7   4   82.60    2.10
  -3   7  -4   76.97    2.19
   4  -7   4    1.59    0.23
  -4  -7  -4    1.43    0.19
   4  -7   4    1.31    0.24
  -4  -7  -4    1.12    0.19
   4  -7   4    1.28    0.23
   4  -7   4    1.56    0.20
   4   7   4    1.49    0.25
  -4   7  -4    1.53    0.24
  -4   7  -4    1.23    0.25
   4   7   4    1.30    0.16
   5  -7   4   28.86    1.01
   5  -7   4   28.73    1.06
   5  -7   4   29.45    1.06
   5  -7   4   28.42    1.02
   5   7   4   29.10    0.94
  -5   7  -4   28.78    1.05
   5   7   4   28.45    1.15
  -5   7  -4   29.05    1.08
   6  -7   4    0.30    0.20
   6  -7   4    0.22    0.28
   6  -7   4    0.02    0.21
   6   7   4    0.09    0.18
   6   7   4    0.32    0.30
  -6   7  -4    0.62    0.28
   7  -7   4    6.00    0.47
   7  -7   4    5.63    0.56
  -7   7  -4    5.81    0.57
   7   7   4    6.09    0.61
   7   7   4    5.81    0.45
   8  -7   4    3.10    0.37
   8  -7   4    3.56    0.52
   8   7   4    2.71    0.37
  -8   7  -4    2.84    0.48
   8   7   4    2.71    0.51
   8  -8  -4   10.42    0.79
   8  -8  -4   11.76    0.87
   8  -8  -4   10.30    0.62
   8   8  -4   10.70    0.59
   8   8  -4   10.55    0.85
   7  -8  -4    0.13    0.30
   7   8  -4    0.35    0.35
   7   8  -4    0.68    0.23
  -6  -8   4   12.19    0.71
   6  -8  -4   10.62    0.59
   6  -8  -4   11.44    0.66
  -6   8   4   11.10    0.64
   6   8  -4   11.23    0.51
   6   8  -4   10.34    0.71
  -6   8   4   11.49    0.64
  -5  -8   4    6.42    0.48
   5  -8  -4    5.63    0.42
   5  -8  -4    4.44    0.40
  -5   8   4    5.88    0.43
   5   8  -4    5.65    0.33
   5   8  -4    5.73    0.49
  -5   8   4    5.32    0.42
   4  -8  -4    0.24    0.18
  -4  -8   4    0.41    0.20
  -4  -8   4    0.32    0.14
   4  -8  -4    0.37    0.20
   4   8  -4    0.27    0.22
   4   8  -4    0.39    0.12
  -4   8   4    0.13    0.17
  -4   8   4    0.46    0.20
  -3  -8   4    4.39    0.32
   3  -8  -4    4.89    0.32
  -3  -8   4    4.58    0.27
   3  -8  -4    4.72    0.41
   3  -8  -4    4.23    0.32
  -3   8   4    4.71    0.32
   3   8  -4    4.67    0.22
  -3   8   4    5.17    0.33
   3   8  -4    4.28    0.33
  -3   8   4    4.67    0.30
   3   8  -4    4.86    0.22
  -2  -8   4   65.47    2.34
   2  -8  -4   69.96    1.90
  -2  -8   4   66.52    1.97
   2  -8  -4   65.55    2.45
  -2   8   4   65.00    1.95
  -2   8   4   65.58    1.90
   2   8  -4   67.34    2.02
  -2   8   4   65.23    1.89
   2   8  -4   68.57    1.82
   2   8  -4   67.19    2.08
   2   8  -4   68.89    1.82
   1  -8  -4   74.32    2.06
  -1  -8   4   72.21    2.00
  -1  -8   4   69.52    2.51
   1  -8  -4   73.12    1.98
   1  -8  -4   73.22    2.06
  -1  -8   4   71.49    2.05
  -1   8   4   66.71    2.06
  -1   8   4   74.90    2.00
   1   8  -4   69.88    1.94
   1   8  -4   72.38    2.14
  -1   8   4   72.32    1.99
   1   8  -4   72.39    2.17
   1   8  -4   67.85    2.49
  -1   8   4   72.40    2.56
   0  -8   4    2.08    0.17
   0  -8   4    1.86    0.13
   0  -8  -4    2.30    0.18
   0  -8   4    1.92    0.21
   0  -8  -4    2.16    0.17
   0  -8  -4    2.01    0.20
   0  -8   4    1.69    0.16
   0   8   4    1.81    0.14
   0   8  -4    1.85    0.20
   0   8   4    1.71    0.15
   0   8  -4    1.80    0.14
   0   8  -4    2.12    0.13
   0   8  -4    1.83    0.15
   0   8   4    1.95    0.20
   0   8   4    2.01    0.15
   0   8  -4    1.95    0.19
   0   8  -4    1.92    0.20
  -1  -8  -4   72.09    2.52
  -1  -8  -4   73.50    2.01
   1  -8   4   74.91    2.01
   1  -8   4   72.41    2.07
  -1   8  -4   68.35    2.06
  -1   8  -4   73.11    2.01
  -1   8  -4   73.21    2.60
   1   8   4   71.68    2.50
  -1   8  -4   69.47    2.00
  -1   8  -4   71.49    2.04
   1   8   4   70.82    1.96
   1   8   4   74.42    1.92
  -2  -8  -4  285.71   10.05
  -2  -8  -4  299.12    8.04
   2  -8   4  291.17    7.89
  -2   8  -4  298.77    7.88
  -2   8  -4  294.49    8.13
  -2   8  -4  288.39    7.89
   2   8   4  306.61    7.81
   2   8   4  290.86    7.80
   2   8   4  305.00    7.81
   3  -8   4    7.61    0.42
  -3  -8  -4    8.25    0.31
   3  -8   4    7.95    0.40
  -3  -8  -4    7.93    0.38
  -3   8  -4    8.51    0.54
   3   8   4    7.92    0.30
   3   8   4    7.34    0.44
  -3   8  -4    7.49    0.40
   3   8   4    8.33    0.30
  -3   8  -4    7.97    0.40
   4  -8   4   19.70    0.77
   4  -8   4   19.75    0.76
   4  -8   4   20.14    0.79
  -4   8  -4   19.31    0.77
   4   8   4   20.28    0.85
  -4   8  -4   19.90    0.79
   4   8   4   21.37    0.66
   5  -8   4    0.54    0.21
   5  -8   4    0.46    0.22
   5  -8   4    0.67    0.27
  -5   8  -4    0.78    0.26
  -5   8  -4    0.53    0.24
   5   8   4    0.37    0.26
   5   8   4    0.49    0.16
   6  -8   4    5.07    0.50
   6  -8   4    4.71    0.40
   6  -8   4    4.83    0.42
  -6   8  -4    4.82    0.48
  -6   8  -4    6.18    0.52
   6   8   4    5.42    0.38
   6   8   4    4.99    0.53
   7  -8   4    3.06    0.47
   7  -8   4    3.19    0.38
   7   8   4    4.10    0.37
  -7   8  -4    3.36    0.48
   7   8   4    3.34    0.50
   8  -8   4   -0.20    0.23
   8  -8   4    0.61    0.38
   8   8   4    0.12    0.24
   8   8   4   -0.06    0.35
   8  -9  -4   -0.28    0.34
   8  -9  -4   -0.26    0.24
   8  -9  -4    0.50    0.40
   8   9  -4    0.02    0.23
   8   9  -4    0.60    0.42
   7  -9  -4    0.86    0.35
   7   9  -4    0.82    0.37
   7   9  -4    0.73    0.23
   6  -9  -4    0.15    0.27
  -6  -9   4    0.60    0.31
   6  -9  -4    0.37    0.22
   6   9  -4    0.43    0.18
  -6   9   4    0.22    0.24
  -6   9   4    0.43    0.28
   6   9  -4    0.48    0.31
   5  -9  -4   36.27    1.22
  -5  -9   4   34.52    1.28
   5  -9  -4   34.54    1.21
   5   9  -4   36.64    1.07
   5   9  -4   34.28    1.34
  -5   9   4   33.79    1.21
  -5   9   4   34.12    1.23
  -4  -9   4   11.23    0.56
   4  -9  -4   11.41    0.54
   4  -9  -4   11.08    0.54
   4   9  -4   10.71    0.40
  -4   9   4   10.96    0.54
  -4   9   4   10.63    0.52
   4   9  -4    9.98    0.59
  -3  -9   4    0.23    0.10
  -3  -9   4    0.15    0.15
   3  -9  -4    0.31    0.14
   3  -9  -4    0.29    0.20
   3  -9  -4    0.34    0.18
   3   9  -4    0.12    0.16
  -3   9   4    0.26    0.16
  -3   9   4    0.12    0.13
  -3   9   4    0.23    0.16
  -3   9   4   -0.11    0.20
   3   9  -4    0.36    0.09
   3   9  -4    0.17    0.09
  -2  -9   4    2.98    0.16
   2  -9  -4    3.08    0.25
  -2  -9   4    2.88    0.23
   2  -9  -4    2.62    0.22
   2  -9  -4    2.07    0.25
  -2  -9   4    2.95    0.20
   2   9  -4    3.23    0.16
   2   9  -4    2.54    0.24
   2   9  -4    2.39    0.24
  -2   9   4    2.88    0.21
  -2   9   4    2.97    0.24
  -2   9   4    3.01    0.24
   2   9  -4    3.13    0.16
  -2   9   4    3.07    0.30
   1  -9  -4   79.65    2.77
   1  -9  -4   79.24    2.22
   1  -9  -4   79.29    2.22
  -1  -9   4   79.48    2.16
   1  -9  -4   79.46    2.14
  -1  -9   4   76.52    2.71
  -1  -9   4   76.30    2.21
   1   9  -4   78.60    2.10
  -1   9   4   64.64    2.21
  -1   9   4   79.93    2.14
  -1   9   4   77.62    2.76
   1   9  -4   81.10    2.31
   1   9  -4   79.53    2.34
   1   9  -4   74.90    2.69
   1   9  -4   75.85    2.68
  -1   9   4   74.69    2.15
   0  -9  -4  152.49    4.24
   0  -9  -4  157.10    4.16
   0  -9   4  146.54    4.19
   0  -9   4  151.22    4.16
   0  -9   4  146.28    5.22
   0  -9  -4  149.81    5.20
   0   9  -4  155.86    4.03
   0   9  -4  154.39    4.34
   0   9   4  149.81    5.19
   0   9   4  150.18    4.02
   0   9   4  143.97    4.22
   0   9  -4  147.32    4.07
   0   9   4  155.00    4.14
   0   9  -4  147.16    5.20
   0   9  -4  151.94    4.19
   1  -9   4    3.57    0.24
  -1  -9  -4    3.90    0.19
  -1  -9  -4    3.54    0.23
   1  -9   4    3.31    0.24
   1   9   4    3.71    0.13
  -1   9  -4    3.44    0.31
  -1   9  -4    3.85    0.31
  -1   9  -4    3.69    0.23
  -1   9  -4    3.31    0.24
   1   9   4    3.44    0.18
  -1   9  -4    3.71    0.17
  -1   9  -4    3.72    0.24
   1   9   4    3.34    0.20
  -2  -9  -4   13.39    0.43
   2  -9   4   14.01    0.53
  -2  -9  -4   13.56    0.55
  -2   9  -4   13.37    0.68
   2   9   4   13.47    0.43
  -2   9  -4   13.49    0.52
  -2   9  -4   13.97    0.53
  -2   9  -4   13.35    0.53
  -2   9  -4   14.50    0.70
   2   9   4   13.31    0.43
   3  -9   4    0.91    0.20
   3  -9   4    1.00    0.18
  -3  -9  -4    0.84    0.13
  -3   9  -4    0.71    0.19
   3   9   4    0.70    0.10
  -3   9  -4    0.57    0.19
   3   9   4    0.67    0.10
  -3   9  -4    0.83    0.24
   4  -9   4    1.17    0.24
   4  -9   4    0.88    0.22
   4  -9   4    0.94    0.21
   4   9   4    0.79    0.23
  -4   9  -4    1.53    0.26
   4   9   4    1.19    0.15
  -4   9  -4    1.14    0.25
   5  -9   4   11.42    0.61
   5  -9   4   12.60    0.63
   5  -9   4   12.37    0.66
  -5   9  -4   11.67    0.65
   5   9   4   12.84    0.70
  -5   9  -4   12.95    0.64
   5   9   4   13.46    0.50
   6  -9   4    6.35    0.48
   6  -9   4    6.45    0.49
   6  -9   4    7.91    0.61
   6   9   4    6.12    0.57
  -6   9  -4    6.71    0.55
  -6   9  -4    7.28    0.56
   6   9   4    5.93    0.39
   7  -9   4   10.90    0.65
   7  -9   4   12.03    0.78
   7   9   4   11.39    0.57
  -7   9  -4   10.30    0.75
   7   9   4   10.80    0.81
   8  -9   4    0.21    0.35
   8  -9   4    0.01    0.25
   8   9   4    0.13    0.24
   8   9   4   -0.16    0.36
   8 -10  -4    3.40    0.43
   8 -10  -4    2.80    0.52
   8 -10  -4    2.92    0.53
   8  10  -4    3.26    0.56
   8  10  -4    3.55    0.36
   7 -10  -4    1.49    0.39
   7  10  -4    1.98    0.27
   7  10  -4    1.41    0.43
  -6 -10   4    1.56    0.36
   6 -10  -4    1.71    0.36
   6 -10  -4    2.18    0.33
   6  10  -4    1.54    0.37
  -6  10   4    2.12    0.34
  -6  10   4    2.33    0.38
   6  10  -4    1.92    0.24
   5 -10  -4    0.25    0.22
   5 -10  -4   -0.13    0.22
  -5 -10   4    0.20    0.24
   5  10  -4   -0.19    0.21
   5  10  -4   -0.06    0.13
  -5  10   4   -0.12    0.19
  -5  10   4   -0.17    0.21
   4 -10  -4   29.00    1.01
  -4 -10   4   29.87    1.05
   4 -10  -4   28.92    1.03
  -4  10   4   29.37    1.01
   4  10  -4   27.82    1.11
  -4  10   4   30.45    1.03
  -4  10   4   28.11    1.01
   4  10  -4   28.26    0.86
   3 -10  -4    0.99    0.19
  -3 -10   4    1.05    0.14
   3 -10  -4    1.92    0.36
  -3 -10   4    0.78    0.18
  -3  10   4    0.76    0.18
  -3  10   4    1.21    0.18
   3  10  -4    0.95    0.23
  -3  10   4    0.99    0.19
   3  10  -4    0.94    0.11
  -3  10   4    0.91    0.27
   3  10  -4    1.32    0.12
   2 -10  -4   36.31    1.14
  -2 -10   4   34.90    1.30
   2 -10  -4   35.99    1.10
  -2 -10   4   35.18    1.12
   2 -10  -4   36.12    1.43
  -2 -10   4   37.18    1.04
  -2  10   4   33.27    1.10
   2  10  -4   36.30    1.01
   2  10  -4   37.33    1.01
   2  10  -4   35.76    1.19
   2  10  -4   35.32    1.20
  -2  10   4   36.40    1.11
  -2  10   4   35.90    1.10
  -1 -10   4   20.89    0.67
  -1 -10   4   20.96    0.83
   1 -10  -4   21.50    0.72
   1 -10  -4   21.62    0.68
  -1 -10   4   21.79    0.66
   1 -10  -4   21.16    0.89
   1 -10  -4   22.03    0.68
  -1  10   4   20.95    0.70
   1  10  -4   21.31    0.80
   1  10  -4   21.47    0.76
  -1  10   4   20.95    0.88
   1  10  -4   22.08    0.74
  -1  10   4   20.79    0.68
   1  10  -4   20.43    0.80
   1  10  -4   21.18    0.64
   0 -10  -4   36.57    1.08
   0 -10  -4   36.80    1.10
   0 -10  -4   36.01    1.35
   0 -10   4   37.04    1.04
   0 -10   4   36.40    1.08
   0  10   4   37.30    1.03
   0  10  -4   36.31    1.35
   0  10   4   37.21    1.34
   0  10  -4   36.00    1.04
   0  10   4   36.71    1.05
   0  10  -4   36.33    1.17
   0  10  -4   31.02    1.07
   0  10  -4   35.33    1.35
   1 -10   4   13.65    0.52
   1 -10   4   15.00    0.52
  -1 -10  -4   13.97    0.59
  -1 -10  -4   15.07    0.47
  -1  10  -4   13.79    0.66
  -1  10  -4   14.69    0.52
  -1  10  -4   13.85    0.52
  -1  10  -4   14.30    0.45
  -1  10  -4   13.92    0.50
  -1  10  -4   15.02    0.67
   1  10   4   13.50    0.55
   1  10   4   14.75    0.46
  -2 -10  -4   39.51    1.44
   2 -10   4   39.96    1.23
  -2 -10  -4   40.67    1.15
   2 -10   4   39.54    1.26
   2  10   4   40.40    1.13
  -2  10  -4   39.46    1.22
  -2  10  -4   40.01    1.59
  -2  10  -4   39.04    1.26
  -2  10  -4   41.28    1.24
   2  10   4   43.03    1.13
  -3 -10  -4    5.93    0.31
   3 -10   4    6.45    0.40
   3 -10   4    6.14    0.37
  -3  10  -4    6.21    0.38
   3  10   4    5.87    0.25
  -3  10  -4    7.31    0.53
  -3  10  -4    5.04    0.36
  -3  10  -4    7.33    0.40
   4 -10   4    5.01    0.39
   4 -10   4    4.51    0.40
   4  10   4    4.70    0.25
  -4  10  -4    4.56    0.39
   4  10   4    4.72    0.43
  -4  10  -4    4.42    0.37
   5 -10   4    0.64    0.24
   5 -10   4    0.68    0.28
   5 -10   4    1.11    0.26
   5  10   4    0.78    0.16
  -5  10  -4    0.90    0.27
   5  10   4    0.66    0.29
  -5  10  -4    0.39    0.26
   6 -10   4   10.26    0.59
   6 -10   4    8.99    0.66
   6 -10   4    9.65    0.60
   6  10   4   10.85    0.71
   6  10   4    9.90    0.48
  -6  10  -4    9.84    0.66
  -6  10  -4    9.47    0.64
   7 -10   4    0.39    0.27
   7 -10   4    0.41    0.35
   7  10   4    0.62    0.36
   7  10   4    0.32    0.20
  -7  10  -4    0.75    0.35
   8 -10   4   10.75    0.67
   8 -10   4    9.33    0.79
   8  10   4   12.18    0.61
   8 -11  -4    1.30    0.43
   8 -11  -4    1.73    0.36
   8  11  -4    1.50    0.27
   8  11  -4    1.82    0.49
   7 -11  -4    0.57    0.35
   7  11  -4    0.55    0.21
   7  11  -4    0.19    0.32
  -6 -11   4    1.66    0.37
   6 -11  -4    1.48    0.35
   6 -11  -4    1.22    0.29
  -6  11   4    1.32    0.33
   6  11  -4    1.26    0.21
  -6  11   4    1.38    0.30
   6  11  -4    1.10    0.33
  -5 -11   4   32.17    1.21
   5 -11  -4   30.31    1.16
   5 -11  -4   31.25    1.16
   5  11  -4   32.37    1.29
  -5  11   4   34.71    1.17
  -5  11   4   30.72    1.15
   5  11  -4   33.11    0.98
   4 -11  -4    6.61    0.45
   4 -11  -4    6.42    0.44
  -4 -11   4    7.14    0.45
  -4  11   4    6.61    0.43
  -4  11   4    7.31    0.45
   4  11  -4    5.75    0.49
   4  11  -4    6.99    0.29
  -4  11   4    6.95    0.41
   3 -11  -4    7.09    0.42
  -3 -11   4    7.61    0.42
   3 -11  -4    8.61    0.55
   3 -11  -4    5.86    0.39
  -3 -11   4    7.66    0.36
  -3  11   4    7.39    0.37
   3  11  -4    7.93    0.46
  -3  11   4    7.70    0.42
   3  11  -4    7.96    0.29
  -3  11   4    7.85    0.43
  -2 -11   4    4.27    0.20
   2 -11  -4    4.12    0.29
   2 -11  -4    4.37    0.38
  -2 -11   4    4.20    0.25
  -2 -11   4    4.31    0.26
   2 -11  -4    4.20    0.31
   2  11  -4    4.65    0.20
   2  11  -4    4.50    0.32
  -2  11   4    4.18    0.25
   2  11  -4    5.09    0.34
  -2  11   4    4.24    0.36
   2  11  -4    4.42    0.20
   2  11  -4    4.29    0.20
  -2  11   4    4.41    0.30
   1 -11  -4   35.59    1.38
   1 -11  -4   34.72    1.06
  -1 -11   4   34.86    1.05
   1 -11  -4   35.13    1.10
   1 -11  -4   35.80    1.05
  -1 -11   4   34.80    1.31
  -1 -11   4   36.81    1.04
  -1  11   4   34.77    1.36
  -1  11   4   36.00    1.06
   1  11  -4   35.28    1.15
  -1  11   4   34.16    1.06
   1  11  -4   34.56    1.16
   1  11  -4   34.29    1.27
   1  11  -4   34.36    1.27
   1  11  -4   35.82    1.01
   0 -11  -4    3.53    0.21
   0 -11  -4    3.18    0.22
   0 -11   4    3.50    0.14
   0 -11  -4    3.25    0.27
   0 -11   4    4.01    0.23
   0  11  -4    3.90    0.27
   0  11   4    3.20    0.19
   0  11  -4    3.52    0.20
   0  11  -4    2.29    0.18
   0  11   4    3.34    0.25
   0  11  -4    3.39    0.28
   0  11  -4    3.39    0.27
  -1 -11  -4   43.11    1.55
   1 -11   4   44.39    1.27
  -1 -11  -4   43.73    1.24
   1 -11   4   42.24    1.30
  -1  11  -4   46.59    1.65
  -1  11  -4   41.22    1.25
  -1  11  -4   40.88    1.37
  -1  11  -4   42.69    1.27
   1  11   4   42.31    1.21
  -1  11  -4   42.21    1.29
   1  11   4   40.68    1.51
  -1  11  -4   44.32    1.22
  -2 -11  -4   13.46    0.55
   2 -11   4   14.02    0.57
  -2 -11  -4   13.81    0.45
   2 -11   4   14.09    0.55
  -2  11  -4   13.39    0.55
  -2  11  -4   13.64    0.55
  -2  11  -4   13.57    0.46
  -2  11  -4   14.00    0.71
  -2  11  -4   13.95    0.71
   2  11   4   13.52    0.44
  -2  11  -4   13.30    0.55
   2  11   4   14.64    0.44
  -3 -11  -4   73.54    2.61
   3 -11   4   78.61    2.20
   3 -11   4   72.18    2.23
  -3  11  -4   73.53    2.24
   3  11   4   75.68    2.03
  -3  11  -4   73.37    2.18
  -3  11  -4   76.41    2.19
   4 -11   4    2.50    0.32
   4 -11   4    2.51    0.31
   4  11   4    3.47    0.21
  -4  11  -4    3.27    0.35
  -4  11  -4    3.47    0.35
   5 -11   4   -0.20    0.20
   5 -11   4    0.19    0.26
   5 -11   4    0.08    0.24
  -5  11  -4   -0.12    0.23
   5  11   4   -0.03    0.13
  -5  11  -4    0.54    0.27
   5  11   4   -0.01    0.25
   6 -11   4    1.65    0.33
   6 -11   4    1.28    0.29
   6 -11   4    2.24    0.39
  -6  11  -4    2.18    0.39
  -6  11  -4    1.88    0.39
   6  11   4    1.24    0.22
   6  11   4    1.22    0.35
   7 -11   4    5.96    0.53
   7 -11   4    6.57    0.63
   7  11   4    6.72    0.68
   7  11   4    6.47    0.43
  -7  11  -4    6.31    0.62
   8 -12  -4    0.16    0.30
   8 -12  -4   -0.69    0.33
   8  12  -4   -0.29    0.35
   8  12  -4   -0.38    0.18
   7 -12  -4    8.24    0.59
   7 -12  -4    7.66    0.66
  -7  12   4    9.05    0.70
   7  12  -4    6.10    0.68
   7  12  -4    7.78    0.44
   6 -12  -4   20.32    0.93
   6 -12  -4   21.11    0.91
  -6  12   4   20.18    0.92
   6  12  -4   18.77    1.00
   6  12  -4   20.92    0.71
   5 -12  -4    0.47    0.26
   5 -12  -4    0.64    0.26
  -5 -12   4    0.39    0.26
   5  12  -4    0.46    0.30
  -5  12   4    0.40    0.25
   5  12  -4    0.80    0.15
  -5  12   4    0.79    0.23
   4 -12  -4    6.86    0.46
   4 -12  -4    6.17    0.45
  -4 -12   4    5.88    0.43
  -4  12   4    7.37    0.40
   4  12  -4    6.61    0.28
   4  12  -4    5.79    0.49
  -4  12   4    6.10    0.44
  -4  12   4    6.32    0.45
   3 -12  -4    2.33    0.27
  -3 -12   4    1.41    0.22
   3 -12  -4    1.71    0.24
  -3 -12   4    1.56    0.16
   3  12  -4    1.48    0.26
  -3  12   4    1.90    0.21
   3  12  -4    1.61    0.13
  -3  12   4    1.63    0.23
  -3  12   4    1.94    0.25
  -2 -12   4   66.68    1.99
   2 -12  -4   67.82    1.94
  -2 -12   4   69.12    1.89
   2 -12  -4   67.95    2.52
  -2 -12   4   66.14    2.37
   2 -12  -4   64.45    2.00
   2  12  -4   68.54    2.13
  -2  12   4   65.59    1.94
  -2  12   4   69.56    1.98
   2  12  -4   66.46    2.09
  -2  12   4   65.36    2.50
  -2  12   4   67.40    1.96
   2  12  -4   66.87    1.84
   2  12  -4   68.22    1.84
  -2  12   4   68.31    1.97
   1 -12  -4   15.87    0.73
   1 -12  -4   15.64    0.52
  -1 -12   4   15.17    0.66
   1 -12  -4   15.70    0.58
   1 -12  -4   16.35    0.55
  -1 -12   4   15.85    0.52
  -1 -12   4   15.49    0.51
  -1  12   4   15.28    0.54
  -1  12   4   15.18    0.71
   1  12  -4   15.49    0.62
   1  12  -4   15.46    0.51
   1  12  -4   14.70    0.61
   1  12  -4   15.93    0.60
  -1  12   4   15.14    0.57
   0 -12  -4   16.94    0.58
   0 -12  -4   16.32    0.59
   0 -12  -4   16.68    0.72
   0 -12   4   16.30    0.57
   0  12  -4   16.35    0.53
   0  12  -4   16.92    0.71
   0  12   4   16.74    0.69
   0  12   4   16.62    0.53
   0  12  -4   17.02    0.71
   0  12  -4   16.27    0.64
   0  12  -4   16.28    0.54
   1 -12   4    8.31    0.37
   1 -12   4    8.40    0.38
  -1 -12  -4    8.63    0.33
  -1 -12  -4    8.00    0.40
  -1  12  -4    8.15    0.37
   1  12   4    7.31    0.34
   1  12   4    8.50    0.32
  -1  12  -4    8.14    0.38
  -1  12  -4    6.30    0.43
  -1  12  -4    8.32    0.48
  -1  12  -4    8.15    0.35
  -2 -12  -4   32.24    1.21
   2 -12   4   33.90    1.09
   2 -12   4   32.65    1.06
  -2  12  -4   31.09    1.04
  -2  12  -4   34.81    1.09
  -2  12  -4   33.38    0.99
   2  12   4   34.63    0.95
  -2  12  -4   32.71    1.37
  -2  12  -4   32.68    1.06
   2  12   4   32.41    0.94
  -2  12  -4   34.31    1.38
   3 -12   4    9.92    0.52
   3 -12   4   10.12    0.50
  -3  12  -4   10.64    0.52
  -3  12  -4   10.26    0.51
  -3  12  -4   10.25    0.53
   3  12   4   10.57    0.35
   4 -12   4    6.49    0.49
   4 -12   4    6.93    0.47
   4  12   4    6.59    0.28
  -4  12  -4    5.86    0.45
  -4  12  -4    6.30    0.46
   5 -12   4   11.67    0.68
   5 -12   4    9.69    0.59
   5 -12   4   10.32    0.60
   5  12   4    9.83    0.41
  -5  12  -4    9.86    0.61
  -5  12  -4    9.92    0.63
   6 -12   4    5.38    0.48
   6 -12   4    4.39    0.46
   6 -12   4    4.79    0.53
  -6  12  -4    4.71    0.52
  -6  12  -4    5.05    0.50
   6  12   4    4.72    0.34
   7 -12   4    0.19    0.36
   7 -12   4    0.11    0.29
   7  12   4    0.00    0.18
  -7  12  -4   -0.17    0.31
   7 -13  -4    0.56    0.28
   7 -13  -4    0.92    0.39
   7  13  -4    1.09    0.43
  -7  13   4    1.32    0.40
   7  13  -4    1.24    0.21
   6 -13  -4    0.98    0.34
   6 -13  -4    1.33    0.32
   6  13  -4    1.25    0.19
   6  13  -4    1.19    0.37
  -6  13   4    2.11    0.37
   5 -13  -4   32.77    1.17
   5 -13  -4   31.46    1.18
  -5 -13   4   31.47    1.20
  -5  13   4   31.45    1.16
   5  13  -4   28.78    1.26
   5  13  -4   31.67    0.93
  -5  13   4   29.66    1.11
  -4 -13   4    0.99    0.24
   4 -13  -4    0.73    0.25
   4 -13  -4    0.30    0.22
  -4  13   4    0.50    0.23
  -4  13   4    0.65    0.20
  -4  13   4    0.51    0.24
   4  13  -4    0.55    0.11
   4  13  -4    0.59    0.27
  -3 -13   4   21.14    0.76
   3 -13  -4   21.10    0.77
   3 -13  -4   20.22    0.80
   3  13  -4   21.09    0.62
   3  13  -4   20.25    0.84
  -3  13   4   19.15    0.77
  -3  13   4   20.13    0.78
  -3  13   4   20.75    0.72
  -2 -13   4    0.79    0.14
  -2 -13   4    0.98    0.15
   2 -13  -4    0.64    0.19
   2 -13  -4    1.03    0.23
   2 -13  -4    1.26    0.20
  -2  13   4    0.91    0.20
  -2  13   4    0.92    0.15
   2  13  -4    0.99    0.12
  -2  13   4    0.94    0.18
   2  13  -4    1.04    0.23
  -2  13   4    0.94    0.21
  -2  13   4    1.05    0.15
   2  13  -4    0.95    0.11
   2  13  -4    1.11    0.21
  -1 -13   4  156.29    4.43
  -1 -13   4  158.92    4.37
   1 -13  -4  160.20    4.43
   1 -13  -4  160.83    4.45
   1 -13  -4  161.73    5.55
   1  13  -4  151.81    5.43
  -1  13   4  156.24    4.31
   1  13  -4  157.42    4.25
  -1  13   4  160.60    4.28
  -1  13   4  162.14    5.53
   1  13  -4  153.95    4.61
   1  13  -4  158.65    5.42
   0 -13  -4    8.41    0.44
   0 -13   4    7.51    0.35
   0 -13  -4    8.62    0.37
   0  13   4    7.86    0.31
   0  13  -4    7.31    0.31
   0  13  -4    8.10    0.42
   0  13  -4    8.45    0.43
   0  13  -4    7.60    0.43
   0  13   4    7.80    0.41
  -1 -13  -4   16.63    0.55
  -1 -13  -4   15.97    0.68
   1 -13   4   15.68    0.61
   1  13   4   15.19    0.62
  -1  13  -4   16.73    0.59
  -1  13  -4   15.43    0.57
   1  13   4   16.58    0.54
  -1  13  -4   16.42    0.66
  -1  13  -4   18.16    0.77
  -1  13  -4   15.65    0.59
  -1  13  -4   16.49    0.76
   2 -13   4   18.44    0.68
   2 -13   4   18.56    0.70
  -2 -13  -4   17.70    0.71
  -2  13  -4   18.87    0.88
  -2  13  -4   18.46    0.69
  -2  13  -4   16.93    0.67
   2  13   4   19.80    0.57
  -2  13  -4   18.20    0.88
  -2  13  -4   17.77    0.68
   2  13   4   16.70    0.55
   3 -13   4    3.17    0.31
   3 -13   4    2.50    0.30
  -3  13  -4    2.56    0.29
   3  13   4    2.91    0.17
  -3  13  -4    3.06    0.30
  -3  13  -4    3.14    0.31
   4 -13   4   -0.01    0.21
   4 -13   4    0.00    0.20
  -4  13  -4   -0.03    0.20
  -4  13  -4    0.15    0.22
   4  13   4   -0.02    0.09
   5 -13   4    0.52    0.28
   5 -13   4    0.19    0.24
   5 -13   4    0.09    0.29
  -5  13  -4    0.77    0.29
  -5  13  -4    0.73    0.30
   5  13   4    0.57    0.14
   6 -13   4    0.66    0.30
   6 -13   4    0.06    0.32
   6 -13   4    0.53    0.27
  -6  13  -4    0.50    0.32
  -6  13  -4    0.91    0.35
   6  13   4    0.89    0.18
   7 -13   4    0.59    0.40
   7 -13   4    1.00    0.35
  -7  13  -4    0.84    0.38
   7  13   4    1.38    0.24
   7 -14  -4    0.28    0.28
   7  14  -4   -0.01    0.36
  -7  14   4    0.17    0.34
   7  14  -4    0.27    0.18
   6 -14  -4    8.55    0.64
   6 -14  -4    8.80    0.63
  -6  14   4    7.81    0.62
   6  14  -4    8.42    0.71
   6  14  -4    8.93    0.39
   5 -14  -4    7.10    0.54
  -5 -14   4    6.54    0.52
   5 -14  -4    7.02    0.53
   5  14  -4    6.58    0.31
  -5  14   4    5.58    0.49
   5  14  -4    5.89    0.56
   4 -14  -4   44.67    1.52
  -4 -14   4   46.23    1.52
   4 -14  -4   45.14    1.47
  -4  14   4   45.87    1.49
  -4  14   4   47.18    1.46
   4  14  -4   45.86    1.28
   4  14  -4   45.05    1.64
  -4  14   4   43.79    1.49
   3 -14  -4    0.74    0.22
  -3 -14   4    1.12    0.20
   3  14  -4    1.02    0.24
   3  14  -4    0.95    0.11
  -3  14   4    1.28    0.24
  -3  14   4    1.41    0.18
  -3  14   4    0.68    0.21
   2 -14  -4   17.95    0.74
   2 -14  -4   20.05    0.94
  -2 -14   4   19.91    0.68
  -2 -14   4   18.69    0.77
   2  14  -4   19.10    0.60
  -2  14   4   18.61    0.91
  -2  14   4   19.92    0.66
   2  14  -4   19.88    0.80
  -2  14   4   20.37    0.68
   2  14  -4   19.50    0.77
  -2  14   4   18.32    0.72
  -2  14   4   19.67    0.71
  -1 -14   4   12.80    0.43
  -1 -14   4   12.30    0.46
   1 -14  -4   13.06    0.45
   1 -14  -4   13.57    0.66
   1 -14  -4   11.76    0.52
   1  14  -4   12.47    0.45
   1  14  -4   11.84    0.58
   1  14  -4   12.64    0.52
  -1  14   4   12.43    0.63
  -1  14   4   12.64    0.48
   1  14  -4   12.51    0.52
  -1  14   4   12.40    0.52
   0 -14   4   73.78    2.14
   0 -14  -4   73.45    2.13
   0 -14  -4   74.20    2.67
   0  14  -4   74.40    2.65
   0  14  -4   74.94    2.04
   0  14  -4   74.05    2.65
   0  14   4   73.21    2.63
   0  14  -4   72.90    2.27
   0  14   4   74.04    2.03
  -1 -14  -4    6.61    0.31
   1 -14   4    7.43    0.37
  -1 -14  -4    6.88    0.38
   1  14   4    6.55    0.30
  -1  14  -4    6.78    0.33
  -1  14  -4    7.35    0.46
   1  14   4    6.14    0.30
  -1  14  -4    6.42    0.44
  -1  14  -4    6.66    0.41
  -1  14  -4    6.93    0.37
  -1  14  -4    6.85    0.35
   2 -14   4    0.47    0.18
  -2 -14  -4    0.51    0.12
   2  14   4    0.39    0.10
  -2  14  -4    0.64    0.17
  -2  14  -4    0.18    0.19
  -2  14  -4    0.15    0.15
  -2  14  -4    0.46    0.18
  -2  14  -4    0.48    0.18
  -2  14  -4    0.82    0.24
   3 -14   4    2.28    0.29
   3 -14   4    2.19    0.29
   3  14   4    2.18    0.16
  -3  14  -4    1.70    0.26
  -3  14  -4    2.09    0.27
  -3  14  -4    1.76    0.28
   4 -14   4    0.56    0.26
   4 -14   4    0.74    0.25
  -4  14  -4    0.29    0.25
   4  14   4    0.46    0.10
  -4  14  -4    0.48    0.24
  -4  14  -4    0.47    0.24
   5 -14   4   -0.13    0.27
   5 -14   4    0.19    0.25
   5 -14   4    0.37    0.28
  -5  14  -4    0.59    0.29
   5  14   4    0.06    0.12
  -5  14  -4    0.13    0.26
   6 -14   4    1.60    0.35
   6 -14   4    1.48    0.36
   6 -14   4    2.52    0.44
   6  14   4    1.45    0.20
  -6  14  -4    2.15    0.42
  -6  14  -4    1.73    0.38
   7 -14   4    0.45    0.30
   7 -14   4    0.35    0.32
  -7  14  -4   -0.14    0.35
   7  14   4    0.19    0.17
   7 -15  -4    3.28    0.44
   7  15  -4    2.52    0.51
   7  15  -4    3.15    0.25
  -7  15   4    3.38    0.53
   6 -15  -4   13.68    0.78
   6  15  -4   12.71    0.86
   6  15  -4   13.87    0.50
  -6  15   4   13.52    0.81
   5 -15  -4    7.87    0.58
  -5 -15   4    9.06    0.59
  -5  15   4    8.54    0.58
   5  15  -4    7.32    0.63
   5  15  -4    8.21    0.33
   4 -15  -4    4.67    0.44
  -4 -15   4    5.02    0.41
   4  15  -4    3.74    0.42
  -4  15   4    4.67    0.42
   4  15  -4    4.46    0.23
  -4  15   4    4.87    0.42
   3 -15  -4   19.20    0.79
  -3 -15   4   18.10    0.71
  -3  15   4   19.12    0.76
  -3  15   4   18.25    0.74
   3  15  -4   18.28    0.81
   3  15  -4   19.18    0.58
  -3  15   4   19.25    0.68
   2 -15  -4   -0.15    0.17
  -2 -15   4    0.18    0.13
  -2  15   4   -0.04    0.15
  -2  15   4    0.24    0.12
  -2  15   4    0.16    0.17
   2  15  -4   -0.01    0.09
   2  15  -4    0.10    0.18
  -2  15   4    0.20    0.14
   2  15  -4   -0.01    0.19
  -2  15   4   -0.09    0.18
   1 -15  -4   44.64    1.39
   1 -15  -4   47.00    1.75
  -1 -15   4   44.88    1.32
  -1 -15   4   44.80    1.30
  -1  15   4   42.65    1.35
   1  15  -4   44.24    1.60
  -1  15   4   43.54    1.32
   1  15  -4   43.42    1.59
   1  15  -4   45.40    1.30
  -1  15   4   46.07    1.72
   1  15  -4   43.40    1.49
   0 -15   4   31.57    0.99
   0 -15  -4   31.27    0.98
   0 -15  -4   30.24    1.22
   0  15  -4   30.50    1.20
   0  15  -4   30.85    1.20
   0  15   4   30.82    0.90
   0  15  -4   29.61    1.08
   0  15  -4   30.77    0.91
   0  15   4   29.24    1.18
   1 -15   4   16.34    0.63
  -1 -15  -4   15.60    0.69
  -1 -15  -4   15.75    0.55
  -1  15  -4   16.26    0.58
  -1  15  -4   16.08    0.68
  -1  15  -4   15.35    0.59
   1  15   4   15.26    0.54
  -1  15  -4   15.21    0.61
  -1  15  -4   17.19    0.78
  -1  15  -4   16.04    0.77
  -2 -15  -4   28.02    1.07
   2 -15   4   28.03    0.99
  -2  15  -4   29.06    1.25
  -2  15  -4   27.53    0.94
  -2  15  -4   28.26    0.97
  -2  15  -4   27.65    0.97
   2  15   4   28.44    0.84
  -2  15  -4   28.69    1.03
   3 -15   4    1.09    0.25
  -3  15  -4    1.05    0.24
  -3  15  -4    1.48    0.27
  -3  15  -4    0.82    0.24
   3  15   4    1.24    0.12
  -3  15  -4    1.14    0.24
   4 -15   4    0.39    0.23
  -4  15  -4    0.36    0.24
  -4  15  -4    0.29    0.25
   4  15   4    0.27    0.09
  -4  15  -4    0.24    0.24
   5 -15   4    2.22    0.36
   5 -15   4    1.47    0.33
  -5  15  -4    2.26    0.38
  -5  15  -4    1.21    0.34
   5  15   4    2.15    0.17
   6 -15   4    2.23    0.42
   6 -15   4    3.60    0.44
   6  15   4    2.86    0.23
  -6  15  -4    2.86    0.46
  -6  15  -4    3.04    0.47
   7 -15   4    0.90    0.36
   7 -15   4    1.59    0.37
  -7  15  -4    1.36    0.43
   7  15   4    1.75    0.21
   7 -16  -4    5.08    0.53
  -7  16   4    4.42    0.55
   7  16  -4    4.27    0.61
   6 -16  -4   11.65    0.76
   6  16  -4   14.11    0.89
  -6  16   4   11.67    0.77
   6  16  -4   13.59    0.47
  -5 -16   4   13.22    0.70
   5 -16  -4   12.09    0.71
   5  16  -4   13.03    0.43
   5  16  -4   11.53    0.77
  -5  16   4   12.05    0.71
   4 -16  -4    0.06    0.22
  -4 -16   4   -0.03    0.20
   4  16  -4    0.22    0.10
  -4  16   4   -0.16    0.23
   4  16  -4    0.20    0.26
  -4  16   4   -0.25    0.22
   3 -16  -4    4.39    0.41
  -3 -16   4    3.86    0.32
   3  16  -4    4.06    0.41
   3  16  -4    3.91    0.22
  -3  16   4    4.29    0.37
  -3  16   4    3.91    0.38
  -2 -16   4   20.69    0.71
   2 -16  -4   20.05    0.80
  -2  16   4   19.96    0.75
  -2  16   4   20.39    0.78
  -2  16   4   21.70    0.75
   2  16  -4   18.94    0.85
   2  16  -4   20.72    0.65
   1 -16  -4    2.04    0.29
  -1 -16   4    2.32    0.20
   1 -16  -4    2.61    0.26
  -1  16   4    2.40    0.29
  -1  16   4    2.57    0.23
   1  16  -4    2.36    0.21
   1  16  -4    2.15    0.30
  -1  16   4    2.48    0.26
   0 -16   4   18.01    0.67
   0 -16  -4   19.26    0.83
   0 -16  -4   18.03    0.66
   0  16  -4   18.10    0.60
   0  16  -4   17.79    0.76
   0  16   4   17.93    0.64
   0  16   4   19.42    0.78
   0  16   4   18.64    0.59
   0  16  -4   19.01    0.80
   0  16  -4   18.20    0.64
   0  16  -4   17.97    0.79
   1 -16   4   21.25    0.78
  -1 -16  -4   21.71    0.89
  -1 -16  -4   21.58    0.71
   1  16   4   21.63    0.70
  -1  16  -4   21.35    0.77
  -1  16  -4   21.15    0.73
  -1  16  -4   21.66    0.96
  -1  16  -4   21.40    0.96
  -1  16  -4   20.36    0.84
   2 -16   4   40.15    1.34
  -2  16  -4   40.06    1.31
  -2  16  -4   39.45    1.28
   2  16   4   42.18    1.17
  -2  16  -4   40.99    1.31
  -2  16  -4   40.59    1.39
   3 -16   4    0.44    0.23
  -3  16  -4    0.92    0.24
  -3  16  -4    0.35    0.23
  -3  16  -4    0.60    0.24
   3  16   4    0.83    0.11
  -3  16  -4    0.62    0.22
   4 -16   4   10.30    0.62
  -4  16  -4    9.07    0.61
   4  16   4   11.30    0.37
  -4  16  -4   10.57    0.61
  -4  16  -4   11.00    0.62
   5 -16   4    4.54    0.48
   5 -16   4    4.76    0.49
   5  16   4    4.41    0.23
  -5  16  -4    4.05    0.47
  -5  16  -4    4.13    0.47
   6 -16   4   12.10    0.77
   6 -16   4   13.61    0.78
   6  16   4   13.55    0.46
  -6  16  -4   11.97    0.79
   7 -16   4    1.25    0.37
   7 -16   4    1.03    0.37
  -7  16  -4    0.30    0.37
   7 -17  -4    7.93    0.66
   7  17  -4    7.18    0.76
  -7  17   4    8.97    0.76
   6 -17  -4    0.25    0.31
  -6  17   4    0.42    0.34
   6  17  -4    0.21    0.35
  -5 -17   4    5.46    0.50
   5 -17  -4    5.45    0.51
   5  17  -4    4.68    0.54
  -5  17   4    4.23    0.47
   5  17  -4    5.04    0.23
   4 -17  -4    0.38    0.26
  -4 -17   4    0.42    0.23
   4  17  -4    0.77    0.31
  -4  17   4    0.29    0.27
   4  17  -4    0.38    0.10
  -4  17   4    0.36    0.25
   3 -17  -4   14.22    0.70
  -3  17   4   14.52    0.68
   3  17  -4   15.99    0.50
  -3  17   4   14.29    0.66
   3  17  -4   15.48    0.75
   2 -17  -4    3.35    0.34
   2  17  -4    3.96    0.24
  -2  17   4    4.00    0.35
   2  17  -4    3.42    0.39
  -2  17   4    3.98    0.32
  -2  17   4    3.83    0.31
  -1 -17   4    5.67    0.32
   1 -17  -4    5.90    0.40
   1 -17  -4    6.76    0.49
   1  17  -4    6.51    0.33
  -1  17   4    5.99    0.44
  -1  17   4    5.87    0.39
  -1  17   4    6.20    0.34
   1  17  -4    5.52    0.44
   0 -17   4    1.25    0.19
   0 -17  -4    1.42    0.24
   0 -17  -4    1.51    0.21
   0  17  -4    1.37    0.15
   0  17   4    1.59    0.21
   0  17   4    1.45    0.14
   0  17  -4    1.57    0.22
   0  17  -4    1.47    0.23
   0  17   4    1.11    0.18
   0  17  -4    1.02    0.24
   0  17  -4    1.02    0.18
  -1 -17  -4    6.54    0.41
   1 -17   4    7.41    0.41
  -1  17  -4    6.34    0.48
  -1  17  -4    6.39    0.45
  -1  17  -4    6.42    0.41
  -1  17  -4    7.20    0.48
  -1  17  -4    5.95    0.34
   1  17   4    6.97    0.34
   2 -17   4    0.80    0.23
  -2  17  -4    0.55    0.22
  -2  17  -4    0.78    0.20
   2  17   4    0.32    0.12
  -2  17  -4    0.82    0.23
   3 -17   4   35.06    1.28
  -3  17  -4   36.24    1.23
  -3  17  -4   37.08    1.27
   3  17   4   37.50    1.04
  -3  17  -4   37.59    1.31
  -3  17  -4   34.95    1.25
   4 -17   4    0.12    0.24
  -4  17  -4   -0.08    0.25
  -4  17  -4    0.00    0.25
  -4  17  -4    0.22    0.26
   4  17   4   -0.06    0.08
  -4  17  -4   -0.10    0.24
   5 -17   4   26.96    1.12
   5 -17   4   26.47    1.10
  -5  17  -4   26.53    1.10
   6 -17   4    0.28    0.34
   6 -17   4    0.68    0.31
  -6  17  -4   -0.08    0.32
   7 -17   4    0.83    0.35
   7 -17   4    0.17    0.36
  -7  17  -4    0.28    0.40
   7 -18  -4    0.81    0.34
  -7  18   4    1.36    0.44
   7  18  -4    0.57    0.44
   6 -18  -4    2.35    0.42
   6  18  -4    2.09    0.48
  -6  18   4    2.79    0.47
   5 -18  -4    3.65    0.47
   5  18  -4    2.92    0.47
  -5  18   4    3.76    0.46
   4 -18  -4   39.87    1.44
  -4  18   4   40.62    1.42
  -4  18   4   40.98    1.40
   4  18  -4   41.62    1.13
   4  18  -4   37.00    1.51
   3 -18  -4    2.47    0.33
   3  18  -4    1.91    0.17
  -3  18   4    1.60    0.29
  -3  18   4    1.89    0.29
   2 -18  -4   10.13    0.55
  -2  18   4    8.94    0.47
   2  18  -4    9.68    0.39
   2  18  -4    9.10    0.59
  -2  18   4    9.58    0.52
  -1 -18   4    5.83    0.33
   1 -18  -4    5.10    0.39
   1  18  -4    5.13    0.32
  -1  18   4    5.51    0.33
  -1  18   4    5.46    0.42
   1  18  -4    4.89    0.43
  -1  18   4    4.86    0.37
   0 -18  -4    0.83    0.19
   0 -18   4    0.52    0.17
   0 -18  -4    0.43    0.20
   0  18   4    0.38    0.11
   0  18  -4    0.23    0.22
   0  18  -4    0.12    0.14
   0  18  -4    0.18    0.11
   0  18   4    0.20    0.15
   1 -18   4    1.88    0.25
  -1 -18  -4    1.34    0.22
   1  18   4    1.37    0.19
  -1  18  -4    1.54    0.28
  -1  18  -4    1.62    0.25
  -1  18  -4    1.53    0.26
  -1  18  -4    1.21    0.18
  -1  18  -4    1.51    0.28
   2 -18   4   14.76    0.68
  -2  18  -4   15.98    0.73
   2  18   4   15.83    0.54
  -2  18  -4   14.14    0.67
  -2  18  -4   17.05    0.66
   3 -18   4   -0.13    0.22
  -3  18  -4    0.09    0.24
  -3  18  -4    0.35    0.22
   3  18   4   -0.09    0.09
  -3  18  -4   -0.04    0.23
   4 -18   4   18.70    0.87
  -4  18  -4   19.21    0.86
  -4  18  -4   17.58    0.82
  -4  18  -4   19.59    0.87
   5 -18   4    2.28    0.41
   5 -18   4    1.86    0.37
  -5  18  -4    1.86    0.39
   6 -18   4    6.03    0.61
   6 -18   4    7.29    0.64
  -6  18  -4    5.88    0.61
   7 -18   4    0.54    0.39
   7 -18   4    1.23    0.39
  -7  18  -4   -0.07    0.39
   7 -19  -4   11.93    0.79
  -7  19   4   10.98    0.86
   7  19  -4    9.67    0.89
   6 -19  -4    7.46    0.65
   6  19  -4    5.60    0.64
  -6  19   4    6.15    0.60
   5 -19  -4   -0.03    0.31
   5  19  -4   -0.06    0.34
  -5  19   4    0.32    0.32
   4 -19  -4    1.16    0.32
   4  19  -4    1.56    0.14
  -4  19   4    1.39    0.34
  -4  19   4    1.82    0.33
   3 -19  -4    2.48    0.36
  -3  19   4    2.50    0.31
  -3  19   4    2.79    0.36
   3  19  -4    2.39    0.19
   2 -19  -4    0.31    0.23
  -2  19   4    0.38    0.23
  -2  19   4    0.39    0.19
   2  19  -4    0.34    0.26
   2  19  -4    0.20    0.14
   1 -19  -4    1.27    0.25
  -1  19   4    0.95    0.23
  -1  19   4    0.95    0.18
   1  19  -4    1.21    0.29
  -1  19   4    1.39    0.16
  -1  19   4    1.44    0.27
   1  19  -4    0.95    0.18
   0 -19   4   23.20    0.82
   0 -19  -4   23.75    1.01
   0 -19  -4   21.76    0.81
   0  19  -4   22.61    0.71
   0  19   4   22.16    0.68
   0  19   4   21.61    0.79
   0  19  -4   22.26    0.93
   0  19  -4   22.25    0.80
   1 -19   4   20.49    0.81
  -1  19  -4   21.57    0.98
  -1  19  -4   20.31    0.73
  -1  19  -4   21.22    0.89
   1  19   4   21.38    0.73
  -1  19  -4   21.54    0.81
   2 -19   4    4.49    0.40
  -2  19  -4    5.01    0.41
  -2  19  -4    4.82    0.37
   2  19   4    4.89    0.28
  -2  19  -4    4.32    0.42
   3 -19   4   15.10    0.75
  -3  19  -4   16.65    0.75
  -3  19  -4   15.51    0.74
  -3  19  -4   14.71    0.69
   3  19   4   15.28    0.51
   4 -19   4    2.92    0.40
  -4  19  -4    3.04    0.40
  -4  19  -4    2.28    0.36
  -4  19  -4    3.01    0.41
   5 -19   4   10.66    0.72
   5 -19   4   10.61    0.72
  -5  19  -4   10.25    0.70
   6 -19   4    0.25    0.33
   6 -19   4   -0.57    0.31
  -6  19  -4    0.04    0.36
   6 -20  -4    5.14    0.58
  -6  20   4    5.44    0.60
   5 -20  -4   16.34    0.89
  -5  20   4   15.37    0.84
   4 -20  -4    0.18    0.29
  -4  20   4    0.07    0.26
  -4  20   4    0.01    0.28
   3 -20  -4    0.82    0.29
  -3  20   4    0.81    0.26
  -3  20   4    1.16    0.30
   3  20  -4    1.56    0.17
   2 -20  -4    2.16    0.32
   2  20  -4    2.11    0.21
   2  20  -4    1.95    0.36
  -2  20   4    2.57    0.33
  -2  20   4    1.94    0.26
   1 -20  -4    5.14    0.41
   1  20  -4    4.47    0.45
  -1  20   4    5.02    0.39
  -1  20   4    4.88    0.32
   1  20  -4    4.61    0.34
   0 -20   4    4.81    0.35
   0 -20  -4    4.28    0.34
   0 -20  -4    3.99    0.40
   0  20  -4    3.33    0.39
   0  20  -4    4.59    0.25
   0  20   4    4.05    0.32
   0  20   4    4.35    0.22
   0  20  -4    4.01    0.33
   1 -20   4    0.76    0.23
  -1  20  -4    0.62    0.23
  -1  20  -4    0.65    0.16
   1  20   4    0.61    0.18
  -1  20  -4    0.87    0.27
   2 -20   4   53.03    1.72
  -2  20  -4   51.55    1.62
  -2  20  -4   51.36    1.78
   2  20   4   54.17    1.53
  -2  20  -4   53.58    1.69
   3 -20   4    0.84    0.29
  -3  20  -4    1.53    0.28
   3  20   4    1.37    0.15
  -3  20  -4    1.70    0.33
  -3  20  -4    1.72    0.34
   4 -20   4   11.46    0.71
  -4  20  -4   12.81    0.73
  -4  20  -4   12.57    0.70
  -4  20  -4   12.92    0.70
   5 -20   4    0.22    0.30
   5 -20   4   -0.39    0.30
  -5  20  -4    0.28    0.33
   6 -20   4    1.84    0.45
   6 -20   4    2.16    0.44
  -6  20  -4    2.17    0.46
   6 -21  -4    0.17    0.34
  -6  21   4    0.41    0.39
   5 -21  -4    6.01    0.58
  -5  21   4    6.04    0.57
   4 -21  -4   -0.27    0.28
  -4  21   4    0.08    0.27
  -4  21   4   -0.10    0.29
   3 -21  -4    3.25    0.41
   3  21  -4    2.80    0.22
  -3  21   4    3.09    0.36
  -3  21   4    2.90    0.39
   2 -21  -4    0.95    0.27
   2  21  -4    0.90    0.18
  -2  21   4    0.97    0.27
  -2  21   4    0.87    0.23
   2  21  -4    1.09    0.31
   1 -21  -4   14.13    0.66
   1  21  -4   15.21    0.77
  -1  21   4   13.59    0.65
  -1  21   4   14.11    0.55
   1  21  -4   14.79    0.59
   0 -21   4   43.44    1.38
   0 -21  -4   41.39    1.36
   0  21   4   43.65    1.18
   0  21  -4   42.50    1.21
   0  21  -4   39.44    1.33
   0  21   4   43.56    1.34
   0  21  -4   40.34    1.51
   1 -21   4   11.74    0.60
  -1  21  -4   10.95    0.65
  -1  21  -4   11.84    0.49
   1  21   4   11.48    0.50
  -1  21  -4   10.43    0.56
   2 -21   4    4.30    0.41
  -2  21  -4    3.79    0.41
  -2  21  -4    4.42    0.35
   2  21   4    4.25    0.30
  -2  21  -4    4.73    0.45
   3 -21   4    4.35    0.46
   3  21   4    5.37    0.27
  -3  21  -4    4.97    0.48
  -3  21  -4    5.19    0.49
  -3  21  -4    5.14    0.44
   4 -21   4   -0.06    0.28
  -4  21  -4   -0.02    0.27
  -4  21  -4    0.34    0.30
   5 -21   4   16.74    0.92
   5 -21   4   15.04    0.91
  -5  21  -4   17.47    0.89
   6 -21   4    2.02    0.44
   6 -21   4    2.17    0.46
  -6  21  -4    2.09    0.46
   6 -22  -4    4.32    0.57
  -6  22   4    3.30    0.52
   5 -22  -4    2.67    0.47
  -5  22   4    3.30    0.47
   4 -22  -4    2.54    0.42
  -4  22   4    2.41    0.41
  -4  22   4    2.99    0.40
   3 -22  -4   -0.08    0.28
  -3  22   4    0.38    0.27
   3  22  -4    0.12    0.14
  -3  22   4    0.16    0.24
   2 -22  -4    3.21    0.38
  -2  22   4    2.29    0.34
  -2  22   4    2.16    0.28
   2  22  -4    3.14    0.27
   2  22  -4    2.64    0.42
   1 -22  -4    0.35    0.24
  -1  22   4    0.48    0.16
  -1  22   4    0.58    0.24
   1  22  -4    0.62    0.20
   1  22  -4    0.55    0.29
   0 -22  -4   13.48    0.62
   0 -22   4   13.40    0.61
   0  22  -4   13.38    0.74
   0  22   4   12.09    0.59
   0  22  -4   13.71    0.46
   0  22  -4   12.86    0.60
   1 -22   4   12.40    0.63
   1  22   4   11.53    0.53
  -1  22  -4   12.57    0.63
  -1  22  -4   11.40    0.50
  -1  22  -4   12.61    0.70
   2 -22   4    9.01    0.58
  -2  22  -4    7.75    0.54
   2  22   4    7.46    0.38
  -2  22  -4    7.42    0.46
  -2  22  -4    8.23    0.60
   3 -22   4    0.36    0.28
  -3  22  -4   -0.29    0.24
  -3  22  -4    0.06    0.27
  -3  22  -4   -0.11    0.21
   3  22   4    0.03    0.11
   4 -22   4    0.99    0.36
  -4  22  -4    1.88    0.40
  -4  22  -4    2.17    0.37
   5 -22   4    1.02    0.41
   5 -22   4    0.80    0.36
  -5  22  -4    0.22    0.34
   6 -22   4   13.70    0.89
   6 -22   4   12.59    0.91
  -6  22  -4   12.53    0.89
   6 -23  -4    2.24    0.47
  -6  23   4    3.36    0.53
   5 -23  -4    8.43    0.71
  -5  23   4    9.84    0.73
   4 -23  -4    2.15    0.41
  -4  23   4    2.80    0.45
  -4  23   4    2.64    0.39
   3 -23  -4    0.40    0.31
  -3  23   4   -0.20    0.23
  -3  23   4    0.62    0.30
   3  23  -4    0.34    0.15
   2 -23  -4    1.19    0.31
   2  23  -4    1.34    0.22
  -2  23   4    1.31    0.32
   2  23  -4    1.45    0.37
  -2  23   4    1.14    0.24
   1 -23  -4   18.03    0.81
  -1  23   4   18.42    0.66
   1  23  -4   17.87    0.92
  -1  23   4   18.70    0.80
   1  23  -4   19.82    0.73
   0 -23   4    0.52    0.23
   0  23  -4    0.64    0.22
   0  23   4    0.45    0.21
   0  23  -4    0.76    0.30
   1 -23   4   32.36    1.18
  -1  23  -4   33.32    1.05
  -1  23  -4   31.26    1.27
  -1  23  -4   33.30    1.18
   1  23   4   32.19    1.07
   2 -23   4    0.37    0.29
   2  23   4    0.90    0.19
  -2  23  -4    1.19    0.31
  -2  23  -4    0.97    0.31
  -2  23  -4    0.87    0.23
   3 -23   4    2.14    0.38
   3  23   4    1.83    0.19
  -3  23  -4    2.53    0.41
  -3  23  -4    2.02    0.33
  -3  23  -4    1.94    0.38
   4 -23   4    0.30    0.32
  -4  23  -4    1.25    0.34
  -4  23  -4    0.63    0.38
   5 -23   4    6.83    0.65
   5 -23   4    7.68    0.69
  -5  23  -4    7.35    0.64
   5 -24  -4    0.21    0.34
  -5  24   4    0.35    0.35
   4 -24  -4    7.34    0.65
  -4  24   4    7.51    0.65
  -4  24   4    7.70    0.58
   3 -24  -4    0.24    0.33
  -3  24   4    0.90    0.33
  -3  24   4    0.47    0.26
   3  24  -4    0.91    0.18
   2 -24  -4   15.05    0.79
  -2  24   4   14.39    0.65
   2  24  -4   16.13    0.90
  -2  24   4   15.17    0.75
   2  24  -4   16.16    0.62
   1 -24  -4   -0.35    0.22
   1  24  -4   -0.03    0.29
  -1  24   4   -0.08    0.22
  -1  24   4    0.24    0.15
   1  24  -4   -0.18    0.18
   0  24  -4    3.15    0.43
   0  24   4    2.96    0.33
   0  24  -4    2.99    0.33
   1 -24   4    7.50    0.54
  -1  24  -4    6.57    0.57
  -1  24  -4    6.92    0.39
   1  24   4    7.41    0.44
  -1  24  -4    7.87    0.56
   2 -24   4    4.29    0.47
   2  24   4    6.25    0.37
  -2  24  -4    5.47    0.52
  -2  24  -4    4.98    0.49
  -2  24  -4    5.14    0.40
   3 -24   4   -0.22    0.28
   3  24   4    0.08    0.13
  -3  24  -4   -0.13    0.22
  -3  24  -4    0.18    0.28
  -3  24  -4    0.08    0.31
   4 -24   4    0.39    0.35
  -4  24  -4    0.32    0.30
  -4  24  -4    0.26    0.34
   5 -24   4    1.19    0.41
   5 -24   4    1.44    0.45
  -5  24  -4    1.30    0.41
   5 -25  -4    8.98    0.77
  -5  25   4   11.20    0.76
   4 -25  -4    2.10    0.43
  -4  25   4    1.13    0.39
  -4  25   4    1.59    0.35
   3 -25  -4    6.08    0.57
  -3  25   4    5.38    0.46
   3  25  -4    4.95    0.33
  -3  25   4    5.34    0.55
   2 -25  -4    1.30    0.35
  -2  25   4    1.43    0.25
   2  25  -4    1.21    0.23
  -2  25   4    1.32    0.34
   1 -25  -4   11.80    0.66
  -1  25   4   11.87    0.48
   1  25  -4   11.59    0.58
  -1  25   4   11.47    0.65
   1  25  -4   12.33    0.78
   0  25  -4    0.37    0.32
   0  25   4    0.13    0.21
   0  25  -4    0.44    0.23
   1 -25   4    3.06    0.38
  -1  25  -4    2.73    0.39
  -1  25  -4    2.82    0.26
  -1  25  -4    3.46    0.47
   1  25   4    2.70    0.31
   2 -25   4   -0.10    0.27
  -2  25  -4   -0.03    0.30
  -2  25  -4    0.43    0.30
   2  25   4   -0.05    0.17
  -2  25  -4   -0.05    0.19
   3 -25   4    2.40    0.42
   3  25   4    2.64    0.22
  -3  25  -4    2.47    0.44
  -3  25  -4    2.93    0.43
  -3  25  -4    2.48    0.36
   4 -25   4    0.26    0.34
  -4  25  -4   -0.57    0.31
  -4  25  -4    0.57    0.31
   5 -25   4    1.38    0.43
   5 -25   4    1.63    0.49
  -5  25  -4    1.60    0.42
   5 -26  -4    0.85    0.41
  -5  26   4    1.02    0.39
   4 -26  -4   12.27    0.80
  -4  26   4   10.74    0.70
  -4  26   4   10.75    0.80
   3 -26  -4    0.95    0.37
  -3  26   4    0.93    0.28
  -3  26   4    1.12    0.37
   3  26  -4    1.18    0.21
   2 -26  -4   25.14    1.09
   2  26  -4   26.79    0.90
  -2  26   4   24.70    1.06
  -2  26   4   25.00    0.92
   1 -26  -4    0.39    0.29
  -1  26   4    0.81    0.29
   1  26  -4    0.80    0.36
   1  26  -4    0.99    0.26
   0  26  -4    3.00    0.46
   0  26   4    3.69    0.37
   0  26  -4    3.94    0.40
   1 -26   4    0.91    0.30
   1  26   4    0.53    0.23
  -1  26  -4    0.54    0.33
  -1  26  -4   -0.04    0.28
  -1  26  -4    0.38    0.17
   2 -26   4   11.16    0.73
   2  26   4   11.80    0.53
  -2  26  -4   10.94    0.76
  -2  26  -4   12.17    0.59
  -2  26  -4   11.74    0.75
   3 -26   4    0.15    0.33
  -3  26  -4    0.07    0.25
   3  26   4    0.21    0.14
  -3  26  -4    0.66    0.32
  -3  26  -4   -0.37    0.31
   4 -26   4    0.35    0.35
  -4  26  -4    0.22    0.35
  -4  26  -4    0.07    0.30
   5 -26   4   -0.46    0.35
   5 -26   4    1.28    0.46
  -5  26  -4    0.53    0.38
   4 -27  -4    1.78    0.45
  -4  27   4    1.86    0.37
  -4  27   4    1.87    0.45
   3 -27  -4   12.34    0.83
   3  27  -4   13.81    0.53
  -3  27   4   12.10    0.67
  -3  27   4   11.04    0.76
   2 -27  -4    0.12    0.31
  -2  27   4    1.16    0.34
   2  27  -4    0.50    0.22
  -2  27   4    0.30    0.20
   1 -27  -4    8.68    0.63
   1  27  -4    8.79    0.75
  -1  27   4   10.17    0.63
   1  27  -4    9.19    0.55
   0  27  -4    3.08    0.37
   0  27   4    3.14    0.37
   0  27  -4    2.95    0.48
   1 -27   4    0.48    0.29
   1  27   4   -0.15    0.20
  -1  27  -4   -0.03    0.29
  -1  27  -4    0.36    0.35
   2 -27   4    0.35    0.32
  -2  27  -4    0.40    0.22
  -2  27  -4    0.37    0.34
   2  27   4    0.24    0.19
  -2  27  -4    0.48    0.35
   3 -27   4    2.30    0.45
   3  27   4    2.39    0.22
  -3  27  -4    2.12    0.45
  -3  27  -4    2.26    0.36
   4 -27   4    7.22    0.68
  -4  27  -4    5.86    0.64
  -4  27  -4    7.10    0.60
   4 -28  -4    1.15    0.44
  -4  28   4    0.58    0.40
  -4  28   4    1.02    0.34
   3 -28  -4    0.45    0.37
  -3  28   4   -0.60    0.30
  -3  28   4    0.10    0.25
   3  28  -4    0.00    0.18
   2 -28  -4    8.49    0.66
  -2  28   4    8.75    0.65
   2  28  -4    8.67    0.50
  -2  28   4    9.20    0.49
   1 -28  -4    0.41    0.34
  -1  28   4    0.76    0.31
   1  28  -4    0.90    0.40
   1  28  -4    0.93    0.28
   0  28  -4    2.74    0.39
   0  28   4    2.97    0.38
   0  28  -4    2.74    0.48
   1 -28   4    3.25    0.44
  -1  28  -4    3.53    0.50
  -1  28  -4    2.79    0.43
   1  28   4    3.51    0.36
   2 -28   4    5.64    0.58
  -2  28  -4    6.96    0.65
  -2  28  -4    6.80    0.46
   2  28   4    6.27    0.41
  -2  28  -4    6.41    0.59
   3 -28   4    0.00    0.34
   3  28   4    0.13    0.15
  -3  28  -4    0.09    0.25
  -3  28  -4   -0.06    0.34
   4 -28   4    1.09    0.43
  -4  28  -4    1.32    0.37
  -4  28  -4    1.16    0.45
   4 -29  -4    0.25    0.41
  -4  29   4    0.36    0.32
  -4  29   4    0.73    0.41
   3 -29  -4    1.92    0.46
  -3  29   4    2.31    0.33
   3  29  -4    1.80    0.24
  -3  29   4    2.73    0.48
   2 -29  -4   -0.17    0.33
  -2  29   4    0.27    0.31
   2  29  -4    0.12    0.23
  -1  29   4   11.46    0.70
   1  29  -4   10.18    0.63
   1  29  -4   12.13    0.92
   0  29  -4   -0.14    0.27
   0  29  -4   -0.18    0.33
   0  29   4   -0.40    0.23
   1 -29   4    2.27    0.41
   1  29   4    1.91    0.31
  -1  29  -4    1.97    0.47
  -1  29  -4    1.91    0.39
   2 -29   4    0.80    0.38
   2  29   4    0.20    0.20
  -2  29  -4    0.53    0.36
  -2  29  -4    0.15    0.21
  -2  29  -4    1.01    0.38
   3 -29   4    5.26    0.60
   3  29   4    4.26    0.30
  -3  29  -4    4.41    0.44
  -3  29  -4    3.70    0.55
   3 -30  -4   -0.39    0.33
  -3  30   4    0.02    0.24
  -3  30   4    0.03    0.36
   3  30  -4    0.04    0.19
   2 -30  -4    6.70    0.63
  -2  30   4    7.31    0.64
   2  30  -4    7.68    0.50
  -1  30   4    0.84    0.33
   1  30  -4    1.04    0.31
   0  30  -4    0.70    0.31
   0  30  -4    0.12    0.38
   0  30   4    0.16    0.28
  -1  30  -4    0.20    0.32
   1  30   4    0.08    0.23
  -1  30  -4    0.63    0.38
   2 -30   4    2.73    0.47
  -2  30  -4    2.92    0.49
  -2  30  -4    2.02    0.45
   2  30   4    2.47    0.30
   3 -30   4    0.31    0.38
  -3  30  -4    0.43    0.27
  -3  30  -4    1.06    0.45
   2 -31  -4    1.25    0.39
  -2  31   4    1.14    0.39
   2  31  -4    0.62    0.27
  -1  31   4    7.22    0.62
   1  31  -4    8.20    0.59
   0  31  -4    0.87    0.43
   0  31   4    0.76    0.31
   0  31  -4    1.19    0.36
  -1  31  -4    1.20    0.40
   1  31   4    2.02    0.33
  -1  31  -4    1.15    0.44
   2 -31   4   -0.13    0.34
  -2  31  -4    0.21    0.38
   2  31   4    0.00    0.20
  -2  31  -4    0.27    0.39
   2 -32  -4    0.67    0.38
   2  32  -4    0.47    0.25
  -2  32   4    0.66    0.39
   1  32  -4    0.38    0.28
  -1  32   4    0.02    0.32
   0  32  -4    0.89    0.45
   0  32  -4    2.06    0.39
   0  32   4    1.72    0.36
   1  32   4    2.41    0.36
  -1  32  -4    1.85    0.43
  -1  32  -4    2.89    0.52
   8   0  -5    0.23    0.38
   8   0  -5   -0.03    0.27
   7   0  -5   16.15    0.78
   7   0  -5   16.14    0.93
   6   0  -5    0.10    0.22
  -6   0   5    0.10    0.25
   5   0  -5   35.70    1.17
  -5   0   5   36.46    1.29
  -4   0   5    0.02    0.13
  -4   0   5   -0.05    0.15
   4   0  -5    0.01    0.14
  -4   0   5    0.02    0.13
   4   0  -5   -0.02    0.14
   4   0  -5   -0.07    0.10
   3   0  -5   11.83    0.56
  -3   0   5   12.11    0.45
   3   0  -5   12.28    0.43
  -3   0   5   11.64    0.57
  -3   0   5   11.23    0.49
   3   0  -5   11.34    0.45
   2   0  -5    0.11    0.11
  -2   0   5    0.07    0.10
  -2   0   5    0.09    0.10
  -2   0   5   -0.03    0.07
   2   0  -5    0.04    0.10
   2   0  -5    0.01    0.08
   1   0  -5   15.26    0.66
  -1   0   5   16.89    0.67
  -1   0   5   16.75    0.52
   1   0  -5   15.94    0.51
  -1   0   5   17.01    0.52
   1   0  -5   16.17    0.55
   0   0  -5   -0.08    0.16
   0   0   5   -0.13    0.10
   0   0  -5   -0.29    0.10
   0   0  -5   -0.32    0.08
   0   0   5   -0.13    0.09
   0   0   5   -0.22    0.09
   0   0  -5   -0.24    0.09
   0   0   5   -0.16    0.09
   1   0   5   16.80    0.72
   1   0   5   17.55    0.56
  -1   0  -5   18.21    0.58
  -1   0  -5   18.20    0.56
  -1   0  -5   20.59    0.77
  -1   0  -5   17.11    0.56
   1   0   5   17.97    0.56
   2   0   5    0.04    0.09
   2   0   5   -0.02    0.08
   2   0   5    0.03    0.10
   2   0   5   -0.01    0.08
  -2   0  -5    0.03    0.10
  -2   0  -5   -0.14    0.10
  -2   0  -5    0.04    0.12
  -3   0  -5    8.90    0.48
   3   0   5    8.16    0.34
   3   0   5    8.05    0.36
   3   0   5    8.49    0.38
  -3   0  -5    8.34    0.38
   3   0   5    8.02    0.35
  -3   0  -5    8.05    0.36
   4   0   5   -0.13    0.14
   4   0   5   -0.09    0.10
  -4   0  -5    0.23    0.16
  -4   0  -5   -0.02    0.17
   4   0   5   -0.11    0.12
  -4   0  -5   -0.02    0.13
   4   0   5   -0.14    0.13
  -4   0  -5   -0.01    0.16
   5   0   5   39.47    1.21
   5   0   5   42.35    1.42
   5   0   5   39.66    1.29
  -5   0  -5   39.38    1.32
   6   0   5    0.02    0.23
   6   0   5    0.02    0.24
   6   0   5   -0.05    0.13
  -6   0  -5    0.17    0.21
  -7   0  -5    6.28    0.54
   7   0   5    6.10    0.52
   8   0   5    0.00    0.29
   8  -1  -5    8.89    0.67
   8  -1  -5    9.11    0.82
   8   1  -5    9.78    0.64
   8   1  -5    7.73    0.76
   7  -1  -5   -0.28    0.32
   7  -1  -5    0.36    0.27
   7   1  -5    0.02    0.32
   7   1  -5    0.38    0.25
  -6  -1   5   46.14    1.61
   6  -1  -5   44.04    1.47
   6   1  -5   44.32    1.45
   6   1  -5   43.84    1.68
  -6   1   5   47.06    1.62
   5  -1  -5   77.45    2.30
  -5  -1   5   79.30    2.94
   5  -1  -5   79.86    2.28
  -5  -1   5   79.00    2.47
  -5   1   5   80.58    2.47
   5   1  -5   78.18    2.28
   4  -1  -5    7.20    0.39
  -4  -1   5    7.20    0.45
   4  -1  -5    7.25    0.45
   4  -1  -5    7.32    0.34
  -4  -1   5    7.63    0.37
   4   1  -5    6.10    0.36
  -4   1   5    7.57    0.48
  -4   1   5    7.25    0.43
   4   1  -5    7.95    0.44
  -4   1   5    6.77    0.38
   4   1  -5    6.85    0.31
   3  -1  -5    0.32    0.12
   3  -1  -5    0.38    0.14
  -3  -1   5    0.31    0.12
   3  -1  -5    0.32    0.13
  -3  -1   5    0.32    0.12
   3   1  -5    0.38    0.10
  -3   1   5    0.40    0.15
   3   1  -5    0.37    0.12
  -3   1   5    0.46    0.13
  -3   1   5    0.39    0.16
  -2  -1   5    0.20    0.10
  -2  -1   5    0.44    0.13
   2  -1  -5    0.17    0.11
  -2  -1   5    0.10    0.11
   2  -1  -5    0.33    0.10
   2  -1  -5    0.18    0.12
   2   1  -5    0.30    0.12
   2   1  -5    0.02    0.06
  -2   1   5    0.03    0.10
   2   1  -5    0.25    0.10
  -2   1   5   -0.04    0.11
  -2   1   5    0.21    0.10
   1  -1  -5   18.69    0.77
  -1  -1   5   18.98    0.64
  -1  -1   5   20.39    0.62
   1  -1  -5   20.51    0.60
   1  -1  -5   18.28    0.63
  -1  -1   5   18.42    0.76
  -1  -1   5   20.15    0.60
  -1   1   5   19.08    0.77
   1   1  -5   19.21    0.60
   1   1  -5   19.33    0.64
   1   1  -5   20.22    0.61
   1   1  -5   19.42    0.77
  -1   1   5   20.93    0.61
  -1   1   5   20.36    0.61
   0  -1  -5  147.49    4.03
   0  -1  -5  145.63    4.12
   0  -1   5  138.81    3.90
   0  -1   5  144.62    3.90
   0  -1   5  145.76    4.11
   0  -1  -5  145.47    3.91
   0  -1  -5  147.71    3.90
   0   1   5  142.31    5.03
   0   1   5  145.51    3.91
   0   1  -5  145.70    4.11
   0   1   5  147.73    3.90
   0   1  -5  153.60    3.91
   0   1  -5  151.28    3.91
   0   1  -5  146.28    3.91
   1  -1   5   19.00    0.59
   1  -1   5   18.01    0.58
  -1  -1  -5   19.44    0.60
  -1  -1  -5   18.76    0.58
  -1  -1  -5   18.49    0.74
  -1   1  -5   18.38    0.75
  -1   1  -5   17.79    0.58
   1   1   5   18.59    0.58
   1   1   5   19.13    0.58
  -1   1  -5   18.82    0.58
   1   1   5   18.27    0.57
   1   1   5   18.43    0.74
  -1   1  -5   18.83    0.61
   2  -1   5  161.41    4.39
   2  -1   5  163.16    4.66
  -2  -1  -5  161.97    4.40
   2  -1   5  151.33    4.26
   2  -1   5  159.20    4.28
  -2  -1  -5  164.19    4.26
  -2  -1  -5  154.05    5.50
  -2   1  -5  151.99    4.27
   2   1   5  156.20    4.25
  -2   1  -5  161.69    4.41
   2   1   5  160.32    4.27
  -2   1  -5  163.82    4.27
  -2   1  -5  158.07    5.52
   3  -1   5    0.17    0.13
   3  -1   5    0.30    0.12
  -3  -1  -5    0.15    0.12
   3  -1   5    0.36    0.12
   3  -1   5    0.43    0.11
  -3  -1  -5    0.44    0.15
  -3  -1  -5    0.44    0.12
   3   1   5    0.19    0.09
  -3   1  -5    0.40    0.16
  -3   1  -5    0.58    0.14
  -3   1  -5    0.29    0.15
   3   1   5    0.31    0.13
  -3   1  -5    0.26    0.13
   3   1   5    0.28    0.11
  -4  -1  -5    2.18    0.26
  -4  -1  -5    1.85    0.26
   4  -1   5    1.90    0.20
   4  -1   5    2.36    0.25
   4  -1   5    2.10    0.24
   4  -1   5    2.07    0.20
  -4  -1  -5    2.34    0.24
   4   1   5    2.00    0.21
   4   1   5    2.21    0.25
   4   1   5    2.16    0.19
  -4   1  -5    2.56    0.26
   4   1   5    2.41    0.18
  -4   1  -5    2.09    0.29
  -4   1  -5    1.60    0.25
  -4   1  -5    2.24    0.24
   5  -1   5    0.63    0.17
   5  -1   5    0.45    0.21
  -5  -1  -5    0.63    0.20
   5  -1   5    0.39    0.21
   5   1   5    0.49    0.22
   5   1   5    0.63    0.14
  -5   1  -5    0.24    0.20
   5   1   5    0.11    0.17
   6  -1   5   35.42    1.31
   6  -1   5   33.40    1.07
   6  -1   5   31.96    1.19
  -6  -1  -5   32.79    1.20
   6   1   5   33.97    1.19
   6   1   5   35.82    1.32
   6   1   5   35.18    1.03
  -6   1  -5   33.59    1.22
   7  -1   5    1.85    0.36
  -7   1  -5    1.32    0.33
   7   1   5    1.60    0.37
   7   1   5    1.89    0.35
   8  -1   5    7.58    0.63
   8   1   5    6.98    0.58
   8  -2  -5    6.29    0.67
   8  -2  -5    6.38    0.58
   8   2  -5    5.33    0.50
   8   2  -5    6.50    0.71
   7  -2  -5   20.75    1.04
   7  -2  -5   20.20    0.74
   7  -2  -5   19.79    0.90
   7   2  -5   19.23    0.85
   7   2  -5   18.87    1.02
   6  -2  -5    4.05    0.40
  -6  -2   5    4.79    0.46
  -6   2   5    4.24    0.44
   6   2  -5    4.35    0.51
   6   2  -5    4.92    0.38
  -5  -2   5   35.53    1.29
   5  -2  -5   36.56    1.19
  -5  -2   5   35.77    1.47
   5  -2  -5   35.80    1.14
   5  -2  -5   37.65    1.50
   5   2  -5   35.66    1.15
  -5   2   5   36.25    1.29
   4  -2  -5    0.04    0.14
   4  -2  -5    0.00    0.12
  -4  -2   5   -0.11    0.14
   4  -2  -5   -0.22    0.15
  -4  -2   5   -0.03    0.16
  -4   2   5    0.05    0.17
  -4   2   5   -0.10    0.15
  -4   2   5    0.14    0.15
   4   2  -5    0.02    0.13
  -3  -2   5    4.83    0.33
  -3  -2   5    4.51    0.26
   3  -2  -5    4.82    0.27
  -3  -2   5    4.83    0.32
   3  -2  -5    5.04    0.29
  -3   2   5    4.79    0.35
   3   2  -5    4.95    0.31
  -3   2   5    4.57    0.28
  -3   2   5    5.29    0.27
  -3   2   5    4.92    0.32
   2  -2  -5   87.72    2.44
   2  -2  -5   86.33    2.37
  -2  -2   5   84.70    2.50
   2  -2  -5   83.98    3.04
  -2  -2   5   85.59    3.02
  -2  -2   5   86.77    2.35
  -2   2   5   86.28    2.37
   2   2  -5   85.96    2.40
  -2   2   5   86.39    2.36
  -2   2   5   86.36    2.50
  -1  -2   5    1.26    0.14
  -1  -2   5    0.86    0.11
   1  -2  -5    1.20    0.14
   1  -2  -5    1.08    0.14
   1  -2  -5    0.79    0.13
  -1  -2   5    1.17    0.15
  -1  -2   5    1.39    0.13
  -1   2   5    1.40    0.20
   1   2  -5    1.07    0.12
   1   2  -5    0.91    0.12
  -1   2   5    1.16    0.13
   1   2  -5    1.01    0.14
  -1   2   5    1.22    0.14
   1   2  -5    1.19    0.12
   0  -2  -5   42.02    1.59
   0  -2   5   44.77    1.27
   0  -2  -5   45.07    1.27
   0  -2   5   43.93    1.23
   0  -2  -5   44.49    1.31
   0  -2   5   42.26    1.30
   0  -2   5   45.26    1.24
   0  -2  -5   42.75    1.23
   0   2   5   45.79    1.23
   0   2  -5   43.99    1.23
   0   2  -5   44.45    1.24
   0   2  -5   43.12    1.59
   0   2   5   45.93    1.24
   0   2   5   42.14    1.58
   0   2  -5   43.27    1.29
   0   2  -5   45.21    1.24
   0   2   5   44.17    1.27
  -1  -2  -5  107.89    2.99
  -1  -2  -5  111.23    2.89
   1  -2   5  109.59    2.91
  -1  -2  -5  105.69    3.73
   1  -2   5  105.26    3.75
   1  -2   5  106.75    2.91
   1   2   5  106.64    2.90
   1   2   5  108.69    3.73
  -1   2  -5  108.84    3.00
  -1   2  -5  108.82    2.91
  -1   2  -5  107.48    2.91
  -1   2  -5  104.49    3.05
   1   2   5  106.29    2.89
   1   2   5  107.96    2.97
   2  -2   5   24.22    0.77
  -2  -2  -5   24.22    0.95
   2  -2   5   23.51    0.77
   2  -2   5   25.74    0.79
   2  -2   5   24.32    0.76
  -2  -2  -5   25.15    0.77
  -2  -2  -5   25.49    0.74
  -2   2  -5   23.59    0.79
  -2   2  -5   24.72    0.76
   2   2   5   24.88    0.82
   2   2   5   22.32    0.73
  -2   2  -5   25.40    0.76
   2   2   5   24.09    0.73
  -2   2  -5   25.39    0.99
  -3  -2  -5   14.00    0.54
   3  -2   5   15.42    0.55
   3  -2   5   14.99    0.57
  -3  -2  -5   15.52    0.69
  -3  -2  -5   15.93    0.54
   3  -2   5   15.10    0.54
   3  -2   5   16.24    0.57
   3   2   5   16.25    0.61
  -3   2  -5   15.45    0.56
  -3   2  -5   15.60    0.55
  -3   2  -5   15.20    0.73
  -3   2  -5   14.55    0.57
   3   2   5   15.56    0.51
   4  -2   5   13.90    0.56
   4  -2   5   12.09    0.50
  -4  -2  -5   12.25    0.52
  -4  -2  -5   12.20    0.63
  -4  -2  -5   13.44    0.65
   4  -2   5   12.84    0.51
   4  -2   5   12.72    0.55
   4   2   5   12.91    0.58
   4   2   5   13.02    0.51
  -4   2  -5   12.54    0.54
  -4   2  -5   12.40    0.68
   4   2   5   12.82    0.45
  -4   2  -5   11.84    0.67
  -4   2  -5   13.18    0.56
   5  -2   5   28.99    1.06
  -5  -2  -5   29.93    0.99
   5  -2   5   27.58    0.93
   5  -2   5   27.65    1.00
   5  -2   5   26.90    0.93
   5   2   5   28.31    1.08
   5   2   5   28.23    0.86
  -5   2  -5   27.65    1.01
   5   2   5   28.46    0.96
   6  -2   5    0.38    0.24
   6  -2   5   -0.14    0.22
   6  -2   5    0.14    0.17
  -6  -2  -5   -0.12    0.19
   6   2   5    0.32    0.21
  -6   2  -5    0.03    0.21
   6   2   5    0.37    0.25
   7  -2   5    1.76    0.36
   7   2   5    1.98    0.34
   7   2   5    2.29    0.42
  -7   2  -5    1.87    0.38
   8  -2   5    0.20    0.31
   8   2   5    0.02    0.27
   8  -3  -5    1.91    0.45
   8  -3  -5    2.38    0.42
   8   3  -5    2.47    0.52
   8   3  -5    0.92    0.30
   7  -3  -5    0.56    0.36
   7  -3  -5    0.91    0.31
   7   3  -5    0.78    0.38
   7   3  -5    0.59    0.26
   6  -3  -5   17.38    0.77
  -6  -3   5   17.01    0.84
  -6   3   5   19.27    0.86
   6   3  -5   16.76    0.72
   6   3  -5   18.16    0.91
   5  -3  -5    9.13    0.51
  -5  -3   5   10.20    0.59
   5  -3  -5   10.29    0.47
  -5  -3   5   10.20    0.57
   5  -3  -5   11.18    0.64
  -5   3   5   10.49    0.57
  -5   3   5   10.19    0.51
   5   3  -5    9.50    0.47
   5   3  -5    9.81    0.59
   4  -3  -5   72.78    2.07
   4  -3  -5   74.62    2.66
  -4  -3   5   70.24    2.20
   4  -3  -5   73.96    2.10
  -4  -3   5   71.75    2.60
  -4   3   5   74.20    2.08
  -4   3   5   69.68    2.19
   4   3  -5   64.36    2.01
  -4   3   5   71.15    2.66
   4   3  -5   73.06    2.57
   3  -3  -5    3.39    0.27
   3  -3  -5    3.59    0.26
   3  -3  -5    3.55    0.31
  -3  -3   5    3.76    0.30
  -3  -3   5    4.20    0.29
  -3  -3   5    4.03    0.23
  -3   3   5    3.97    0.27
  -3   3   5    4.03    0.27
   3   3  -5    4.39    0.19
   3   3  -5    4.39    0.28
  -3   3   5    4.34    0.30
   3   3  -5    3.95    0.24
  -3   3   5    3.90    0.34
  -2  -3   5  223.91    5.80
   2  -3  -5  219.04    6.01
  -2  -3   5  217.30    6.14
  -2  -3   5  215.66    7.48
   2  -3  -5  218.16    5.83
   2   3  -5  218.26    5.96
  -2   3   5  224.94    5.84
   2   3  -5  219.74    6.17
  -2   3   5  214.14    7.52
  -2   3   5  225.50    5.84
  -2   3   5  219.81    6.13
   2   3  -5  204.27    7.46
  -1  -3   5   22.33    0.66
  -1  -3   5   22.80    0.68
   1  -3  -5   21.97    0.87
  -1  -3   5   21.75    0.85
  -1  -3   5   20.58    0.70
   1  -3  -5   22.69    0.67
   1   3  -5   21.35    0.70
   1   3  -5   22.04    0.67
  -1   3   5   21.02    0.86
   1   3  -5   23.00    0.66
   1   3  -5   21.24    0.84
  -1   3   5   21.94    0.67
  -1   3   5   22.75    0.68
   0  -3  -5    4.42    0.23
   0  -3  -5    4.52    0.25
   0  -3   5    4.33    0.22
   0  -3   5    4.24    0.22
   0  -3   5    4.70    0.22
   0  -3   5    4.12    0.23
   0  -3  -5    4.21    0.22
   0  -3  -5    4.04    0.27
   0  -3   5    3.95    0.27
   0  -3  -5    4.63    0.22
   0   3   5    4.44    0.22
   0   3  -5    4.46    0.22
   0   3   5    4.64    0.22
   0   3   5    4.57    0.21
   0   3  -5    5.30    0.33
   0   3  -5    4.57    0.21
   0   3  -5    4.46    0.22
   1  -3   5  149.46    3.92
  -1  -3  -5  138.67    5.02
   1  -3   5  143.79    3.91
  -1  -3  -5  149.36    4.02
  -1   3  -5  143.33    4.10
   1   3   5  142.25    3.88
   1   3   5  147.48    4.00
  -1   3  -5  153.61    3.92
   1   3   5  144.04    5.02
  -1   3  -5  147.13    3.91
   2  -3   5   95.58    2.67
  -2  -3  -5   93.80    3.41
   2  -3   5   98.61    2.68
   2  -3   5  101.11    2.87
  -2  -3  -5   99.63    2.73
   2  -3   5   96.43    2.75
   2   3   5   95.62    2.69
  -2   3  -5   99.09    2.68
   2   3   5   96.80    2.65
  -2   3  -5   96.03    2.67
   2   3   5   97.52    2.62
  -2   3  -5   99.34    2.77
  -3  -3  -5   15.17    0.54
   3  -3   5   14.86    0.55
   3  -3   5   16.09    0.56
  -3  -3  -5   14.90    0.52
  -3  -3  -5   14.56    0.66
   3  -3   5   14.07    0.54
   3  -3   5   14.02    0.56
  -3   3  -5   14.16    0.54
   3   3   5   15.68    0.60
  -3   3  -5   14.85    0.72
   3   3   5   14.92    0.47
   3   3   5   15.35    0.48
  -3   3  -5   14.18    0.57
  -3   3  -5   15.23    0.56
   4  -3   5    4.36    0.34
  -4  -3  -5    3.96    0.34
  -4  -3  -5    3.97    0.34
  -4  -3  -5    4.55    0.29
   4  -3   5    3.93    0.29
   4  -3   5    3.50    0.29
   4  -3   5    3.94    0.30
   4   3   5    3.89    0.22
  -4   3  -5    4.29    0.33
  -4   3  -5    3.97    0.32
   4   3   5    4.40    0.34
   4   3   5    4.28    0.28
  -4   3  -5    4.29    0.41
  -4   3  -5    4.06    0.39
   5  -3   5    4.79    0.38
   5  -3   5    5.58    0.34
  -5  -3  -5    5.24    0.37
   5  -3   5    4.14    0.38
   5  -3   5    4.70    0.36
  -5  -3  -5    4.54    0.41
   5   3   5    4.88    0.24
   5   3   5    4.77    0.35
   5   3   5    4.78    0.42
  -5   3  -5    4.98    0.41
   6  -3   5    8.01    0.45
   6  -3   5    9.15    0.58
   6  -3   5    7.13    0.55
   6   3   5    7.48    0.48
   6   3   5    8.19    0.59
  -6   3  -5    7.52    0.54
   7  -3   5    1.60    0.36
   7  -3   5    1.88    0.26
   7   3   5    1.10    0.37
  -7   3  -5    1.55    0.36
   7   3   5    1.85    0.32
   8  -3   5    2.92    0.48
  -8   3  -5    4.63    0.54
   8   3   5    3.70    0.43
   8  -4  -5   -0.18    0.35
   8  -4  -5   -0.10    0.31
   8   4  -5   -0.44    0.36
   8   4  -5    0.12    0.25
   7  -4  -5    0.21    0.29
   7   4  -5    0.44    0.34
   7   4  -5   -0.22    0.21
   6  -4  -5   12.76    0.64
  -6  -4   5   12.67    0.70
   6   4  -5   11.38    0.72
  -6   4   5   11.42    0.67
   6   4  -5   10.95    0.55
  -5  -4   5   14.52    0.70
   5  -4  -5   13.18    0.63
   5  -4  -5   14.01    0.60
  -5   4   5   14.96    0.69
  -5   4   5   14.26    0.64
   5   4  -5   14.08    0.72
   5   4  -5   15.01    0.45
   5   4  -5   14.65    0.58
  -4  -4   5    0.06    0.13
   4  -4  -5    0.14    0.17
   4  -4  -5    0.11    0.16
  -4  -4   5   -0.04    0.17
   4  -4  -5    0.09    0.15
  -4   4   5    0.06    0.17
  -4   4   5    0.32    0.16
   4   4  -5    0.08    0.12
   4   4  -5   -0.04    0.12
   3  -4  -5   40.83    1.27
  -3  -4   5   42.93    1.20
  -3  -4   5   40.37    1.53
   3  -4  -5   41.33    1.24
  -3  -4   5   40.39    1.32
   3  -4  -5   41.25    1.60
   3   4  -5   40.91    1.51
   3   4  -5   43.00    1.17
  -3   4   5   41.64    1.31
  -3   4   5   41.56    1.25
   3   4  -5   41.05    1.19
  -3   4   5   41.49    1.24
   2  -4  -5   14.94    0.70
   2  -4  -5   15.83    0.55
  -2  -4   5   15.74    0.58
   2  -4  -5   16.24    0.56
  -2  -4   5   15.52    0.65
  -2   4   5   16.94    0.56
   2   4  -5   16.94    0.57
   2   4  -5   16.29    0.49
  -2   4   5   15.83    0.55
  -2   4   5   15.88    0.57
   2   4  -5   16.18    0.64
   2   4  -5   15.50    0.50
  -2   4   5   15.34    0.70
   1  -4  -5   46.88    1.31
  -1  -4   5   45.39    1.36
  -1  -4   5   48.86    1.33
  -1  -4   5   43.65    1.66
   1   4  -5   45.49    1.66
  -1   4   5   47.88    1.32
  -1   4   5   46.93    1.32
   1   4  -5   46.23    1.39
   1   4  -5   46.35    1.32
   1   4  -5   45.54    1.37
   0  -4   5    0.21    0.09
   0  -4   5   -0.10    0.10
   0  -4  -5    0.12    0.08
   0  -4   5    0.16    0.09
   0  -4  -5    0.22    0.11
   0  -4  -5    0.02    0.11
   0  -4   5   -0.06    0.10
   0  -4  -5    0.01    0.10
   0  -4   5    0.11    0.10
   0   4   5   -0.10    0.06
   0   4  -5   -0.03    0.08
   0   4   5    0.05    0.07
   0   4  -5    0.06    0.09
   0   4   5   -0.01    0.10
   0   4  -5   -0.02    0.07
   0   4  -5   -0.04    0.11
   0   4  -5    0.05    0.08
   0   4   5    0.00    0.09
   0   4   5    0.18    0.09
   1  -4   5   47.01    1.34
  -1  -4  -5   44.17    1.69
   1  -4   5   48.07    1.35
  -1  -4  -5   47.21    1.36
   1   4   5   48.52    1.69
   1   4   5   48.48    1.31
  -1   4  -5   45.44    1.73
  -1   4  -5   47.35    1.34
  -1   4  -5   47.68    1.39
  -1   4  -5   48.33    1.34
   1   4   5   47.86    1.34
   2  -4   5  117.46    3.34
   2  -4   5  112.33    3.11
  -2  -4  -5  114.67    3.16
  -2  -4  -5  113.14    3.96
[truncated: 1,182,559 more chars]
