# Supplementary material for: Crystal structure of di­aqua­bis­(7-di­ethyl­amino-3-formyl-2-oxo-2H-chromen-4-olato-κ2 O 3,O 4)zinc(II) dimethyl sulfoxide disolvate
Source: Acta Crystallogr E Crystallogr Commun. 2016 Jun 24;72(Pt 7):1032–6. doi: 10.1107/S2056989016009853 (PMC4992932; doi:10.1107/S2056989016009853)
Supplement: Supplementary file 2 [file e-72-01032-Isup2.hkl]

data_I                                                                          
_shelx_title ' ZnCoumarin in P2(1)/n'                                           
_shelx_refln_list_code          4                                               
_shelx_F_calc_maximum      222.35                                               
_exptl_crystal_F_000       816.00                                               
_reflns_d_resolution_high  0.6093                                               
                                                                                
loop_                                                                           
 _space_group_symop_operation_xyz                                               
 'x, y, z'                                                                      
 '-x+1/2, y+1/2, -z+1/2'                                                        
 '-x, -y, -z'                                                                   
 'x-1/2, -y-1/2, z-1/2'                                                         
                                                                                
_cell_length_a     5.2704                                                       
_cell_length_b    20.2885                                                       
_cell_length_c    16.0314                                                       
_cell_angle_alpha  90.000                                                       
_cell_angle_beta   94.210                                                       
_cell_angle_gamma  90.000                                                       
                                                                                
_shelx_F_squared_multiplier     1.000                                           
                                                                                
loop_                                                                           
 _refln_index_h                                                                 
 _refln_index_k                                                                 
 _refln_index_l                                                                 
 _refln_F_squared_calc                                                          
 _refln_F_squared_meas                                                          
 _refln_F_squared_sigma                                                         
 _refln_observed_status                                                         
   2   0   0        933.60        887.71        19.36 o                         
   4   0   0       1226.33       1355.01        18.65 o                         
   6   0   0        182.29        173.17        11.46 o                         
   8   0   0         16.91         28.79        13.41 o                         
   1   1   0       9420.86       9918.11       109.39 o                         
   2   1   0         55.32         57.43         2.09 o                         
   3   1   0       1512.95       1614.26        14.16 o                         
   4   1   0        863.26        890.57        10.62 o                         
   5   1   0         41.64         44.51         3.40 o                         
   6   1   0        708.85        686.82        11.36 o                         
   7   1   0        278.91        268.81        13.46 o                         
   8   1   0        150.13        168.16        12.70 o                         
   0   2   0          9.75          7.87         1.71 o                         
   1   2   0       1057.81       1103.10        14.96 o                         
   2   2   0        222.60        309.60         6.21 o                         
   3   2   0        475.05        552.01         6.43 o                         
   4   2   0        960.15        967.95        11.98 o                         
   5   2   0        136.67        144.98         4.49 o                         
   6   2   0        579.17        578.12        11.66 o                         
   7   2   0          7.45          5.18         5.61 o                         
   8   2   0        227.35        241.73        14.17 o                         
   1   3   0       6443.08       6531.65       120.59 o                         
   2   3   0         15.33          6.40         1.62 o                         
   3   3   0       2633.37       2655.54        24.03 o                         
   4   3   0       1061.12       1027.31        11.79 o                         
   5   3   0         10.50         11.49         2.92 o                         
   6   3   0       1050.56       1015.72        17.71 o                         
   7   3   0        676.85        679.84        16.38 o                         
   8   3   0        299.44        322.97        15.94 o                         
   0   4   0       3367.44       3392.50        61.70 o                         
   1   4   0       5269.80       5575.11       121.52 o                         
   2   4   0        608.05        798.38         9.37 o                         
   3   4   0        999.54       1016.79        10.34 o                         
   4   4   0       3393.61       3395.75        34.92 o                         
   5   4   0        297.50        324.64         8.13 o                         
   6   4   0         81.91         91.25         6.50 o                         
   7   4   0         24.82         26.66         6.67 o                         
   8   4   0        784.02        801.33        23.18 o                         
   1   5   0        605.07        646.61         8.89 o                         
   2   5   0         94.92         78.87         3.53 o                         
   3   5   0       5389.76       5671.02        47.88 o                         
   4   5   0       1533.35       1490.17        16.65 o                         
   5   5   0        568.62        524.31        11.22 o                         
   6   5   0         20.71         21.57         5.39 o                         
   7   5   0        297.35        318.26        12.22 o                         
   8   5   0          1.91         12.85         9.63 o                         
   0   6   0        211.82        169.65         3.86 o                         
   1   6   0        648.07        748.22        11.83 o                         
   2   6   0       8022.83       8829.27       104.38 o                         
   3   6   0        300.79        299.64         4.66 o                         
   4   6   0       1545.36       1650.05        18.16 o                         
   5   6   0         83.26         74.33         5.37 o                         
   6   6   0       1525.83       1468.96        22.64 o                         
   7   6   0         37.84         61.64         7.58 o                         
   8   6   0        641.07        626.50        19.12 o                         
   1   7   0        363.34        344.72         4.48 o                         
   2   7   0        262.39        250.93         6.91 o                         
   3   7   0        244.21        228.30         4.02 o                         
   4   7   0       1187.11       1244.76        17.56 o                         
   5   7   0       2556.03       2446.43        32.37 o                         
   6   7   0         88.01         92.35         7.22 o                         
   7   7   0       3049.95       2966.46        44.72 o                         
   8   7   0         15.91         24.54         7.90 o                         
   0   8   0       1689.02       1585.21        20.16 o                         
   1   8   0       1320.73       1401.39        13.82 o                         
   2   8   0        194.70        174.19         5.99 o                         
   3   8   0        865.40        904.72        14.57 o                         
   4   8   0        714.80        712.56        11.40 o                         
   5   8   0          4.14          0.55         4.12 o                         
   6   8   0       1004.61        975.27        17.63 o                         
   7   8   0         23.62         43.78         7.28 o                         
   8   8   0        294.02        317.16        14.61 o                         
   1   9   0       7429.98       7832.62        64.76 o                         
   2   9   0         86.87         95.60         3.90 o                         
   3   9   0        935.69        989.00        15.63 o                         
   4   9   0         44.86         23.19         3.56 o                         
   5   9   0        253.85        291.06         8.39 o                         
   6   9   0          0.61         -4.73         4.73 o                         
   7   9   0        379.57        384.92        15.16 o                         
   8   9   0         55.82         63.98         9.29 o                         
   0  10   0        768.58        721.25        10.58 o                         
   1  10   0        129.01        134.94         2.48 o                         
   2  10   0       3498.33       3614.49        38.26 o                         
   3  10   0       1062.10       1017.56        17.34 o                         
   4  10   0        135.81        121.41         4.81 o                         
   5  10   0        692.61        644.42        12.85 o                         
   6  10   0       1030.52       1031.30        25.83 o                         
   7  10   0          6.00          9.32         7.05 o                         
   8  10   0          4.72         -5.19         7.63 o                         
   1  11   0        352.13        282.22         4.17 o                         
   2  11   0        230.72        258.70         5.46 o                         
   3  11   0        308.14        306.80         7.75 o                         
   4  11   0       1128.71       1096.10        15.49 o                         
   5  11   0         88.40         76.47         6.26 o                         
   6  11   0         51.93         55.58         6.12 o                         
   7  11   0        391.91        372.78        14.84 o                         
   8  11   0        360.81        391.34        15.98 o                         
   0  12   0       9627.46       9503.87       113.22 o                         
   1  12   0        552.20        563.10         6.86 o                         
   2  12   0       1882.30       1778.87        21.80 o                         
   3  12   0         26.12         26.95         3.40 o                         
   4  12   0         30.68         41.73         4.80 o                         
   5  12   0          0.86          1.88         4.03 o                         
   6  12   0        106.93        119.99         7.77 o                         
   7  12   0          8.04         13.04         5.81 o                         
   8  12   0        220.70        214.63        12.67 o                         
   1  13   0       6799.37       6936.31        61.10 o                         
   2  13   0        485.49        536.89         7.06 o                         
   3  13   0       2845.75       2829.03        33.28 o                         
   4  13   0         10.62          9.08         4.28 o                         
   5  13   0         15.48         14.33         4.51 o                         
   6  13   0         11.08         11.86         5.48 o                         
   7  13   0        371.63        405.18        12.60 o                         
   0  14   0       8058.48       8034.94       100.56 o                         
   1  14   0         20.93         12.21         2.18 o                         
   2  14   0       1494.62       1474.45        17.76 o                         
   3  14   0        215.44        234.70         8.66 o                         
   4  14   0        518.88        437.60        12.57 o                         
   5  14   0        332.40        336.16        18.11 o                         
   6  14   0         31.78         31.96         5.61 o                         
   7  14   0         72.74         85.52         7.33 o                         
   1  15   0       4302.25       4331.91        41.91 o                         
   2  15   0        609.27        579.76        10.08 o                         
   3  15   0       1408.61       1367.51        24.97 o                         
   4  15   0        671.14        675.34        17.51 o                         
   5  15   0         32.00         36.12         8.94 o                         
   6  15   0          0.14         -6.40         6.40 o                         
   7  15   0          9.39          1.09         8.67 o                         
   0  16   0       2237.39       2211.24        30.27 o                         
   1  16   0       1018.38       1007.43        12.15 o                         
   2  16   0          6.58          3.01         3.16 o                         
   3  16   0        260.22        243.05        10.11 o                         
   4  16   0       1076.10       1044.72        26.02 o                         
   5  16   0         17.81         17.48         8.52 o                         
   6  16   0        323.01        327.15        31.82 o                         
   7  16   0        200.38        213.72        17.37 o                         
   1  17   0        580.05        540.49         9.02 o                         
   2  17   0          0.93          3.22         3.42 o                         
   3  17   0        955.98        935.30        19.81 o                         
   4  17   0        484.98        457.67        36.40 o                         
   5  17   0        188.49        189.31        17.03 o                         
   6  17   0          0.10         19.98        12.19 o                         
   7  17   0        650.62        683.20        25.86 o                         
   0  18   0       1180.02       1134.91        18.48 o                         
   1  18   0        366.20        361.64         7.43 o                         
   2  18   0        161.02        164.95         8.50 o                         
   3  18   0        259.76        255.43        10.98 o                         
   4  18   0       2297.05       2226.44        44.77 o                         
   5  18   0        817.02        809.09        30.38 o                         
   6  18   0         44.37         25.93        13.14 o                         
   7  18   0        206.26        215.74        29.82 o                         
   1  19   0        754.55        746.28        11.92 o                         
   2  19   0         82.42         84.57         9.99 o                         
   3  19   0        573.18        571.50        14.12 o                         
   4  19   0        171.89        193.22        14.97 o                         
   5  19   0       1242.97       1207.89       101.81 o                         
   6  19   0         67.57         50.00        14.26 o                         
   7  19   0        511.95        557.12        24.63 o                         
   0  20   0        684.70        679.50        13.21 o                         
   1  20   0          1.90         -1.15         3.80 o                         
   2  20   0         10.41          9.14         4.38 o                         
   3  20   0         10.61          5.85         4.04 o                         
   4  20   0       1411.87       1404.95        33.06 o                         
   5  20   0        970.45       1010.54        35.20 o                         
   6  20   0        270.94        279.55        21.87 o                         
   1  21   0        203.26        212.48         7.62 o                         
   2  21   0          7.56          6.20         4.54 o                         
   3  21   0        620.16        642.26        14.91 o                         
   4  21   0        599.85        627.65        22.10 o                         
   5  21   0        288.28        281.57        20.32 o                         
   6  21   0          4.07          2.14        17.52 o                         
   0  22   0        917.71        871.24        37.11 o                         
   1  22   0          1.24          3.09         4.33 o                         
   2  22   0         90.37         91.87         8.80 o                         
   3  22   0        872.24        878.72        18.56 o                         
   4  22   0        184.59        184.22        15.29 o                         
   5  22   0          1.30         -4.48        11.37 o                         
   6  22   0        612.01        569.39        33.39 o                         
   1  23   0        887.14        868.76        16.76 o                         
   2  23   0        107.62        130.45         7.34 o                         
   3  23   0         22.07         24.40         5.69 o                         
   4  23   0         10.69          3.60         9.33 o                         
   5  23   0         87.16        122.66        18.61 o                         
   6  23   0         34.72         54.61        18.61 o                         
   0  24   0        974.55        999.53        31.54 o                         
   1  24   0        290.53        305.81        15.07 o                         
   2  24   0        468.65        447.20        12.49 o                         
   3  24   0         10.80         10.45         7.28 o                         
   4  24   0        213.33        192.03        14.60 o                         
   5  24   0         55.61         52.87        14.90 o                         
   1  25   0        639.03        629.69        14.30 o                         
   2  25   0        485.32        475.90        13.16 o                         
   3  25   0        760.92        795.50        18.92 o                         
   4  25   0         54.16         55.36        11.58 o                         
   5  25   0         67.35         64.16        15.47 o                         
   0  26   0        238.86        265.41        17.99 o                         
   1  26   0          2.62          8.15         5.13 o                         
   2  26   0        908.11        882.72        18.31 o                         
   3  26   0         91.69        101.50        10.73 o                         
   4  26   0         53.61         67.88        12.08 o                         
   5  26   0         90.74         85.17        16.36 o                         
   1  27   0        611.41        611.30        17.94 o                         
   2  27   0         79.69         94.91         9.74 o                         
   3  27   0        382.06        393.12        13.18 o                         
   4  27   0        189.54        248.90        17.38 o                         
   5  27   0         12.53          5.90        14.26 o                         
   0  28   0       1408.04       1308.26        52.00 o                         
   1  28   0         62.54         68.52         8.89 o                         
   2  28   0        691.70        668.39        18.80 o                         
   3  28   0        160.98        157.99         9.27 o                         
   4  28   0        326.94        346.19        27.30 o                         
   1  29   0        132.70        135.20        18.45 o                         
   2  29   0         57.00         66.58         8.53 o                         
   3  29   0        256.65        268.08        24.73 o                         
   4  29   0          2.46         11.14        11.20 o                         
   0  30   0         38.91         67.88        16.97 o                         
   1  30   0          1.34          0.68        12.86 o                         
   2  30   0        149.75        159.47        12.35 o                         
   3  30   0         84.77         89.32        12.06 o                         
   1  31   0         30.43         37.63        11.69 o                         
   2  31   0          0.09          3.85         8.56 o                         
   3  31   0        466.46        451.84        20.76 o                         
   0  32   0          4.14          9.31        15.87 o                         
   1  32   0         97.13         98.73        22.17 o                         
   2  32   0         11.63          0.15         8.65 o                         
   1  33   0        101.57        119.30        17.79 o                         
  -7   0   1        477.48        453.09        23.76 o                         
  -5   0   1       2618.05       2641.94        38.34 o                         
  -3   0   1       1188.30       1156.17        20.55 o                         
  -1   0   1      20658.12      21508.51       320.39 o                         
   1   0   1       2540.76       2563.40        35.98 o                         
   3   0   1       1524.94       1608.01        23.06 o                         
   5   0   1        143.25        144.48         6.65 o                         
   7   0   1        204.12        187.67        13.11 o                         
  -8   1   1        323.86        320.95        23.78 o                         
  -7   1   1         31.20         44.25         8.41 o                         
  -6   1   1       2567.41       2509.51        28.69 o                         
  -5   1   1       2466.84       2404.86        25.06 o                         
  -4   1   1       6549.35       6657.51        62.83 o                         
  -3   1   1         83.26         94.80         2.75 o                         
  -2   1   1       1083.32       1298.31        14.34 o                         
  -1   1   1         96.20         77.80         4.32 o                         
   0   1   1       9244.73       9139.31       171.53 o                         
   1   1   1        444.43        366.77         5.60 o                         
   2   1   1       1304.80       1353.52        13.92 o                         
   3   1   1         11.12          9.87         1.57 o                         
   4   1   1          7.98          8.15         2.03 o                         
   5   1   1        107.44        103.98         4.34 o                         
   6   1   1       1896.13       1873.87        22.71 o                         
   7   1   1         20.89         24.63         6.93 o                         
   8   1   1        492.87        494.73        18.84 o                         
  -8   2   1          0.63          8.75         8.70 o                         
  -7   2   1       1064.13       1026.78        20.63 o                         
  -6   2   1          4.16          2.15         4.21 o                         
  -5   2   1       1840.54       1848.56        21.68 o                         
  -4   2   1          0.12          2.20         2.20 o                         
  -3   2   1       2390.53       2216.03        21.54 o                         
  -2   2   1       1738.26       1889.01        22.45 o                         
  -1   2   1       2816.16       3133.84        41.50 o                         
   0   2   1        617.04        625.77         7.17 o                         
   1   2   1       4961.60       5362.83        62.46 o                         
   2   2   1        928.93       1004.03        12.99 o                         
   3   2   1         98.74        140.10         3.09 o                         
   4   2   1        914.11        915.04        11.55 o                         
   5   2   1        603.57        609.33         8.74 o                         
   6   2   1        158.16        164.10         6.96 o                         
   7   2   1        587.13        553.53        17.77 o                         
   8   2   1        130.18        113.28        11.23 o                         
  -8   3   1         20.92         28.36         9.22 o                         
  -7   3   1         53.66         57.98         6.98 o                         
  -6   3   1        188.58        188.24         8.89 o                         
  -5   3   1       1743.63       1727.34        19.26 o                         
  -4   3   1       3173.58       3238.58        30.27 o                         
  -3   3   1       1961.50       2074.32        18.65 o                         
  -2   3   1       1404.88       1375.14        20.01 o                         
  -1   3   1       2370.71       2517.05        32.12 o                         
   0   3   1       3977.73       3891.42        39.83 o                         
   1   3   1       8938.86       9496.45       132.47 o                         
   2   3   1       1138.50       1092.23        11.67 o                         
   3   3   1        100.89         88.59         2.65 o                         
   4   3   1        426.08        458.95         6.81 o                         
   5   3   1        239.51        235.28         5.17 o                         
   6   3   1          9.52         16.73         4.91 o                         
   7   3   1       1121.60       1110.40        20.11 o                         
   8   3   1        163.52        151.79        13.87 o                         
  -8   4   1        357.56        399.63        17.61 o                         
  -7   4   1        609.68        633.78        17.34 o                         
  -6   4   1        485.27        473.52        13.14 o                         
  -5   4   1        262.32        252.20         7.64 o                         
  -4   4   1        280.46        282.06         5.83 o                         
  -3   4   1        837.36        880.59         9.78 o                         
  -2   4   1       3923.97       4373.47        44.78 o                         
  -1   4   1          8.12          8.36         2.92 o                         
   0   4   1      10607.81      11210.18       105.18 o                         
   1   4   1       2671.19       3083.56        70.03 o                         
   2   4   1         10.39          5.34         1.49 o                         
   3   4   1      13232.53      14186.07       126.91 o                         
   4   4   1        500.11        441.60         7.53 o                         
   5   4   1        254.70        253.97         6.48 o                         
   6   4   1        119.03        115.44         6.92 o                         
   7   4   1        277.18        290.27        10.81 o                         
   8   4   1        248.19        252.25        16.31 o                         
  -8   5   1        801.16        820.36        23.38 o                         
  -7   5   1          0.06         -1.16         6.00 o                         
  -6   5   1        283.76        278.56        12.14 o                         
  -5   5   1        171.47        174.32         7.06 o                         
  -4   5   1        287.79        281.73         6.01 o                         
  -3   5   1       2983.10       3202.11        28.03 o                         
  -2   5   1       1810.21       1895.41        20.50 o                         
  -1   5   1       2813.04       3227.88        57.94 o                         
   0   5   1       4969.30       5078.48        45.44 o                         
   1   5   1          5.44         -0.75         2.15 o                         
   2   5   1       9720.96      10142.38       100.09 o                         
   3   5   1        389.01        424.85         5.75 o                         
   4   5   1       4107.54       3981.27        40.43 o                         
   5   5   1          0.71         -2.21         3.85 o                         
   6   5   1        333.59        326.20        10.41 o                         
   7   5   1        210.37        210.38         9.55 o                         
   8   5   1         19.76          3.66         9.57 o                         
  -8   6   1          6.92          8.84         7.38 o                         
  -7   6   1        201.75        211.13        10.64 o                         
  -6   6   1         94.75        101.40         7.34 o                         
  -5   6   1          8.32          4.62         4.15 o                         
  -4   6   1        115.49        119.57         4.06 o                         
  -3   6   1       1102.90       1193.50        12.18 o                         
  -2   6   1       2366.11       2759.38        29.31 o                         
  -1   6   1        324.36        332.53         4.39 o                         
   0   6   1        106.54        114.35         2.50 o                         
   1   6   1      10434.89      11377.47       135.77 o                         
   2   6   1        405.07        473.97         9.56 o                         
   3   6   1       6842.43       7022.83        60.59 o                         
   4   6   1          7.04          4.18         2.59 o                         
   5   6   1        142.68        153.09         6.82 o                         
   6   6   1        225.02        204.46         7.78 o                         
   7   6   1         15.10         20.43         6.48 o                         
   8   6   1         18.95         11.54         7.81 o                         
  -8   7   1        635.44        656.84        19.64 o                         
  -7   7   1        205.80        205.56        10.45 o                         
  -6   7   1        386.52        365.68        11.83 o                         
  -5   7   1         70.99         64.76         5.21 o                         
  -4   7   1        328.22        320.90         7.33 o                         
  -3   7   1        102.83         94.14         3.78 o                         
  -2   7   1          6.29          2.41         2.49 o                         
  -1   7   1       1118.14       1199.91        11.00 o                         
   0   7   1       4414.28       4503.97        40.77 o                         
   1   7   1       2410.98       2632.56        32.93 o                         
   2   7   1       4107.01       4230.56        59.21 o                         
   3   7   1        378.91        413.35         5.65 o                         
   4   7   1       6920.21       6865.29        75.49 o                         
   5   7   1        129.32        119.88         6.23 o                         
   6   7   1        143.56        162.57         7.25 o                         
   7   7   1        476.40        518.38        16.82 o                         
   8   7   1         10.38          6.13         7.55 o                         
  -8   8   1          0.47         -5.98         7.44 o                         
  -7   8   1        285.90        301.25        12.19 o                         
  -6   8   1         97.04        106.10         6.91 o                         
  -5   8   1        884.85        832.59        14.78 o                         
  -4   8   1          1.12          0.34         2.67 o                         
  -3   8   1         60.57         53.44         3.86 o                         
  -2   8   1         32.50         41.36         3.00 o                         
  -1   8   1       3622.34       3903.88        35.94 o                         
   0   8   1        501.11        594.96         6.35 o                         
   1   8   1       6843.97       7309.96        65.62 o                         
   2   8   1         69.53         96.10         4.74 o                         
   3   8   1       7981.11       7995.01        81.86 o                         
   4   8   1          2.01          1.85         2.89 o                         
   5   8   1        695.50        627.47        12.68 o                         
   6   8   1         49.83         44.97         5.14 o                         
   7   8   1        794.49        772.12        21.02 o                         
   8   8   1        108.00        112.81        17.46 o                         
  -8   9   1         27.40         37.64         8.61 o                         
  -7   9   1        143.03        148.36         9.46 o                         
  -6   9   1        190.58        194.02         8.53 o                         
  -5   9   1        295.77        257.27         8.61 o                         
  -4   9   1         40.29         34.36         3.67 o                         
  -3   9   1        651.86        647.57         9.80 o                         
  -2   9   1         59.74         55.98         3.00 o                         
  -1   9   1        112.21        118.18         3.35 o                         
   0   9   1       5917.87       5762.91        48.96 o                         
   1   9   1         87.39         76.88         1.98 o                         
   2   9   1       3004.36       3074.08        37.79 o                         
   3   9   1         29.96         36.05         2.74 o                         
   4   9   1        499.91        490.22        11.83 o                         
   5   9   1         20.93          7.64         4.46 o                         
   6   9   1        458.23        465.49        12.41 o                         
   7   9   1        181.06        197.65        14.14 o                         
   8   9   1          4.76          0.44         7.61 o                         
  -8  10   1        403.89        391.59        16.08 o                         
  -7  10   1        488.53        488.75        27.00 o                         
  -6  10   1        132.95        144.40         7.67 o                         
  -5  10   1        511.63        563.13        14.81 o                         
  -4  10   1         18.58          8.95         3.10 o                         
  -3  10   1       1217.65       1220.28        14.13 o                         
  -2  10   1       1504.25       1560.62        17.44 o                         
  -1  10   1        340.52        288.80         3.82 o                         
   0  10   1       2543.98       2632.21        21.55 o                         
   1  10   1       1243.68       1246.34        12.18 o                         
   2  10   1         64.49         50.93         3.08 o                         
   3  10   1       1107.13       1104.85        21.25 o                         
   4  10   1        313.08        326.95         7.80 o                         
   5  10   1         10.18          3.86         4.35 o                         
   6  10   1         75.49         85.32         7.17 o                         
   7  10   1        777.50        819.62        21.14 o                         
   8  10   1         13.64         25.36         8.22 o                         
  -8  11   1        166.16        153.19        11.24 o                         
  -7  11   1         46.64         57.82         8.61 o                         
  -6  11   1        911.03        902.77        17.58 o                         
  -5  11   1         90.12         91.21         6.24 o                         
  -4  11   1       3525.41       3773.47        42.74 o                         
  -3  11   1        579.76        600.25        13.20 o                         
  -2  11   1       1723.14       1770.45        20.39 o                         
  -1  11   1       3643.91       3919.43        33.42 o                         
   0  11   1       1796.12       1769.72        15.06 o                         
   1  11   1         32.19         35.19         2.31 o                         
   2  11   1         34.40         41.73         2.79 o                         
   3  11   1          1.30         -2.45         3.67 o                         
   4  11   1         40.34         47.28         3.87 o                         
   5  11   1        875.14        863.75        14.68 o                         
   6  11   1        722.45        693.96        21.50 o                         
   7  11   1        586.21        568.53        17.67 o                         
   8  11   1       1219.99       1233.38        27.83 o                         
  -8  12   1         17.37         14.99         7.98 o                         
  -7  12   1         93.36        109.47         8.51 o                         
  -6  12   1          1.45         -0.39         5.30 o                         
  -5  12   1       1270.37       1231.56        19.93 o                         
  -4  12   1        273.55        226.65         6.43 o                         
  -3  12   1       1478.06       1526.34        23.92 o                         
  -2  12   1         11.84         14.49         1.89 o                         
  -1  12   1       5062.13       5342.54        45.09 o                         
   0  12   1          0.21         -0.43         1.27 o                         
   1  12   1          5.83          5.44         1.68 o                         
   2  12   1        656.36        658.92         8.38 o                         
   3  12   1        567.37        557.47        10.02 o                         
   4  12   1         76.55         60.74         3.80 o                         
   5  12   1         25.37         25.18         4.63 o                         
   6  12   1          0.90          5.21         6.93 o                         
   7  12   1        575.51        588.70        20.11 o                         
   8  12   1        362.85        360.19        15.25 o                         
  -7  13   1        513.94        541.04        29.21 o                         
  -6  13   1        773.95        767.30        17.23 o                         
  -5  13   1        105.77        109.41         6.36 o                         
  -4  13   1       2492.66       2425.65        32.70 o                         
  -3  13   1        521.31        506.29        10.63 o                         
  -2  13   1        751.39        738.53         9.66 o                         
  -1  13   1       2877.47       3071.26        28.32 o                         
   0  13   1       2489.33       2395.03        20.12 o                         
   1  13   1        453.77        461.30         5.90 o                         
   2  13   1       1697.59       1607.08        18.81 o                         
   3  13   1        267.89        255.49         8.03 o                         
   4  13   1        130.34        134.37         6.72 o                         
   5  13   1        206.76        218.00        10.91 o                         
   6  13   1        458.35        461.84        13.27 o                         
   7  13   1        325.35        334.18        18.73 o                         
  -7  14   1       2782.64       2752.44        46.98 o                         
  -6  14   1         61.75         69.11         8.44 o                         
  -5  14   1       1024.10        994.64        20.47 o                         
  -4  14   1        195.96        179.40         9.95 o                         
  -3  14   1       2024.35       2094.09        25.92 o                         
  -2  14   1          2.42          3.40         2.18 o                         
  -1  14   1       2617.24       2697.48        25.34 o                         
   0  14   1        190.58        189.82         3.65 o                         
   1  14   1        332.35        328.12         4.98 o                         
   2  14   1       1024.92       1088.24        17.43 o                         
   3  14   1        448.35        450.91        13.10 o                         
   4  14   1         49.47         39.22         6.05 o                         
   5  14   1        129.25        128.72         9.33 o                         
   6  14   1          0.55         14.70         5.36 o                         
   7  14   1        998.25        999.03        20.92 o                         
  -7  15   1         28.29         37.34        11.35 o                         
  -6  15   1        386.48        392.14        19.36 o                         
  -5  15   1         19.55         18.58         8.74 o                         
  -4  15   1       1589.35       1574.63        29.95 o                         
  -3  15   1         28.15         34.28         5.20 o                         
  -2  15   1       1285.79       1349.92        16.84 o                         
  -1  15   1        849.98        832.91        11.12 o                         
   0  15   1       1717.33       1772.60        17.09 o                         
   1  15   1        157.76        138.61         4.95 o                         
   2  15   1        506.42        552.71        10.66 o                         
   3  15   1        150.20        157.69         8.34 o                         
   4  15   1        225.13        243.31        18.77 o                         
   5  15   1        474.48        462.46        19.14 o                         
   6  15   1        145.04        141.82        13.52 o                         
   7  15   1        326.28        360.34        17.07 o                         
  -7  16   1         15.07         21.61        11.09 o                         
  -6  16   1        367.05        357.49        18.91 o                         
  -5  16   1        821.92        739.45        24.10 o                         
  -4  16   1        699.89        698.07        18.49 o                         
  -3  16   1        662.89        635.32        15.51 o                         
  -2  16   1        651.47        612.40        13.12 o                         
  -1  16   1        359.53        365.77         5.91 o                         
   0  16   1       1955.38       1898.50        19.41 o                         
   1  16   1         51.47         51.06         3.05 o                         
   2  16   1         37.54         51.26         4.29 o                         
   3  16   1        907.93        943.92        19.88 o                         
   4  16   1         70.32         76.73        11.12 o                         
   5  16   1        462.31        443.56        23.41 o                         
   6  16   1        167.04        163.94        17.02 o                         
   7  16   1          4.76          6.26        10.65 o                         
  -7  17   1        314.87        315.35        19.49 o                         
  -6  17   1          9.01         15.99        12.49 o                         
  -5  17   1        197.67        173.25        13.58 o                         
  -4  17   1        751.72        698.90        21.06 o                         
  -3  17   1          7.22          4.47         5.79 o                         
  -2  17   1          6.25          4.53         3.46 o                         
  -1  17   1       5281.67       4953.88        49.81 o                         
   0  17   1       1275.66       1293.27        12.51 o                         
   1  17   1        346.95        340.54         7.04 o                         
   2  17   1        901.77        885.86        15.52 o                         
   3  17   1          1.03         -7.64         8.06 o                         
   4  17   1        441.62        442.48        17.36 o                         
   5  17   1        229.21        193.30        16.83 o                         
   6  17   1        505.71        563.57        27.66 o                         
   7  17   1          3.73         -0.93        10.44 o                         
  -7  18   1        130.55        147.69        17.92 o                         
  -6  18   1        154.40        183.83        42.97 o                         
  -5  18   1        188.97        175.43        16.42 o                         
  -4  18   1          0.17          1.67         7.76 o                         
  -3  18   1        364.73        373.40        15.12 o                         
  -2  18   1          1.00          3.60         3.80 o                         
  -1  18   1       1149.31       1136.19        15.51 o                         
   0  18   1       1216.60       1175.84        13.41 o                         
   1  18   1       3631.99       3534.45        38.20 o                         
   2  18   1         21.69         13.07         4.28 o                         
   3  18   1       3151.70       3084.67        49.17 o                         
   4  18   1         43.86         50.61        10.38 o                         
   5  18   1        148.61        148.87        16.70 o                         
   6  18   1        127.08        130.74        16.75 o                         
   7  18   1         26.40         39.91        12.04 o                         
  -7  19   1          0.72          0.86        16.97 o                         
  -6  19   1         75.93         74.42        15.20 o                         
  -5  19   1          0.03         -0.77        11.03 o                         
  -4  19   1        735.52        687.53        27.48 o                         
  -3  19   1         35.94         25.52         4.46 o                         
  -2  19   1        153.04        138.38         6.72 o                         
  -1  19   1       1500.92       1409.65        19.31 o                         
   0  19   1         93.86        103.35         3.72 o                         
   1  19   1        826.14        775.76        12.83 o                         
   2  19   1       1085.78       1073.01        18.30 o                         
   3  19   1         92.24         96.54         8.10 o                         
   4  19   1       1472.94       1480.72        34.11 o                         
   5  19   1          1.87         18.07        11.59 o                         
   6  19   1         73.77         90.61        15.87 o                         
   7  19   1         18.15         30.17        12.40 o                         
  -6  20   1         24.23         27.82        13.09 o                         
  -5  20   1        926.26        885.84        52.00 o                         
  -4  20   1         74.27         93.41        11.95 o                         
  -3  20   1        339.54        353.59        10.78 o                         
  -2  20   1         95.22        104.67         6.15 o                         
  -1  20   1        577.18        568.84        14.43 o                         
   0  20   1        315.72        324.72         6.23 o                         
   1  20   1       1071.31       1064.80        18.57 o                         
   2  20   1         15.60         24.20         5.32 o                         
   3  20   1       1089.46       1114.10        19.26 o                         
   4  20   1        358.44        361.69        19.58 o                         
   5  20   1        762.61        807.61        31.34 o                         
   6  20   1        216.60        223.31        20.68 o                         
  -6  21   1         13.87         14.72        13.25 o                         
  -5  21   1         17.65         25.45        12.00 o                         
  -4  21   1         14.95         -0.99         8.59 o                         
  -3  21   1          0.16          5.77         4.71 o                         
  -2  21   1         39.17         41.61         5.27 o                         
  -1  21   1        437.12        431.04        10.26 o                         
   0  21   1       5490.23       5289.37        51.88 o                         
   1  21   1         80.59         90.59         6.81 o                         
   2  21   1       1736.81       1688.20        26.23 o                         
   3  21   1          5.26          5.12         5.02 o                         
   4  21   1        808.92        777.44        24.22 o                         
   5  21   1         12.35          2.46        12.00 o                         
   6  21   1        330.63        353.34        24.58 o                         
  -6  22   1        155.37        149.46        26.82 o                         
  -5  22   1          6.48          3.52        12.19 o                         
  -4  22   1          3.65          9.97         8.71 o                         
  -3  22   1         31.26         28.32         6.99 o                         
  -2  22   1        385.49        370.46        11.04 o                         
  -1  22   1        159.30        165.83         9.26 o                         
   0  22   1         48.86         81.46         5.90 o                         
   1  22   1        628.61        617.00        15.61 o                         
   2  22   1         84.91         92.47         6.46 o                         
   3  22   1        508.67        491.86        13.27 o                         
   4  22   1          2.10         18.74        12.36 o                         
   5  22   1        162.11        160.53        36.13 o                         
   6  22   1         18.01         15.53        13.53 o                         
  -6  23   1        260.22        227.89        21.29 o                         
  -5  23   1        156.02        152.16        18.00 o                         
  -4  23   1        518.91        537.55        22.03 o                         
  -3  23   1         19.66         23.96         5.73 o                         
  -2  23   1        425.03        433.52        12.01 o                         
  -1  23   1        603.29        575.91        12.51 o                         
   0  23   1        512.61        535.58        13.72 o                         
   1  23   1          4.73          8.56         4.84 o                         
   2  23   1         35.27         36.99         6.10 o                         
   3  23   1        217.15        245.92        19.20 o                         
   4  23   1        494.70        496.12        37.20 o                         
   5  23   1        294.34        252.83        22.44 o                         
   6  23   1        246.46        263.98        22.83 o                         
  -5  24   1        445.51        432.17        25.74 o                         
  -4  24   1        225.23        243.28        15.98 o                         
  -3  24   1        476.14        504.16        19.35 o                         
  -2  24   1         15.06         20.98         6.59 o                         
  -1  24   1       1104.73       1100.41        18.36 o                         
   0  24   1        145.04        140.21        10.52 o                         
   1  24   1        120.39        123.47         7.91 o                         
   2  24   1         18.21         27.11         5.69 o                         
   3  24   1         49.15         56.49         8.64 o                         
   4  24   1         47.59         41.61        10.77 o                         
   5  24   1         34.99         10.57        21.90 o                         
  -5  25   1         38.97         34.76        14.71 o                         
  -4  25   1        870.02        872.37        27.71 o                         
  -3  25   1         14.50         30.12         5.98 o                         
  -2  25   1        377.72        343.72        16.04 o                         
  -1  25   1         77.11         77.86         6.96 o                         
   0  25   1        169.15        168.06        11.61 o                         
   1  25   1         25.16         31.32         5.78 o                         
   2  25   1         24.24         23.15         5.90 o                         
   3  25   1         70.29         72.12         7.66 o                         
   4  25   1          4.04          2.80         9.95 o                         
   5  25   1        103.42        111.24        16.97 o                         
  -5  26   1        249.46        249.45        43.24 o                         
  -4  26   1        206.98        239.80        16.39 o                         
  -3  26   1       1221.35       1237.08        24.79 o                         
  -2  26   1          0.76         -5.86         5.86 o                         
  -1  26   1        456.14        458.19        12.62 o                         
   0  26   1         20.98         15.00        11.92 o                         
   1  26   1        120.18        126.04         7.61 o                         
   2  26   1         19.65         17.59         6.02 o                         
   3  26   1        463.28        452.72        17.00 o                         
   4  26   1         36.98         35.93        11.11 o                         
   5  26   1         80.65        106.78        25.73 o                         
  -5  27   1          3.47         -4.14        13.93 o                         
  -4  27   1        674.18        699.62        25.39 o                         
  -3  27   1          2.81         -1.23         5.79 o                         
  -2  27   1        331.17        311.23        14.92 o                         
  -1  27   1          4.22          9.43         7.23 o                         
   0  27   1       1056.57       1035.81        27.20 o                         
   1  27   1         30.33         43.66         7.85 o                         
   2  27   1        260.88        282.43        11.18 o                         
   3  27   1         23.58         29.11        10.59 o                         
   4  27   1        306.10        331.56        21.58 o                         
   5  27   1          4.36         10.40        21.35 o                         
  -4  28   1          0.43         -5.38        10.13 o                         
  -3  28   1        315.93        317.83        19.69 o                         
  -2  28   1         75.22         96.22        12.25 o                         
  -1  28   1        446.30        472.81        18.58 o                         
   0  28   1         97.88        127.25        12.06 o                         
   1  28   1         22.17         30.34         8.16 o                         
   2  28   1         13.82         10.05         6.44 o                         
   3  28   1        191.82        204.08        13.64 o                         
   4  28   1        205.02        227.41        30.38 o                         
  -4  29   1        294.44        328.08        28.47 o                         
  -3  29   1         21.82         19.66         6.33 o                         
  -2  29   1        159.08        174.01        10.19 o                         
  -1  29   1        111.19        136.80        14.78 o                         
   0  29   1          7.20         17.73        10.67 o                         
   1  29   1          0.08         -1.65         8.34 o                         
   2  29   1        136.32        129.70         9.14 o                         
   3  29   1          8.31         12.96         9.49 o                         
   4  29   1         51.40         55.09        20.30 o                         
  -3  30   1         41.63         32.13        13.71 o                         
  -2  30   1          1.35          8.91        12.61 o                         
  -1  30   1        377.45        366.40        22.99 o                         
   0  30   1         51.04         44.63        11.80 o                         
   1  30   1        252.46        253.30        20.09 o                         
   2  30   1         36.14         54.11         9.68 o                         
   3  30   1        371.28        389.86        20.23 o                         
  -3  31   1         24.72          9.50        12.34 o                         
  -2  31   1         43.01         40.12        10.01 o                         
  -1  31   1         39.62         65.55        12.47 o                         
   0  31   1        318.71        287.37        18.77 o                         
   1  31   1        117.41         96.49        13.54 o                         
   2  31   1        219.33        206.22        20.09 o                         
   3  31   1        300.51        336.42        24.20 o                         
  -2  32   1          1.95          7.41         9.00 o                         
  -1  32   1         79.51         80.36        13.48 o                         
   0  32   1          2.49         24.19        14.51 o                         
   1  32   1          6.41          1.12        10.91 o                         
   2  32   1         17.22         22.74         9.27 o                         
  -1  33   1         26.49         25.12        11.97 o                         
   0  33   1        316.65        324.82        20.89 o                         
   1  33   1        148.54        132.80        15.35 o                         
  -8   0   2       1491.86       1431.45        45.36 o                         
  -6   0   2        576.63        573.19        16.80 o                         
  -4   0   2       4779.49       4759.71        65.33 o                         
  -2   0   2       4177.99       4487.34        68.87 o                         
   0   0   2      25625.91      25180.19       600.53 o                         
   2   0   2       2623.52       2719.37        36.22 o                         
   4   0   2       2899.12       2641.89        33.37 o                         
   6   0   2       2530.46       2558.92        41.41 o                         
   8   0   2        324.07        304.35        21.95 o                         
  -8   1   2          0.00         13.14         8.82 o                         
  -7   1   2       1647.15       1599.78        32.35 o                         
  -6   1   2       1008.58        975.85        15.32 o                         
  -5   1   2       3518.71       3478.53        36.27 o                         
  -4   1   2          0.80          0.49         2.09 o                         
  -3   1   2         10.60          7.33         1.68 o                         
  -2   1   2         91.53         68.23         2.28 o                         
  -1   1   2        435.16        450.54         5.69 o                         
   0   1   2       1827.32       1917.01        27.84 o                         
   1   1   2       1016.28       1225.73        11.74 o                         
   2   1   2        191.86        229.40         3.70 o                         
   3   1   2        689.48        683.30         7.09 o                         
   4   1   2        254.46        246.52         4.82 o                         
   5   1   2       3413.86       3356.25        34.60 o                         
   6   1   2         44.20         49.50         4.19 o                         
   7   1   2        528.16        525.19        15.45 o                         
   8   1   2          2.64         14.14        10.95 o                         
  -8   2   2        589.42        597.69        20.55 o                         
  -7   2   2        525.88        539.26        14.76 o                         
  -6   2   2        120.42        112.92         6.90 o                         
  -5   2   2         56.31         52.79         3.84 o                         
  -4   2   2       3267.46       3180.62        31.52 o                         
  -3   2   2        297.31        281.15         4.63 o                         
  -2   2   2        310.54        332.05         5.65 o                         
  -1   2   2        622.71        595.08         6.29 o                         
   0   2   2        864.44        891.85         8.05 o                         
   1   2   2      31867.86      34114.23       293.73 o                         
   2   2   2       2053.93       2039.27        21.04 o                         
   3   2   2       2137.85       2316.32        20.21 o                         
   4   2   2       2802.74       2850.07        26.71 o                         
   5   2   2          1.18          1.71         2.53 o                         
   6   2   2       1039.72       1001.95        16.12 o                         
   7   2   2         20.08         30.86         5.81 o                         
   8   2   2        140.10        139.88        13.57 o                         
  -8   3   2         90.30        106.44        12.96 o                         
  -7   3   2         68.14         68.22         7.48 o                         
  -6   3   2        505.05        483.07        15.25 o                         
  -5   3   2         27.82         36.53         3.14 o                         
  -4   3   2        191.77        209.01         4.58 o                         
  -3   3   2       1045.34        975.02        10.50 o                         
  -2   3   2        765.81        725.75        16.77 o                         
  -1   3   2       7587.28       7926.35        74.42 o                         
   0   3   2        272.32        250.81         2.72 o                         
   1   3   2       1991.34       2095.86        22.69 o                         
   2   3   2         31.49         25.76         1.69 o                         
   3   3   2       3701.94       3847.57        34.05 o                         
   4   3   2        359.81        370.80         5.61 o                         
   5   3   2        961.43        942.63        11.61 o                         
   6   3   2        357.68        349.00        10.36 o                         
   7   3   2        891.48        862.13        17.29 o                         
   8   3   2         56.30         52.90        10.74 o                         
  -8   4   2        635.43        645.07        21.32 o                         
  -7   4   2        155.27        175.88         9.78 o                         
  -6   4   2          6.89         -0.65         6.23 o                         
  -5   4   2         94.36         94.48         4.84 o                         
  -4   4   2       2229.86       2293.80        23.76 o                         
  -3   4   2        741.05        779.40         9.66 o                         
  -2   4   2        238.96        189.99         3.36 o                         
  -1   4   2       6465.66       6835.90        60.39 o                         
   0   4   2       3518.19       3542.38        28.92 o                         
   1   4   2       1542.38       1810.72        23.97 o                         
   2   4   2       1234.16       1255.54        13.77 o                         
   3   4   2         67.05        109.90         3.65 o                         
   4   4   2       1034.82       1042.88        13.61 o                         
   5   4   2          0.91         -0.32         3.04 o                         
   6   4   2          8.12          9.78         4.96 o                         
   7   4   2          0.68         -2.34         5.36 o                         
   8   4   2         98.81        120.48        13.12 o                         
  -8   5   2         96.16        110.93        11.28 o                         
  -7   5   2         24.19         21.69         6.72 o                         
  -6   5   2       1077.91       1080.88        30.34 o                         
  -5   5   2        518.93        560.93        11.66 o                         
  -4   5   2        806.89        792.30        12.59 o                         
  -3   5   2       9015.91       9415.64        84.24 o                         
  -2   5   2        116.01        150.02         3.23 o                         
  -1   5   2       9724.57      10067.46        85.70 o                         
   0   5   2       8612.02       8958.85        73.50 o                         
   1   5   2       1377.11       1632.44        25.98 o                         
   2   5   2        771.59        784.06         8.65 o                         
   3   5   2       4357.69       4606.86        41.80 o                         
   4   5   2       1173.67       1163.38        14.25 o                         
   5   5   2          8.67          7.22         3.51 o                         
   6   5   2        905.11        874.49        16.54 o                         
   7   5   2        323.85        307.22        13.12 o                         
   8   5   2         86.53        110.55        14.70 o                         
  -8   6   2          9.13          6.57         8.43 o                         
  -7   6   2          0.14          0.15         6.19 o                         
  -6   6   2         64.31         89.92         7.11 o                         
  -5   6   2        186.26        173.67         7.75 o                         
  -4   6   2       2511.28       2568.69        32.21 o                         
  -3   6   2         40.44         38.68         2.12 o                         
  -2   6   2      14630.44      16076.83       156.55 o                         
  -1   6   2         36.06         44.99         2.47 o                         
   0   6   2       3567.31       3685.17        27.73 o                         
   1   6   2       4750.42       5029.64        69.88 o                         
   2   6   2       1561.08       1477.62        15.58 o                         
   3   6   2        767.09        861.99        10.65 o                         
   4   6   2        171.50        187.93         5.13 o                         
   5   6   2          2.44          4.02         3.57 o                         
   6   6   2        597.85        537.78        11.70 o                         
   7   6   2        346.15        352.84        12.95 o                         
   8   6   2          4.74         12.59         9.64 o                         
  -8   7   2          0.24          5.13         9.07 o                         
  -7   7   2         58.22         51.45         7.38 o                         
  -6   7   2          2.25          3.76         4.80 o                         
  -5   7   2        912.78        908.10        15.55 o                         
  -4   7   2        106.19        120.76         4.85 o                         
  -3   7   2       3257.18       3154.58        28.82 o                         
  -2   7   2        384.54        417.49         6.03 o                         
  -1   7   2      11488.97      11862.48       109.89 o                         
   0   7   2       3781.39       3833.83        34.87 o                         
   1   7   2         76.94         58.80         2.34 o                         
   2   7   2       1822.52       2051.33        22.15 o                         
   3   7   2       4281.63       4380.17        37.48 o                         
   4   7   2        108.46        124.15         4.66 o                         
   5   7   2         11.47         12.82         4.14 o                         
   6   7   2        225.18        230.66         8.31 o                         
   7   7   2        270.17        278.82        11.75 o                         
   8   7   2         51.08         55.56         8.74 o                         
  -8   8   2         19.58         27.41         8.22 o                         
  -7   8   2         16.29          9.52         9.89 o                         
  -6   8   2        696.28        677.18        23.38 o                         
  -5   8   2        523.73        495.76        11.15 o                         
  -4   8   2       2050.42       2013.43        25.05 o                         
  -3   8   2       1496.70       1552.07        14.77 o                         
  -2   8   2       1719.74       1635.25        17.82 o                         
  -1   8   2       1908.20       2177.90        17.58 o                         
   0   8   2       1365.50       1218.29        11.42 o                         
   1   8   2       2871.27       2992.66        29.11 o                         
   2   8   2       2653.55       2623.70        29.10 o                         
   3   8   2       1133.82       1152.48        13.09 o                         
   4   8   2        112.49        112.47         4.86 o                         
   5   8   2         83.29         61.42         5.47 o                         
   6   8   2        536.22        552.54        11.56 o                         
   7   8   2        270.03        267.57        11.68 o                         
   8   8   2         41.23         37.73         8.54 o                         
  -8   9   2         31.00         25.28         8.41 o                         
  -7   9   2         46.51         17.40         8.70 o                         
  -6   9   2         65.12         66.52         6.81 o                         
  -5   9   2        653.68        653.61        12.90 o                         
  -4   9   2       2172.02       2114.52        25.73 o                         
  -3   9   2        873.79        861.29        11.16 o                         
  -2   9   2         93.66         91.64         3.16 o                         
  -1   9   2       4527.45       4743.57        37.16 o                         
   0   9   2        208.99        289.90         4.40 o                         
   1   9   2         42.85         37.57         1.54 o                         
   2   9   2       2722.55       2762.55        28.71 o                         
   3   9   2       2565.19       2555.36        32.30 o                         
   4   9   2        274.97        295.60         7.98 o                         
   5   9   2        129.90        172.87         7.37 o                         
   6   9   2        146.11        159.60         8.51 o                         
   7   9   2        474.04        469.26        24.33 o                         
   8   9   2        639.15        614.20        21.17 o                         
  -8  10   2         37.17         37.10        10.16 o                         
  -7  10   2          7.09         -0.82         7.96 o                         
  -6  10   2        312.65        339.82        11.30 o                         
  -5  10   2          5.15          8.99         4.21 o                         
  -4  10   2       1255.84       1182.60        16.32 o                         
  -3  10   2         24.56         34.87         2.24 o                         
  -2  10   2       1649.54       1670.04        15.56 o                         
  -1  10   2        324.40        370.04         4.42 o                         
   0  10   2       2812.10       2889.27        24.71 o                         
   1  10   2       2652.80       2879.20        26.47 o                         
   2  10   2       4415.34       4567.16        47.79 o                         
   3  10   2       1453.88       1519.13        20.93 o                         
   4  10   2         43.67         40.56         4.19 o                         
   5  10   2        452.49        440.70        11.05 o                         
   6  10   2        956.05        959.20        16.60 o                         
   7  10   2        147.16        143.56        10.34 o                         
   8  10   2          4.93          1.50         7.77 o                         
  -8  11   2         13.57         11.54         9.17 o                         
  -7  11   2        190.09        196.66        12.82 o                         
  -6  11   2        134.34        120.77         9.68 o                         
  -5  11   2       1643.30       1658.53        32.11 o                         
  -4  11   2         32.58         45.99         3.90 o                         
  -3  11   2        202.68        225.87         6.47 o                         
  -2  11   2        619.42        621.84         8.48 o                         
  -1  11   2       1018.45        960.90         8.70 o                         
   0  11   2         64.09         63.42         1.99 o                         
   1  11   2         18.74         10.39         1.55 o                         
   2  11   2         64.09         81.00         3.91 o                         
   3  11   2       2512.09       2592.13        31.86 o                         
   4  11   2        702.96        679.12        11.56 o                         
   5  11   2         70.51         72.39         5.74 o                         
   6  11   2         54.40         55.03         5.79 o                         
   7  11   2        705.19        723.52        20.70 o                         
   8  11   2        356.25        377.61        15.99 o                         
  -8  12   2        499.39        476.01        17.32 o                         
  -7  12   2        217.95        229.69        13.61 o                         
  -6  12   2        637.67        664.35        15.80 o                         
  -5  12   2         87.14         91.15         5.70 o                         
  -4  12   2          6.00         13.97         3.33 o                         
  -3  12   2         40.96         49.88         2.50 o                         
  -2  12   2        208.18        212.41         4.28 o                         
  -1  12   2          8.97          7.27         1.58 o                         
   0  12   2        238.68        255.33         3.69 o                         
   1  12   2        991.12       1074.59        10.64 o                         
   2  12   2       3816.80       3736.18        36.77 o                         
   3  12   2         48.63         47.10         2.91 o                         
   4  12   2       1169.37       1213.85        17.70 o                         
   5  12   2          0.38          0.68         4.31 o                         
   6  12   2       1594.57       1561.84        24.61 o                         
   7  12   2          0.66         12.20         7.11 o                         
  -7  13   2       1863.87       1843.53        34.71 o                         
  -6  13   2          0.13         -4.00         5.51 o                         
  -5  13   2       1048.68       1023.42        18.78 o                         
  -4  13   2         35.49         30.79         4.76 o                         
  -3  13   2         27.43         24.28         2.59 o                         
  -2  13   2         64.14         64.39         2.81 o                         
  -1  13   2       1448.06       1535.82        15.09 o                         
   0  13   2        410.08        431.41         5.13 o                         
   1  13   2        245.01        290.14         4.89 o                         
   2  13   2       1998.51       2095.15        20.43 o                         
   3  13   2       3622.67       3840.62        46.58 o                         
   4  13   2        159.18        169.91         6.62 o                         
   5  13   2       2716.76       2698.52        36.01 o                         
   6  13   2          0.02          8.76         5.34 o                         
   7  13   2        728.00        756.44        16.86 o                         
  -7  14   2          0.86         10.51         6.38 o                         
  -6  14   2       1061.35       1013.24        19.95 o                         
  -5  14   2        106.39         94.97         6.11 o                         
  -4  14   2       2948.52       2711.08        36.21 o                         
  -3  14   2        139.73        120.43         4.34 o                         
  -2  14   2         27.92         31.42         2.64 o                         
  -1  14   2        244.75        231.92         5.57 o                         
   0  14   2        151.79        141.20         3.15 o                         
   1  14   2        401.22        427.66         6.22 o                         
   2  14   2         82.95        110.21         3.79 o                         
   3  14   2        458.27        443.28        10.43 o                         
   4  14   2       1691.11       1633.74        26.63 o                         
   5  14   2          2.81         -2.66         4.33 o                         
   6  14   2        997.30        953.60        18.02 o                         
   7  14   2        252.30        260.26        11.42 o                         
  -7  15   2         96.49        107.89         9.72 o                         
  -6  15   2         79.57         73.41        12.01 o                         
  -5  15   2        602.86        586.60        20.97 o                         
  -4  15   2        202.45        223.90        11.17 o                         
  -3  15   2        222.23        237.49         9.59 o                         
  -2  15   2         31.87         27.57         2.71 o                         
  -1  15   2       2993.16       3043.64        29.59 o                         
   0  15   2          6.13          9.99         1.78 o                         
   1  15   2       1340.96       1377.49        15.53 o                         
   2  15   2       8517.93       8345.86        88.55 o                         
   3  15   2        812.79        810.84        25.44 o                         
   4  15   2         42.28         60.82         7.52 o                         
   5  15   2        649.86        644.96        26.12 o                         
   6  15   2         35.45         39.18        10.67 o                         
   7  15   2         90.96         91.83        13.52 o                         
  -7  16   2        200.41        211.44        16.84 o                         
  -6  16   2         27.71         26.45        10.51 o                         
  -5  16   2        167.28        177.60        14.12 o                         
  -4  16   2        251.76        251.71        11.87 o                         
  -3  16   2        467.66        384.36         9.36 o                         
  -2  16   2        831.03        862.06        12.74 o                         
  -1  16   2        116.74        128.91         4.36 o                         
   0  16   2       1883.57       1877.52        20.06 o                         
   1  16   2        473.25        500.71         8.02 o                         
   2  16   2       1088.76       1123.18        18.10 o                         
   3  16   2          6.54         15.39         7.35 o                         
   4  16   2       1105.73       1092.03        23.12 o                         
   5  16   2        131.92        164.94        15.67 o                         
   6  16   2        250.52        278.45        20.42 o                         
   7  16   2        105.90        116.90        13.92 o                         
  -7  17   2        137.37        145.99        15.21 o                         
  -6  17   2        453.43        463.15        21.84 o                         
  -5  17   2         53.43         64.77         8.79 o                         
  -4  17   2        176.96        186.91        10.80 o                         
  -3  17   2       1188.69       1128.85        20.43 o                         
  -2  17   2         15.94         14.97         3.54 o                         
  -1  17   2         40.03         50.88         3.45 o                         
   0  17   2        183.10        206.50         4.39 o                         
   1  17   2         12.14          9.19         2.79 o                         
   2  17   2         18.61         19.89         4.01 o                         
   3  17   2        683.62        687.27        17.14 o                         
   4  17   2         50.60         69.73         9.27 o                         
   5  17   2        406.58        402.97        22.62 o                         
   6  17   2         31.24         45.38        13.35 o                         
   7  17   2        178.05        165.10        15.44 o                         
  -7  18   2          3.13         10.39        14.58 o                         
  -6  18   2        886.45        886.87        38.81 o                         
  -5  18   2          0.33          2.47         9.25 o                         
  -4  18   2       2259.32       2189.82        44.56 o                         
  -3  18   2        199.21        220.20         8.20 o                         
  -2  18   2        707.62        686.03        12.51 o                         
  -1  18   2         26.40         24.78         3.46 o                         
   0  18   2       2456.36       2358.35        24.70 o                         
   1  18   2         66.99         68.37         4.60 o                         
   2  18   2       1101.95       1054.58        17.76 o                         
   3  18   2         47.66         57.06         7.11 o                         
   4  18   2        392.57        363.56        24.10 o                         
   5  18   2         19.19         13.78        11.20 o                         
   6  18   2         16.17         27.00        13.15 o                         
   7  18   2         37.40         44.32        12.05 o                         
  -7  19   2         38.17         40.75        15.59 o                         
  -6  19   2         19.64         21.07        24.91 o                         
  -5  19   2        503.13        578.69        38.59 o                         
  -4  19   2        206.84        178.59        12.80 o                         
  -3  19   2       2288.02       2194.97        35.40 o                         
  -2  19   2        249.30        229.56         9.14 o                         
  -1  19   2       2746.56       2699.96        32.81 o                         
   0  19   2        141.70        139.56         4.60 o                         
   1  19   2       2379.43       2232.52        28.44 o                         
   2  19   2         62.23         61.31         5.37 o                         
   3  19   2        119.34        117.72         6.18 o                         
   4  19   2         54.05         61.32         9.79 o                         
   5  19   2          9.32        -10.84        10.84 o                         
   6  19   2          0.27         14.97        12.93 o                         
  -6  20   2        161.19        187.84        25.45 o                         
  -5  20   2        734.10        661.22        29.02 o                         
  -4  20   2       1966.84       1920.87        41.17 o                         
  -3  20   2          5.39         15.73         4.73 o                         
  -2  20   2       1516.49       1468.18        23.23 o                         
  -1  20   2        166.59        168.30        10.98 o                         
   0  20   2       2687.81       2680.24        27.95 o                         
   1  20   2          9.11         13.44         4.73 o                         
   2  20   2        106.76        102.66         6.32 o                         
   3  20   2         87.98         98.13         5.76 o                         
   4  20   2         15.79         20.75         8.90 o                         
   5  20   2        479.53        488.52        26.12 o                         
   6  20   2         31.90         31.06        14.42 o                         
  -6  21   2         95.31        114.36        17.40 o                         
  -5  21   2         46.76         71.55        29.01 o                         
  -4  21   2        178.45        186.60        13.56 o                         
  -3  21   2       1019.07       1030.22        20.57 o                         
  -2  21   2        320.53        288.34        13.12 o                         
  -1  21   2       1209.10       1191.95        18.61 o                         
   0  21   2        745.37        706.03        10.58 o                         
   1  21   2        698.21        685.66        14.05 o                         
   2  21   2       1329.46       1264.99        21.31 o                         
   3  21   2        830.27        828.64        16.95 o                         
   4  21   2        112.06        105.09        11.44 o                         
   5  21   2        233.94        227.92        19.73 o                         
   6  21   2         22.85         59.44        15.26 o                         
  -6  22   2        377.48        377.71        25.55 o                         
  -5  22   2        669.27        654.04        30.38 o                         
  -4  22   2        334.75        348.38        22.52 o                         
  -3  22   2         73.14         68.64         6.49 o                         
  -2  22   2          7.66          4.73         4.79 o                         
  -1  22   2         39.69         40.29         4.94 o                         
   0  22   2        783.15        765.90        15.45 o                         
   1  22   2        875.97        859.76        16.47 o                         
   2  22   2        197.44        209.66         8.55 o                         
   3  22   2        496.45        496.08        12.36 o                         
   4  22   2        330.36        352.01        22.18 o                         
   5  22   2         34.70         68.46        18.88 o                         
   6  22   2       1519.18       1493.73        39.60 o                         
  -6  23   2          0.90         -9.73        13.87 o                         
  -5  23   2        432.31        410.63        24.76 o                         
  -4  23   2         34.69         43.04        10.37 o                         
  -3  23   2          7.99         10.88         7.27 o                         
  -2  23   2          5.93         17.69         6.45 o                         
  -1  23   2        810.27        773.66        16.19 o                         
   0  23   2        242.42        251.45        12.30 o                         
   1  23   2        330.24        307.66        10.18 o                         
   2  23   2        175.20        166.47         9.80 o                         
   3  23   2        192.12        190.28         8.51 o                         
   4  23   2         54.87         70.33        11.34 o                         
   5  23   2        138.17        129.31        18.61 o                         
   6  23   2          3.01          2.26        15.21 o                         
  -5  24   2         57.81         53.11        15.08 o                         
  -4  24   2        118.24        106.31        12.51 o                         
  -3  24   2        380.02        401.60        13.06 o                         
  -2  24   2        411.86        362.78        12.60 o                         
  -1  24   2          5.89          8.50         4.67 o                         
   0  24   2        721.89        668.99        19.95 o                         
   1  24   2          0.56          4.70         4.85 o                         
   2  24   2        377.51        380.44        11.88 o                         
   3  24   2        287.10        280.25        17.54 o                         
   4  24   2        138.10        152.79        13.89 o                         
   5  24   2         69.65         67.93        15.67 o                         
  -5  25   2        282.57        281.63        38.86 o                         
  -4  25   2        296.91        283.24        17.21 o                         
  -3  25   2        277.04        280.46        26.07 o                         
  -2  25   2        220.12        242.93        10.74 o                         
  -1  25   2        245.91        246.57        13.27 o                         
   0  25   2          1.45          9.98         7.37 o                         
   1  25   2        134.78        146.42         8.73 o                         
   2  25   2         59.99         55.64         6.63 o                         
   3  25   2        780.26        770.42        18.27 o                         
   4  25   2         14.77          5.45         9.98 o                         
   5  25   2        330.96        374.35        24.74 o                         
  -5  26   2          7.17         17.38        14.78 o                         
  -4  26   2        145.88        140.04        13.89 o                         
  -3  26   2         49.41         62.26         8.61 o                         
  -2  26   2         56.15         66.92         8.06 o                         
  -1  26   2         57.43         63.08         8.39 o                         
   0  26   2         12.14         18.81         8.09 o                         
   1  26   2         67.30         68.39         6.53 o                         
   2  26   2       1140.13       1108.77        21.21 o                         
   3  26   2        122.58        153.46         8.77 o                         
   4  26   2        209.77        238.60        16.38 o                         
   5  26   2         75.22         80.86        15.98 o                         
  -5  27   2        262.54        224.07        21.12 o                         
  -4  27   2          6.09          6.92        10.30 o                         
  -3  27   2         14.54         23.70         6.70 o                         
  -2  27   2         24.78         20.44         6.67 o                         
  -1  27   2         85.49         73.87        11.61 o                         
   0  27   2          3.85          6.51         8.24 o                         
   1  27   2          7.43          9.37         7.27 o                         
   2  27   2        127.56        123.90         8.20 o                         
   3  27   2        969.66        990.16        21.63 o                         
   4  27   2         14.19          7.38        10.30 o                         
  -4  28   2        321.43        328.77        26.63 o                         
  -3  28   2         46.73         41.76         7.14 o                         
  -2  28   2        432.01        444.01        14.80 o                         
  -1  28   2         63.81         77.48        19.81 o                         
   0  28   2        256.86        236.92        14.47 o                         
   1  28   2          6.59         -3.61         7.09 o                         
   2  28   2        415.92        421.46        13.33 o                         
   3  28   2          9.39          6.84         6.48 o                         
   4  28   2        208.99        209.62        16.44 o                         
  -4  29   2         26.80         21.88        11.43 o                         
  -3  29   2        317.25        311.28        12.67 o                         
  -2  29   2          0.26          8.34         6.77 o                         
  -1  29   2        600.70        619.64        25.47 o                         
   0  29   2        274.94        317.18        16.60 o                         
   1  29   2        162.58        165.77        12.90 o                         
   2  29   2          0.86          0.34         9.82 o                         
   3  29   2         34.39         45.83        10.96 o                         
   4  29   2          7.54          1.55        10.68 o                         
  -3  30   2          6.60          3.89         7.84 o                         
  -2  30   2        353.53        357.04        17.37 o                         
  -1  30   2         77.86         65.52        12.31 o                         
   0  30   2         39.84         41.65        11.59 o                         
   1  30   2        101.58        126.78        12.47 o                         
   2  30   2        284.75        322.25        16.20 o                         
   3  30   2         67.72         58.89        11.29 o                         
  -3  31   2         11.02          9.64        10.79 o                         
  -2  31   2          1.64         13.82         8.94 o                         
  -1  31   2        729.82        742.75        29.07 o                         
   0  31   2         13.22         -4.65        10.45 o                         
   1  31   2         47.99         53.84        17.11 o                         
   2  31   2          2.66          1.04         8.51 o                         
   3  31   2       1002.26       1045.13        30.45 o                         
  -2  32   2        289.58        312.58        28.65 o                         
  -1  32   2         39.07         54.54        12.93 o                         
   0  32   2        359.44        379.88        21.87 o                         
   1  32   2         63.10         50.31        11.22 o                         
   2  32   2         69.64         59.19        14.05 o                         
   0  33   2          0.43         -5.16        10.82 o                         
  -7   0   3         39.86         34.10        19.43 o                         
  -5   0   3       1222.21       1260.96        29.12 o                         
  -3   0   3        416.09        417.60         9.65 o                         
  -1   0   3       4697.03       4577.33        85.39 o                         
   1   0   3        275.64        210.38         4.15 o                         
   3   0   3       1387.44       1328.91        17.80 o                         
   5   0   3        287.73        274.52         9.68 o                         
   7   0   3        338.65        334.02        16.76 o                         
  -8   1   3        426.04        450.93        18.85 o                         
  -7   1   3         44.34         43.81         8.45 o                         
  -6   1   3        190.13        186.27         6.64 o                         
  -5   1   3       3764.72       3692.59        48.15 o                         
  -4   1   3        120.50        152.21         4.92 o                         
  -3   1   3         87.74         96.96         3.34 o                         
  -2   1   3       3399.90       3665.24        40.06 o                         
  -1   1   3       1568.03       1576.84        18.04 o                         
   0   1   3       7503.38       7801.34        75.01 o                         
   1   1   3       1206.40       1410.77        12.88 o                         
   2   1   3       4712.19       4789.30        45.22 o                         
   3   1   3         58.59         69.89         2.48 o                         
   4   1   3         30.71         26.70         2.43 o                         
   5   1   3        340.20        351.67         7.27 o                         
   6   1   3        917.01        922.24        13.63 o                         
   7   1   3          4.40          6.09         6.31 o                         
   8   1   3          3.76         -9.11         9.11 o                         
  -8   2   3        407.12        393.09        17.39 o                         
  -7   2   3          5.64         11.98         9.41 o                         
  -6   2   3        282.62        283.61        10.98 o                         
  -5   2   3          5.49          8.79         3.06 o                         
  -4   2   3        535.02        580.05         8.67 o                         
  -3   2   3       1272.58       1286.24        13.57 o                         
  -2   2   3        107.88        133.72         4.23 o                         
  -1   2   3       7039.95       7074.77        61.41 o                         
   0   2   3      11293.37      11643.45        87.27 o                         
   1   2   3      49441.32      52195.98       532.78 o                         
   2   2   3        177.49        173.14         3.21 o                         
   3   2   3        679.08        677.79         7.82 o                         
   4   2   3        476.96        487.90         7.01 o                         
   5   2   3        892.57        914.64        11.53 o                         
   6   2   3         97.19        105.11         6.00 o                         
   7   2   3          6.00          4.66         5.28 o                         
   8   2   3          5.32          0.06        11.73 o                         
  -8   3   3        193.60        208.89        13.84 o                         
  -7   3   3        397.65        391.16        13.34 o                         
  -6   3   3         30.42         38.81         6.34 o                         
  -5   3   3         99.62        102.82         4.25 o                         
  -4   3   3        792.51        794.89        10.65 o                         
  -3   3   3       3618.17       4017.33        37.94 o                         
  -2   3   3       4808.79       5187.27        45.53 o                         
  -1   3   3       2201.15       2236.13        20.99 o                         
   0   3   3       2546.90       2626.64        19.19 o                         
   1   3   3       1199.46       1233.58        13.48 o                         
   2   3   3       6799.78       7156.46        57.28 o                         
   3   3   3        289.93        312.93         4.10 o                         
   4   3   3       1628.85       1645.16        15.89 o                         
   5   3   3       2539.12       2447.38        24.75 o                         
   6   3   3        494.53        506.97        12.26 o                         
   7   3   3          1.90          1.67         5.29 o                         
   8   3   3         11.13         15.20        13.67 o                         
  -8   4   3        228.15        214.09        14.01 o                         
  -7   4   3        699.30        701.54        21.76 o                         
  -6   4   3          0.38         -0.80         5.67 o                         
  -5   4   3       1462.88       1488.67        24.41 o                         
  -4   4   3       1728.07       1803.81        20.99 o                         
  -3   4   3       1031.30       1076.78        12.74 o                         
  -2   4   3        493.26        642.13        13.79 o                         
  -1   4   3       9019.92       9040.21        84.12 o                         
   0   4   3       3731.58       4011.90        30.04 o                         
   1   4   3      12586.26      13801.48       130.67 o                         
   2   4   3        955.46       1021.42        12.45 o                         
   3   4   3       2625.24       2855.39        25.44 o                         
   4   4   3        450.73        455.83         6.75 o                         
   5   4   3        984.70        989.18        13.16 o                         
   6   4   3         73.40         80.37         6.50 o                         
   7   4   3        673.63        667.97        16.62 o                         
   8   4   3         39.82         31.03         9.10 o                         
  -8   5   3        919.41        854.04        23.74 o                         
  -7   5   3        416.46        412.63        13.85 o                         
  -6   5   3        980.85        972.41        22.14 o                         
  -5   5   3         64.82         85.33         6.69 o                         
  -4   5   3       2369.16       2376.97        27.91 o                         
  -3   5   3        716.67        880.01         9.90 o                         
  -2   5   3       3026.38       3006.17        27.45 o                         
  -1   5   3        137.81        123.06         2.59 o                         
   0   5   3        334.93        352.90         4.02 o                         
   1   5   3       5526.54       6277.22        62.84 o                         
   2   5   3        475.01        454.56         6.37 o                         
   3   5   3        264.40        271.05         4.66 o                         
   4   5   3        432.31        435.32         6.57 o                         
   5   5   3        270.65        251.98         7.13 o                         
   6   5   3       2090.24       2022.13        29.17 o                         
   7   5   3        234.65        227.63        10.63 o                         
   8   5   3        529.69        484.78        21.35 o                         
  -8   6   3        133.66        131.58         9.70 o                         
  -7   6   3        840.15        848.14        24.74 o                         
  -6   6   3          9.44         10.46         5.09 o                         
  -5   6   3       1504.37       1501.12        22.03 o                         
  -4   6   3         14.61         16.23         2.88 o                         
  -3   6   3       3132.75       3158.02        30.23 o                         
  -2   6   3         29.93         23.75         1.68 o                         
  -1   6   3       5038.82       5198.72        42.04 o                         
   0   6   3         85.79         86.62         1.80 o                         
   1   6   3        903.17       1033.44        10.57 o                         
   2   6   3       1763.74       2072.61        19.95 o                         
   3   6   3         80.65         88.43         2.87 o                         
   4   6   3         16.57         30.48         2.82 o                         
   5   6   3       1447.97       1422.95        18.47 o                         
   6   6   3        580.08        571.45        13.09 o                         
   7   6   3        227.03        236.06        10.82 o                         
   8   6   3          1.73          9.11         9.49 o                         
  -8   7   3        194.56        199.30        17.08 o                         
  -7   7   3        323.74        317.09        16.43 o                         
  -6   7   3        310.55        320.55         9.71 o                         
  -5   7   3          3.24          2.59         4.51 o                         
  -4   7   3       5343.86       5292.76        59.33 o                         
  -3   7   3        327.93        371.44         8.76 o                         
  -2   7   3       5350.38       5669.58        50.24 o                         
  -1   7   3        386.18        442.50         4.28 o                         
   0   7   3       3523.64       3764.12        27.95 o                         
   1   7   3        575.30        582.11         6.26 o                         
   2   7   3         84.54         79.91         2.64 o                         
   3   7   3         27.33         31.74         2.08 o                         
   4   7   3        367.27        391.98         7.75 o                         
   5   7   3          0.01         -3.13         3.51 o                         
   6   7   3        809.94        791.73        23.17 o                         
   7   7   3        219.25        221.53        10.93 o                         
   8   7   3        152.37        169.53        11.43 o                         
  -8   8   3        140.27        142.77        10.18 o                         
  -7   8   3        341.16        332.87        16.56 o                         
  -6   8   3         39.14         48.68         5.59 o                         
  -5   8   3       2820.39       2701.19        35.40 o                         
  -4   8   3        137.51        151.62         5.49 o                         
  -3   8   3        548.64        506.15         7.11 o                         
  -2   8   3        209.20        217.71         3.87 o                         
  -1   8   3      16599.65      17740.05       128.20 o                         
   0   8   3       1536.37       1965.46        15.51 o                         
   1   8   3       2128.59       2290.94        20.26 o                         
   2   8   3         54.53         78.09         4.28 o                         
   3   8   3       1635.44       1752.69        17.80 o                         
   4   8   3        223.32        218.60         6.42 o                         
   5   8   3       1064.19       1062.37        15.30 o                         
   6   8   3         81.98         83.34         6.42 o                         
   7   8   3       1162.16       1084.21        22.28 o                         
   8   8   3         12.07         27.04         8.10 o                         
  -8   9   3        763.50        738.28        41.20 o                         
  -7   9   3         25.44         20.93         8.87 o                         
  -6   9   3        395.45        391.13        10.62 o                         
  -5   9   3         80.94         76.33         5.61 o                         
  -4   9   3       2524.97       2374.06        45.00 o                         
  -3   9   3       3171.28       3321.58        32.36 o                         
  -2   9   3        127.83        118.49         3.56 o                         
  -1   9   3         24.49         18.06         1.40 o                         
   0   9   3        457.31        621.46         6.44 o                         
   1   9   3        489.31        547.12         6.33 o                         
   2   9   3        641.38        650.40         8.68 o                         
   3   9   3        245.89        258.51         5.71 o                         
   4   9   3         15.88         13.10         3.73 o                         
   5   9   3       1007.00        972.00        15.47 o                         
   6   9   3       1342.98       1349.43        20.48 o                         
   7   9   3         14.73         13.06         6.66 o                         
   8   9   3        953.60        891.53        23.32 o                         
  -8  10   3        345.27        329.11        15.21 o                         
  -7  10   3        190.97        207.46        24.26 o                         
  -6  10   3        329.52        312.23         9.74 o                         
  -5  10   3        486.12        470.22        11.16 o                         
  -4  10   3        174.59        221.13         6.58 o                         
  -3  10   3         96.89        104.99         3.77 o                         
  -2  10   3        531.51        559.17         6.18 o                         
  -1  10   3       2137.14       2028.53        15.45 o                         
   0  10   3        870.62        853.08        11.05 o                         
   1  10   3       2195.82       2246.94        19.00 o                         
   2  10   3        149.88        143.57         4.77 o                         
   3  10   3       2644.61       2570.88        44.52 o                         
   4  10   3        278.34        283.85         8.05 o                         
   5  10   3         48.03         59.34         5.09 o                         
   6  10   3        321.36        328.20        10.04 o                         
   7  10   3        252.66        272.75        16.71 o                         
   8  10   3        200.82        168.08        11.90 o                         
  -8  11   3        208.96        181.99        11.99 o                         
  -7  11   3        193.58        192.40        12.81 o                         
  -6  11   3          9.75         10.10         4.95 o                         
  -5  11   3          5.03         11.68         4.98 o                         
  -4  11   3         37.47         52.68         4.04 o                         
  -3  11   3        501.57        483.18         9.84 o                         
  -2  11   3        566.31        598.40         6.10 o                         
  -1  11   3        101.40         75.90         1.99 o                         
   0  11   3       6702.34       6923.35        61.89 o                         
   1  11   3        331.97        381.07         6.45 o                         
   2  11   3       6180.25       6270.98        56.82 o                         
   3  11   3        652.84        610.79         8.75 o                         
   4  11   3       1307.51       1218.26        20.69 o                         
   5  11   3         41.91         44.97         5.35 o                         
   6  11   3        259.62        252.89        14.43 o                         
   7  11   3          8.21          0.04         7.18 o                         
   8  11   3        135.85        130.61        16.53 o                         
  -8  12   3          2.10         -3.70        12.60 o                         
  -7  12   3         61.22         70.52         7.78 o                         
  -6  12   3          7.27          7.64         5.84 o                         
  -5  12   3        203.71        195.22         8.13 o                         
  -4  12   3        773.76        664.61        11.35 o                         
  -3  12   3         18.07         14.47         2.80 o                         
  -2  12   3        113.39        103.22         3.93 o                         
  -1  12   3       8493.01       8836.37        68.92 o                         
   0  12   3        666.96        780.47         8.64 o                         
   1  12   3       2679.61       2724.36        24.71 o                         
   2  12   3         36.45         33.27         2.70 o                         
   3  12   3       2427.76       2397.40        27.39 o                         
   4  12   3         16.28          9.74         3.45 o                         
   5  12   3         60.21         58.41         5.48 o                         
   6  12   3         37.77         41.91         5.64 o                         
   7  12   3        108.44        113.06         9.76 o                         
  -7  13   3         97.33        112.54        13.94 o                         
  -6  13   3         92.00         80.95         7.12 o                         
  -5  13   3        100.25        105.49         5.70 o                         
  -4  13   3        397.48        417.40         8.90 o                         
  -3  13   3         37.41         42.76         3.03 o                         
  -2  13   3       1661.79       1689.23        16.01 o                         
  -1  13   3        793.53        816.26         8.05 o                         
   0  13   3       4296.75       4360.49        39.92 o                         
   1  13   3          1.50          0.26         1.80 o                         
   2  13   3       3036.13       2890.41        29.99 o                         
   3  13   3        103.10        117.89         4.07 o                         
   4  13   3        348.09        348.17         8.85 o                         
   5  13   3         89.61         87.18         6.05 o                         
   6  13   3         63.18         62.75         6.99 o                         
   7  13   3          4.19          9.38         6.26 o                         
  -7  14   3        842.16        814.78        30.97 o                         
  -6  14   3          6.02         12.45         6.12 o                         
  -5  14   3        419.59        410.19        15.26 o                         
  -4  14   3        175.53        211.89         9.48 o                         
  -3  14   3          5.98          7.26         2.29 o                         
  -2  14   3        792.66        765.90        10.04 o                         
  -1  14   3       1766.74       1729.07        15.09 o                         
   0  14   3         48.90         51.34         2.52 o                         
   1  14   3       1287.61       1230.61        14.60 o                         
   2  14   3       2169.72       2022.13        22.59 o                         
   3  14   3        492.52        483.92         8.39 o                         
   4  14   3        184.33        186.03         9.45 o                         
   5  14   3        503.18        467.27        12.20 o                         
   6  14   3         73.48         79.10         9.50 o                         
   7  14   3        191.04        196.69        10.69 o                         
  -7  15   3         94.53        115.62         9.02 o                         
  -6  15   3        152.59        174.72        11.06 o                         
  -5  15   3        268.83        277.40         9.57 o                         
  -4  15   3         35.24         30.66         4.03 o                         
  -3  15   3        520.06        489.28         9.01 o                         
  -2  15   3       3364.44       3376.23        35.11 o                         
  -1  15   3        148.87        146.16         3.51 o                         
   0  15   3       2279.12       2241.63        22.95 o                         
   1  15   3        501.27        447.46         7.42 o                         
   2  15   3        451.10        475.95         8.39 o                         
   3  15   3        124.56        157.36         9.51 o                         
   4  15   3        569.67        553.75        22.34 o                         
   5  15   3        298.00        302.70        10.98 o                         
   6  15   3        497.12        496.99        14.86 o                         
   7  15   3         15.73         16.76         8.37 o                         
  -7  16   3         58.40         72.67        12.91 o                         
  -6  16   3        344.65        373.82        12.43 o                         
  -5  16   3        463.24        445.07        16.09 o                         
  -4  16   3       1795.82       1748.43        29.08 o                         
  -3  16   3       1412.78       1297.80        19.06 o                         
  -2  16   3       1587.32       1530.87        19.51 o                         
  -1  16   3       1911.06       1909.51        21.21 o                         
   0  16   3        297.34        291.33         5.16 o                         
   1  16   3        981.96        951.12        12.36 o                         
   2  16   3        237.99        231.27         7.23 o                         
   3  16   3       1484.76       1516.63        21.58 o                         
   4  16   3       1481.87       1488.06        25.74 o                         
   5  16   3        738.32        731.80        28.83 o                         
   6  16   3        297.84        283.37        17.16 o                         
   7  16   3         10.21          9.40        10.34 o                         
  -7  17   3         19.83         21.79        11.12 o                         
  -6  17   3         32.08         37.77        11.45 o                         
  -5  17   3         23.79         27.10         8.01 o                         
  -4  17   3       1238.56       1215.93        22.76 o                         
  -3  17   3        339.33        358.08         9.42 o                         
  -2  17   3        542.81        536.40        10.70 o                         
  -1  17   3         70.62         89.28         4.06 o                         
   0  17   3        154.94        158.13         4.08 o                         
   1  17   3        696.35        657.28        10.57 o                         
   2  17   3       1514.73       1425.03        22.13 o                         
   3  17   3         14.98          8.24         3.54 o                         
   4  17   3        366.99        346.56        13.80 o                         
   5  17   3        924.72        934.39        33.08 o                         
   6  17   3        952.91        932.61        28.73 o                         
   7  17   3         10.71         11.34        10.68 o                         
  -7  18   3        303.11        352.06        33.95 o                         
  -6  18   3        338.83        359.08        19.74 o                         
  -5  18   3        225.00        236.48        15.34 o                         
  -4  18   3        665.09        703.78        31.37 o                         
  -3  18   3       1672.32       1668.93        28.23 o                         
  -2  18   3         31.58         29.70         4.25 o                         
  -1  18   3        312.37        300.35         7.33 o                         
   0  18   3         46.36         53.83         3.30 o                         
   1  18   3        242.14        226.68         6.52 o                         
   2  18   3          1.06         -3.89         3.89 o                         
   3  18   3        225.74        230.56         7.86 o                         
   4  18   3        394.42        407.03        14.91 o                         
   5  18   3        376.37        366.28        22.05 o                         
   6  18   3          8.30         15.55        12.85 o                         
   7  18   3        297.17        289.65        18.61 o                         
  -7  19   3        102.77        129.00        17.85 o                         
  -6  19   3        807.48        805.58        28.57 o                         
  -5  19   3         24.89         28.74        20.58 o                         
  -4  19   3       1771.82       1690.59        37.39 o                         
  -3  19   3          1.24          4.07         4.56 o                         
  -2  19   3       1130.26       1119.59        19.96 o                         
  -1  19   3         20.76         12.24         3.69 o                         
   0  19   3        895.00        848.32        11.74 o                         
   1  19   3        583.81        551.48        10.56 o                         
   2  19   3        194.84        181.93        10.75 o                         
   3  19   3        461.63        458.01        11.17 o                         
   4  19   3        111.53        104.51        11.12 o                         
   5  19   3          9.91         17.52        12.00 o                         
   6  19   3        474.23        489.68        26.89 o                         
  -6  20   3        298.58        327.12        23.21 o                         
  -5  20   3        964.89        896.04        33.67 o                         
  -4  20   3          2.44          7.83         8.70 o                         
  -3  20   3       1023.26       1020.63        20.33 o                         
  -2  20   3        337.82        325.76         9.34 o                         
  -1  20   3        364.15        380.76        12.03 o                         
   0  20   3        830.35        789.66        11.28 o                         
   1  20   3         36.72         37.24         5.20 o                         
   2  20   3         31.89         31.96         5.09 o                         
   3  20   3        185.92        176.12         7.55 o                         
   4  20   3        285.34        270.29        15.15 o                         
   5  20   3        433.77        431.32        24.19 o                         
   6  20   3          6.45          6.22        10.70 o                         
  -6  21   3         68.05         60.20        15.86 o                         
  -5  21   3         73.15         80.63        14.31 o                         
  -4  21   3        868.12        858.15        25.69 o                         
  -3  21   3        123.79        121.70         7.90 o                         
  -2  21   3        361.75        392.44        11.35 o                         
  -1  21   3        296.15        276.28         8.74 o                         
   0  21   3       2172.86       2092.42        25.88 o                         
   1  21   3        200.10        200.07         8.14 o                         
   2  21   3        362.03        350.15        10.58 o                         
   3  21   3          7.38          7.66         4.49 o                         
   4  21   3         18.05          6.38        13.59 o                         
   5  21   3          0.13         -6.85        16.42 o                         
   6  21   3        693.22        692.65        26.75 o                         
  -6  22   3          2.76          5.75        13.55 o                         
  -5  22   3        717.65        743.48        38.04 o                         
  -4  22   3          9.62         13.82         9.33 o                         
  -3  22   3        129.63        115.35        15.88 o                         
  -2  22   3         35.47         40.59         5.71 o                         
  -1  22   3        588.60        585.83        13.29 o                         
   0  22   3          0.70          6.06         4.12 o                         
   1  22   3        218.57        234.81         8.83 o                         
   2  22   3         29.00         28.50         5.45 o                         
   3  22   3         30.00         31.38         5.23 o                         
   4  22   3         21.19         26.89         9.77 o                         
   5  22   3        582.12        554.78        28.83 o                         
   6  22   3        349.77        383.93        21.48 o                         
  -6  23   3        381.39        433.01        30.38 o                         
  -5  23   3         12.31         28.46        13.16 o                         
  -4  23   3         84.99         90.65        11.79 o                         
  -3  23   3       1184.78       1198.73        23.62 o                         
  -2  23   3        316.42        318.92        11.67 o                         
  -1  23   3         42.54         42.37         5.58 o                         
   0  23   3        484.47        466.82        14.20 o                         
   1  23   3        856.44        817.17        16.33 o                         
   2  23   3        636.71        647.13        14.90 o                         
   3  23   3        437.56        431.28        12.71 o                         
   4  23   3        311.60        316.83        17.47 o                         
   5  23   3        156.67        175.16        23.81 o                         
   6  23   3        425.39        485.25        29.61 o                         
  -5  24   3         41.89         42.51        14.12 o                         
  -4  24   3         10.17         16.30         9.90 o                         
  -3  24   3         58.10         65.40         6.91 o                         
  -2  24   3        777.74        772.67        17.95 o                         
  -1  24   3       1067.02       1017.57        18.91 o                         
   0  24   3          0.10          3.29         6.77 o                         
   1  24   3        571.21        576.87        13.78 o                         
   2  24   3          6.57          4.45         5.21 o                         
   3  24   3        498.31        501.21        13.22 o                         
   4  24   3         91.98         97.92        16.24 o                         
   5  24   3         69.75         72.69        15.67 o                         
  -5  25   3        164.57        139.98        17.53 o                         
  -4  25   3        212.16        225.72        15.66 o                         
  -3  25   3          1.89         -1.18         5.85 o                         
  -2  25   3          5.25         -4.65         5.82 o                         
  -1  25   3         37.28         38.22         5.65 o                         
   0  25   3        915.25        911.98        24.30 o                         
   1  25   3        781.23        777.25        16.47 o                         
   2  25   3       1296.94       1241.13        22.57 o                         
   3  25   3          4.08          7.40         5.24 o                         
   4  25   3        296.57        310.71        21.34 o                         
   5  25   3        123.63        108.45        17.02 o                         
  -5  26   3        108.89        124.34        32.02 o                         
  -4  26   3         27.98         21.09        10.67 o                         
  -3  26   3        296.50        295.64        12.34 o                         
  -2  26   3         67.79         59.17         7.55 o                         
  -1  26   3        827.22        767.28        19.91 o                         
   0  26   3         15.16         13.23         8.03 o                         
   1  26   3       1205.75       1230.90        22.05 o                         
   2  26   3         82.39         94.68         9.30 o                         
   3  26   3       1117.76       1098.41        22.97 o                         
   4  26   3         63.63         52.76        11.92 o                         
   5  26   3        103.07        115.38        17.06 o                         
  -5  27   3         73.06         73.99        16.82 o                         
  -4  27   3        276.87        317.48        18.45 o                         
  -3  27   3          0.09         -6.16         6.16 o                         
  -2  27   3        626.11        623.65        17.08 o                         
  -1  27   3         11.19          6.64         7.36 o                         
   0  27   3        450.21        484.89        19.12 o                         
   1  27   3         89.51         94.88         9.17 o                         
   2  27   3        342.38        347.31        12.17 o                         
   3  27   3          7.93         16.94         6.16 o                         
   4  27   3         68.71         58.09        17.27 o                         
  -4  28   3          1.42         -9.89         9.89 o                         
  -3  28   3        162.40        182.98        11.82 o                         
  -2  28   3          7.23         12.03         6.57 o                         
  -1  28   3        487.58        492.53        17.48 o                         
   0  28   3          6.45          8.94         8.72 o                         
   1  28   3         44.48         60.04         8.82 o                         
   2  28   3         31.03         37.59         6.70 o                         
   3  28   3        738.44        740.02        18.50 o                         
   4  28   3         70.67         58.69        14.94 o                         
  -4  29   3        186.96        198.03        30.03 o                         
  -3  29   3        139.41        129.96        13.75 o                         
  -2  29   3        149.92        143.02        13.00 o                         
  -1  29   3        503.90        566.65        26.00 o                         
   0  29   3        167.98        170.99        13.23 o                         
   1  29   3        242.76        242.65        15.23 o                         
   2  29   3        225.30        236.66        10.76 o                         
   3  29   3          1.44          8.14         6.28 o                         
   4  29   3        368.63        405.02        21.41 o                         
  -3  30   3         41.90         36.12         7.36 o                         
  -2  30   3        123.97        127.52        12.15 o                         
  -1  30   3        455.54        476.85        23.46 o                         
   0  30   3        227.30        261.76        15.90 o                         
   1  30   3         64.53         71.44        10.90 o                         
   2  30   3         17.47         28.11        11.38 o                         
   3  30   3         83.08         87.92        12.39 o                         
  -3  31   3         32.09          8.52        12.72 o                         
  -2  31   3        389.86        388.99        18.16 o                         
  -1  31   3         41.29         67.12        12.93 o                         
   0  31   3         92.58        107.99        23.70 o                         
   1  31   3          2.95         -8.80         8.80 o                         
   2  31   3        146.38        144.70        15.78 o                         
  -2  32   3         17.67         21.18        11.39 o                         
  -1  32   3        178.96        188.08        16.96 o                         
   0  32   3          5.03         -8.07        11.50 o                         
   1  32   3         17.11         12.36         9.90 o                         
   2  32   3        102.75        115.71        11.90 o                         
   0  33   3         75.44         94.07        13.92 o                         
  -8   0   4         94.18         88.25        30.93 o                         
  -6   0   4        454.09        476.46        24.59 o                         
  -4   0   4       1989.80       1999.08        33.05 o                         
  -2   0   4       4181.84       4089.54        62.49 o                         
   0   0   4      19640.21      20257.47       210.28 o                         
   2   0   4       2525.13       2660.64        33.74 o                         
   4   0   4       5007.50       5290.90        55.92 o                         
   6   0   4        266.18        268.24        10.47 o                         
   8   0   4        423.97        386.46        32.30 o                         
  -8   1   4        102.18        116.26        15.33 o                         
  -7   1   4        391.54        402.46        16.23 o                         
  -6   1   4        136.41        134.33         8.89 o                         
  -5   1   4       1505.74       1497.13        22.17 o                         
  -4   1   4        953.85        957.38        11.78 o                         
  -3   1   4       6094.88       6313.51        63.83 o                         
  -2   1   4          4.87         17.43         1.82 o                         
  -1   1   4       4679.23       4453.56        37.24 o                         
   0   1   4       1221.10       1347.34        10.03 o                         
   1   1   4       5979.16       6238.73        44.63 o                         
   2   1   4        785.79        791.22         7.94 o                         
   3   1   4        187.26        195.40         3.80 o                         
   4   1   4        393.61        416.36         5.63 o                         
   5   1   4         10.46          6.61         3.48 o                         
   6   1   4          1.09         -0.45         3.46 o                         
   7   1   4         65.65         73.81        11.32 o                         
   8   1   4         54.87         35.68        12.58 o                         
  -8   2   4         77.16         67.87        10.43 o                         
  -7   2   4        133.99        133.38         8.78 o                         
  -6   2   4        410.00        425.23        13.18 o                         
  -5   2   4        751.49        705.89        12.55 o                         
  -4   2   4       1965.94       1957.17        24.85 o                         
  -3   2   4          8.93         18.62         2.47 o                         
  -2   2   4       1147.88       1103.61        12.69 o                         
  -1   2   4       8556.83       8810.96        76.33 o                         
   0   2   4      11016.00      11306.06        75.46 o                         
   1   2   4       4495.58       4998.46        39.74 o                         
   2   2   4       2624.77       2709.38        23.09 o                         
   3   2   4        249.08        288.92         4.10 o                         
   4   2   4        989.20       1047.24        10.87 o                         
   5   2   4        667.03        636.09         8.85 o                         
   6   2   4        443.14        441.93        12.92 o                         
   7   2   4        211.87        209.73        11.45 o                         
   8   2   4        176.61        189.14        17.69 o                         
  -8   3   4         20.93         18.93         9.08 o                         
  -7   3   4        335.89        307.81        12.08 o                         
  -6   3   4        227.27        217.61         9.94 o                         
  -5   3   4        185.05        191.78         5.31 o                         
  -4   3   4       4039.18       3862.38        38.78 o                         
  -3   3   4        323.83        318.71         4.84 o                         
  -2   3   4       4070.85       4403.75        38.10 o                         
  -1   3   4       2327.75       2368.87        20.59 o                         
   0   3   4          9.74         -0.55         1.13 o                         
   1   3   4       5700.50       5907.53        51.07 o                         
   2   3   4        541.60        675.23         7.49 o                         
   3   3   4       2082.50       2168.90        17.21 o                         
   4   3   4         59.35         58.15         2.74 o                         
   5   3   4        995.84        977.98        12.04 o                         
   6   3   4        111.91        126.94         7.19 o                         
   7   3   4        743.74        707.84        16.95 o                         
   8   3   4        121.80        114.65        11.11 o                         
  -8   4   4        931.45        909.95        24.97 o                         
  -7   4   4         46.87         50.48         7.31 o                         
  -6   4   4        844.84        817.41        20.57 o                         
  -5   4   4        190.26        184.86         6.69 o                         
  -4   4   4        875.38        845.58        11.19 o                         
  -3   4   4        145.06        102.90         3.92 o                         
  -2   4   4       3708.52       3902.26        33.28 o                         
  -1   4   4       1533.73       1549.16        13.76 o                         
   0   4   4        602.72        619.13         5.53 o                         
   1   4   4      10178.17      11061.16        94.42 o                         
   2   4   4       5511.95       5911.19        45.72 o                         
   3   4   4       1125.79       1166.38        11.03 o                         
   4   4   4        353.90        365.34         5.55 o                         
   5   4   4        268.71        269.10         8.04 o                         
   6   4   4        823.18        795.63        16.56 o                         
   7   4   4          3.43         -2.93         7.74 o                         
   8   4   4        196.20        223.32        13.82 o                         
  -8   5   4        121.26        120.08        17.76 o                         
  -7   5   4        322.58        316.06        16.38 o                         
  -6   5   4          4.85         -4.91         4.91 o                         
  -5   5   4       1311.95       1278.88        18.32 o                         
  -4   5   4         79.50         69.38         3.62 o                         
  -3   5   4        185.94        177.42         4.64 o                         
  -2   5   4       1255.20       1460.43        17.96 o                         
  -1   5   4       5334.65       5577.58        41.67 o                         
   0   5   4       1812.50       1938.66        14.19 o                         
   1   5   4       2708.96       2729.04        23.20 o                         
   2   5   4        605.28        665.08         6.97 o                         
   3   5   4       2172.63       2156.88        20.54 o                         
   4   5   4        214.27        226.71         5.12 o                         
   5   5   4       2691.35       2681.32        30.37 o                         
   6   5   4          0.28          8.56         5.49 o                         
   7   5   4         69.26         79.08         7.83 o                         
   8   5   4        490.10        461.35        18.29 o                         
  -8   6   4       1071.13       1061.87        23.22 o                         
  -7   6   4        299.63        293.58        15.52 o                         
  -6   6   4        174.20        187.87         8.51 o                         
  -5   6   4          0.52         -0.83         3.81 o                         
  -4   6   4         79.98         77.77         3.94 o                         
  -3   6   4        347.51        359.66         8.49 o                         
  -2   6   4        731.06        807.62         9.73 o                         
  -1   6   4        120.67        152.22         2.91 o                         
   0   6   4        669.74        696.47         6.26 o                         
   1   6   4          0.60          5.03         1.23 o                         
   2   6   4        957.92        843.09         9.71 o                         
   3   6   4        385.92        377.28         5.42 o                         
   4   6   4       3041.63       3020.85        28.59 o                         
   5   6   4         38.64         45.49         4.32 o                         
   6   6   4       1039.53        957.04        19.34 o                         
   7   6   4        188.97        166.51         9.92 o                         
   8   6   4        133.70        135.45        11.86 o                         
  -8   7   4         30.75         43.96         8.00 o                         
  -7   7   4        421.82        464.84        19.17 o                         
  -6   7   4         62.66         70.99         5.98 o                         
  -5   7   4        680.82        702.02        12.63 o                         
  -4   7   4          0.77         -2.61         2.61 o                         
  -3   7   4       1667.64       1764.26        16.87 o                         
  -2   7   4         18.83         22.03         1.89 o                         
  -1   7   4       5503.07       5797.71        41.67 o                         
   0   7   4         54.70         69.03         1.88 o                         
   1   7   4       1794.80       1816.08        16.07 o                         
   2   7   4        472.41        542.39         7.49 o                         
   3   7   4       4115.50       4194.08        36.76 o                         
   4   7   4         71.71         76.04         3.66 o                         
   5   7   4       1608.05       1580.24        20.16 o                         
   6   7   4         11.52         13.08         5.10 o                         
   7   7   4        292.65        321.33        12.75 o                         
   8   7   4        152.49        163.45        10.63 o                         
  -8   8   4        611.63        585.12        17.50 o                         
  -7   8   4         18.34         22.80         8.86 o                         
  -6   8   4        608.82        613.52        12.95 o                         
  -5   8   4        293.67        306.00         8.87 o                         
  -4   8   4         24.57         17.80         3.26 o                         
  -3   8   4        259.99        256.12         4.81 o                         
  -2   8   4       3568.23       3668.41        32.81 o                         
  -1   8   4       3465.26       3931.17        30.98 o                         
   0   8   4         66.77        106.32         2.16 o                         
   1   8   4       3893.90       3950.86        33.32 o                         
   2   8   4      15457.34      16213.24       147.37 o                         
   3   8   4        483.21        436.61         6.43 o                         
   4   8   4       1112.42       1102.81        15.81 o                         
   5   8   4         25.22         29.61         4.58 o                         
   6   8   4        269.15        282.09         9.33 o                         
   7   8   4        175.43        192.08        10.52 o                         
   8   8   4          5.29          4.16         7.82 o                         
  -8   9   4          0.71          2.88         9.16 o                         
  -7   9   4         42.74         43.27         9.34 o                         
  -6   9   4         23.17         20.65         5.08 o                         
  -5   9   4       1965.28       1916.18        25.14 o                         
  -4   9   4        546.89        594.96        10.67 o                         
  -3   9   4         10.08         12.09         2.07 o                         
  -2   9   4        143.69        160.22         3.46 o                         
  -1   9   4       4141.22       4243.55        36.13 o                         
   0   9   4       7753.04       8263.18        61.81 o                         
   1   9   4        231.35        197.61         3.13 o                         
   2   9   4        624.73        743.83         8.87 o                         
   3   9   4         40.69         41.90         2.78 o                         
   4   9   4         66.67         61.71         4.40 o                         
   5   9   4        684.39        688.57        12.78 o                         
   6   9   4        361.39        361.27        11.65 o                         
   7   9   4        592.16        609.41        16.98 o                         
   8   9   4          2.24          2.92         7.80 o                         
  -8  10   4        180.79        180.03        11.27 o                         
  -7  10   4         95.30         97.15        11.03 o                         
  -6  10   4         90.14        106.91         6.80 o                         
  -5  10   4          0.26         -2.19         3.96 o                         
  -4  10   4       1683.81       1586.04        19.48 o                         
  -3  10   4         38.13         59.48         3.95 o                         
  -2  10   4       1970.39       1966.98        17.12 o                         
  -1  10   4       1100.90       1166.50        10.32 o                         
   0  10   4       1824.43       1978.45        17.27 o                         
   1  10   4        779.66        785.03         8.57 o                         
   2  10   4       2163.93       2212.72        21.56 o                         
   3  10   4        331.24        338.79        11.17 o                         
   4  10   4        280.82        255.35         7.89 o                         
   5  10   4         36.73         41.82         4.91 o                         
   6  10   4        536.95        540.24        12.56 o                         
   7  10   4         18.09         25.72         6.91 o                         
   8  10   4        635.00        607.99        41.38 o                         
  -8  11   4         80.03         86.72         9.83 o                         
  -7  11   4         17.80         24.67         8.59 o                         
  -6  11   4         57.23         73.08         6.14 o                         
  -5  11   4       1803.49       1762.16        25.32 o                         
  -4  11   4        385.05        372.51         7.95 o                         
  -3  11   4        406.46        415.48         8.43 o                         
  -2  11   4        245.83        239.58         3.75 o                         
  -1  11   4       2139.58       1927.08        16.07 o                         
   0  11   4        228.12        185.52         4.40 o                         
   1  11   4       2479.01       2346.29        21.51 o                         
   2  11   4        763.27        755.41         8.29 o                         
   3  11   4       4155.48       4100.35        46.01 o                         
   4  11   4        152.74        173.87        11.08 o                         
   5  11   4          5.27          2.12         4.26 o                         
   6  11   4         78.16         89.66         8.21 o                         
   7  11   4        369.93        349.85        13.58 o                         
  -8  12   4          3.47         -7.43         7.43 o                         
  -7  12   4        418.98        430.74        19.81 o                         
  -6  12   4       1165.31       1117.48        21.42 o                         
  -5  12   4         34.15         34.22         4.71 o                         
  -4  12   4        306.57        355.08         9.19 o                         
  -3  12   4         92.76         93.64         4.09 o                         
  -2  12   4       3613.02       3685.52        28.76 o                         
  -1  12   4        811.92        850.92         8.44 o                         
   0  12   4        892.47        906.12        10.01 o                         
   1  12   4        451.43        443.86         7.00 o                         
   2  12   4       1877.97       1816.93        17.86 o                         
   3  12   4        625.03        566.18        10.54 o                         
   4  12   4        325.80        354.80         9.81 o                         
   5  12   4        562.67        555.11        12.57 o                         
   6  12   4        274.23        264.74        10.17 o                         
   7  12   4          5.47          1.31         7.02 o                         
  -7  13   4         50.34         58.89         7.47 o                         
  -6  13   4         65.42         76.16         8.40 o                         
  -5  13   4       1709.24       1705.12        23.37 o                         
  -4  13   4         28.46         32.91         3.76 o                         
  -3  13   4       1057.67       1125.01        14.50 o                         
  -2  13   4         40.99         53.22         2.38 o                         
  -1  13   4       8441.00       8662.47        73.89 o                         
   0  13   4        415.81        433.82         7.37 o                         
   1  13   4        862.65        888.68        10.79 o                         
   2  13   4        958.76        993.78        12.63 o                         
   3  13   4        156.77        159.11         5.79 o                         
   4  13   4          0.25          0.47         3.72 o                         
   5  13   4         26.29         26.86         5.42 o                         
   6  13   4         37.19         36.05         5.99 o                         
   7  13   4         65.30         60.18         9.08 o                         
  -7  14   4          8.67         10.96         7.07 o                         
  -6  14   4        484.31        472.22        13.63 o                         
  -5  14   4        336.59        356.16        11.25 o                         
  -4  14   4       2650.84       2492.15        28.53 o                         
  -3  14   4         27.80         58.45         4.75 o                         
  -2  14   4       1093.22       1060.70        11.56 o                         
  -1  14   4        701.73        686.96         7.99 o                         
   0  14   4       4057.81       4045.46        42.16 o                         
   1  14   4        361.80        369.51         5.86 o                         
   2  14   4         25.47         24.63         2.82 o                         
   3  14   4        137.74        113.95         5.36 o                         
   4  14   4         24.98         26.64         4.06 o                         
   5  14   4          5.63          9.43         4.65 o                         
   6  14   4         91.30         95.09         7.69 o                         
   7  14   4         23.39         11.93         6.86 o                         
  -7  15   4        149.10        171.73        10.24 o                         
  -6  15   4        706.40        744.37        18.75 o                         
  -5  15   4        449.29        451.40        13.39 o                         
  -4  15   4        256.29        250.13         7.98 o                         
  -3  15   4       1100.28       1030.22        14.73 o                         
  -2  15   4          1.30          3.56         2.43 o                         
  -1  15   4       2434.51       2434.98        23.78 o                         
   0  15   4       1715.57       1677.20        19.19 o                         
   1  15   4        926.55        867.41        10.87 o                         
   2  15   4       1612.59       1542.31        19.17 o                         
   3  15   4         85.02         65.03         4.45 o                         
   4  15   4         13.59         16.46         3.94 o                         
   5  15   4        117.60        110.97        10.52 o                         
   6  15   4        152.70        160.58         8.89 o                         
   7  15   4         93.22         86.14         8.53 o                         
  -7  16   4        286.74        254.60        17.71 o                         
  -6  16   4        701.61        712.83        34.61 o                         
  -5  16   4        691.90        689.99        17.43 o                         
  -4  16   4          6.18          2.14         3.87 o                         
  -3  16   4        270.40        220.34         7.28 o                         
  -2  16   4       1059.58       1119.37        15.48 o                         
  -1  16   4        132.50        130.99         4.78 o                         
   0  16   4       1029.09       1004.72        11.40 o                         
   1  16   4       1246.95       1168.77        14.59 o                         
   2  16   4       2256.22       2225.20        28.93 o                         
   3  16   4         41.13         39.17         4.78 o                         
   4  16   4        614.60        586.85        16.86 o                         
   5  16   4        223.54        240.60         9.07 o                         
   6  16   4        724.72        716.27        24.41 o                         
   7  16   4         41.50         47.94        14.25 o                         
  -7  17   4        408.76        442.18        25.00 o                         
  -6  17   4          9.95         16.02        10.49 o                         
  -5  17   4        271.24        274.77        11.06 o                         
  -4  17   4         28.45         22.55         4.15 o                         
  -3  17   4        918.66        825.69        19.29 o                         
  -2  17   4        215.54        208.99         7.01 o                         
  -1  17   4        356.71        332.00         7.39 o                         
   0  17   4         75.39         74.84         3.14 o                         
   1  17   4        345.72        364.72         8.45 o                         
   2  17   4         27.99         34.24         4.95 o                         
   3  17   4       2003.22       1998.03        27.24 o                         
   4  17   4          0.21         -0.24         3.55 o                         
   5  17   4       1424.43       1458.87        34.97 o                         
   6  17   4          4.08         16.30        10.20 o                         
   7  17   4         22.98         23.84        11.64 o                         
  -7  18   4         32.62         49.72        12.56 o                         
  -6  18   4        113.03        133.64        14.36 o                         
  -5  18   4        193.70        190.93        14.75 o                         
  -4  18   4       2247.52       2206.92        33.25 o                         
  -3  18   4        113.61        107.22         7.80 o                         
  -2  18   4        545.66        520.64        11.95 o                         
  -1  18   4        357.77        290.56         7.51 o                         
   0  18   4         18.53         19.82         3.70 o                         
   1  18   4         84.88         81.12         4.45 o                         
   2  18   4        848.01        856.22        23.64 o                         
   3  18   4          4.38          0.38         3.87 o                         
   4  18   4       1011.25       1027.35        23.38 o                         
   5  18   4        101.22        109.73        12.29 o                         
   6  18   4        346.56        352.12        23.39 o                         
   7  18   4         36.51         31.63        17.26 o                         
  -7  19   4        600.52        603.60        29.76 o                         
  -6  19   4        333.94        354.30        28.16 o                         
  -5  19   4         12.86          4.28        10.20 o                         
  -4  19   4         82.73         84.37         6.56 o                         
  -3  19   4        136.92        136.26         7.48 o                         
  -2  19   4         20.89         17.09         4.78 o                         
  -1  19   4         82.46         64.94         4.31 o                         
   0  19   4       1227.79       1226.06        15.51 o                         
   1  19   4       1143.52       1152.22        18.14 o                         
   2  19   4        263.43        260.35         8.89 o                         
   3  19   4        845.09        844.14        16.26 o                         
   4  19   4        143.13        154.29        10.70 o                         
   5  19   4        571.60        575.03        22.54 o                         
   6  19   4          9.82         -5.88        12.48 o                         
  -6  20   4        274.23        289.52        22.83 o                         
  -5  20   4        835.01        867.16        33.44 o                         
  -4  20   4         16.77          4.66         8.72 o                         
  -3  20   4         80.81         72.02        11.07 o                         
  -2  20   4        118.89        117.36         6.84 o                         
  -1  20   4        296.44        264.84         9.14 o                         
   0  20   4        217.11        234.70         6.89 o                         
   1  20   4         40.25         37.59         4.97 o                         
   2  20   4       2941.35       2891.68        40.66 o                         
   3  20   4         61.84         78.60         7.14 o                         
   4  20   4        724.55        682.40        19.42 o                         
   5  20   4          0.36          1.59        11.11 o                         
   6  20   4        120.87        113.20        14.21 o                         
  -6  21   4         25.82         15.42        14.03 o                         
  -5  21   4        348.07        329.82        22.25 o                         
  -4  21   4          2.45         -5.17         8.84 o                         
  -3  21   4        153.59        161.26         8.56 o                         
  -2  21   4         52.61         51.43         5.85 o                         
  -1  21   4        797.55        784.89        15.47 o                         
   0  21   4       2390.92       2310.91        31.17 o                         
   1  21   4        649.19        621.84        13.48 o                         
   2  21   4        220.70        235.56         9.11 o                         
   3  21   4        291.44        280.73         9.66 o                         
   4  21   4          1.93          4.36         8.93 o                         
   5  21   4        894.47        902.85        34.53 o                         
   6  21   4         99.05        114.57        14.32 o                         
  -6  22   4        183.96        209.75        27.92 o                         
  -5  22   4        154.46        165.22        18.19 o                         
  -4  22   4        142.42        146.59        12.95 o                         
  -3  22   4          0.95          7.79         5.62 o                         
  -2  22   4        133.87        150.54        11.00 o                         
  -1  22   4         21.13         28.26         5.20 o                         
   0  22   4        719.13        723.45        13.09 o                         
   1  22   4        647.33        656.74        14.52 o                         
   2  22   4        442.83        430.33        13.53 o                         
   3  22   4          0.59          0.11         4.64 o                         
   4  22   4        103.11         98.61        16.24 o                         
   5  22   4         46.51         35.95        12.17 o                         
   6  22   4        668.45        709.84        28.33 o                         
  -6  23   4        141.10        155.79        30.65 o                         
  -5  23   4        506.94        501.95        38.59 o                         
  -4  23   4        138.66        139.46        13.10 o                         
  -3  23   4         17.73         14.81         8.05 o                         
  -2  23   4         75.56         70.04         6.76 o                         
  -1  23   4       1141.16       1021.49        18.84 o                         
   0  23   4         30.59         31.73         6.39 o                         
   1  23   4       1859.64       1782.48        27.95 o                         
   2  23   4         48.30         48.03         6.15 o                         
   3  23   4        109.07        109.96         7.27 o                         
   4  23   4         59.82         41.52        13.92 o                         
   5  23   4        374.25        398.97        20.83 o                         
  -5  24   4          2.46         15.27        13.35 o                         
  -4  24   4        385.21        412.41        19.72 o                         
  -3  24   4         31.73         39.15         8.69 o                         
  -2  24   4        911.52        842.03        17.68 o                         
  -1  24   4          0.04         -3.22         4.83 o                         
   0  24   4        174.97        165.13        11.23 o                         
   1  24   4        390.31        396.63        11.82 o                         
   2  24   4        298.50        296.22        14.90 o                         
   3  24   4          1.04          0.34         5.09 o                         
   4  24   4         11.27         17.66        10.36 o                         
   5  24   4         71.01         71.63        13.34 o                         
  -5  25   4        542.33        559.78        60.76 o                         
  -4  25   4         90.80         90.89        13.42 o                         
  -3  25   4        282.62        290.84        12.15 o                         
  -2  25   4         57.80         72.08         7.61 o                         
  -1  25   4        666.89        645.29        14.83 o                         
   0  25   4         14.09         16.50         7.64 o                         
   1  25   4        143.54        158.81         8.33 o                         
   2  25   4          6.77          1.03         5.52 o                         
   3  25   4        136.40        142.67         8.19 o                         
   4  25   4          3.80          4.46        17.01 o                         
   5  25   4         87.94         84.21        14.02 o                         
  -5  26   4         42.83         51.30        15.47 o                         
  -4  26   4        603.14        615.79        26.19 o                         
  -3  26   4         61.22         59.29         7.74 o                         
  -2  26   4       1434.13       1397.24        26.88 o                         
  -1  26   4         51.25         42.09         8.05 o                         
   0  26   4        214.07        198.97        12.84 o                         
   1  26   4         19.53         24.66         6.51 o                         
   2  26   4        668.96        638.76        15.92 o                         
   3  26   4          1.76          8.28         6.41 o                         
   4  26   4          6.78         11.26        10.45 o                         
   5  26   4         27.17         20.45        24.47 o                         
  -4  27   4         71.33        100.76        13.21 o                         
  -3  27   4        694.49        695.29        29.50 o                         
  -2  27   4         20.15         27.31         9.80 o                         
  -1  27   4        513.24        507.56        17.20 o                         
   0  27   4        173.12        168.32        12.57 o                         
   1  27   4         13.00          6.79         8.06 o                         
   2  27   4         25.53         19.39         6.32 o                         
   3  27   4        131.56        127.05         8.85 o                         
   4  27   4        361.86        371.15        21.67 o                         
  -4  28   4         70.94         50.12        12.22 o                         
  -3  28   4          2.57         -1.35         9.47 o                         
  -2  28   4        493.95        483.51        15.28 o                         
  -1  28   4         38.04         41.57         8.87 o                         
   0  28   4        148.06        155.11        12.96 o                         
   1  28   4        167.22        180.94        11.59 o                         
   2  28   4        340.11        352.44        12.60 o                         
   3  28   4          0.83          3.47         6.21 o                         
   4  28   4         82.50         65.98        13.03 o                         
  -4  29   4         47.76         24.04        11.76 o                         
  -3  29   4        120.76        115.63        10.43 o                         
  -2  29   4          2.00          4.53         8.82 o                         
  -1  29   4        604.21        607.24        29.89 o                         
   0  29   4          0.03         -8.47         8.47 o                         
   1  29   4        116.36        109.94        10.45 o                         
   2  29   4         12.21         24.44         8.45 o                         
   3  29   4        220.67        239.50        13.51 o                         
  -3  30   4          0.76         -2.89         6.95 o                         
  -2  30   4        389.21        401.04        18.29 o                         
  -1  30   4         36.31         51.93        12.37 o                         
   0  30   4         32.26         18.26         9.98 o                         
   1  30   4          7.42         14.25         9.17 o                         
   2  30   4        129.51        138.91        11.00 o                         
   3  30   4         36.87         30.47        11.31 o                         
  -2  31   4         54.42         52.53        10.56 o                         
  -1  31   4        408.88        425.06        26.82 o                         
   0  31   4         26.26         51.59        11.28 o                         
   1  31   4         92.67         90.45        17.06 o                         
   2  31   4          0.17          3.59         7.97 o                         
  -2  32   4         23.42         31.76        10.08 o                         
  -1  32   4         20.49         11.60        11.53 o                         
   0  32   4         98.94         92.63        15.45 o                         
   1  32   4        104.15        131.26        13.57 o                         
  -7   0   5        948.80        883.81        32.71 o                         
  -5   0   5       2087.58       1973.17        47.44 o                         
  -3   0   5        703.48        644.72        10.79 o                         
  -1   0   5        807.86        897.38        13.38 o                         
   1   0   5       1055.58        985.07        17.77 o                         
   3   0   5        448.80        451.35         7.71 o                         
   5   0   5       2236.10       2197.07        35.68 o                         
   7   0   5        353.60        338.72        20.50 o                         
  -8   1   5        473.75        493.38        19.49 o                         
  -7   1   5          5.46          8.01         7.90 o                         
  -6   1   5       2585.59       2466.39        38.14 o                         
  -5   1   5       4538.48       4325.61        54.27 o                         
  -4   1   5        411.58        392.15         6.43 o                         
  -3   1   5         30.87         20.00         2.18 o                         
  -2   1   5          6.64          9.45         1.77 o                         
  -1   1   5       1062.99       1078.13        11.43 o                         
   0   1   5       7645.58       8018.23        58.74 o                         
   1   1   5       1025.47       1019.84         9.29 o                         
   2   1   5       8195.65       8717.01        67.81 o                         
   3   1   5         14.45         18.17         1.80 o                         
   4   1   5        120.92        118.51         3.23 o                         
   5   1   5         21.78         25.80         3.56 o                         
   6   1   5       1923.61       1862.46        22.83 o                         
   7   1   5         99.94         92.34         9.62 o                         
   8   1   5        402.32        397.82        23.36 o                         
  -8   2   5        334.15        331.23        16.37 o                         
  -7   2   5       1058.94       1084.14        21.76 o                         
  -6   2   5        236.94        246.91        10.55 o                         
  -5   2   5       2030.67       1977.23        26.27 o                         
  -4   2   5          0.14         -1.26         2.62 o                         
  -3   2   5        346.04        266.14         5.12 o                         
  -2   2   5       4565.17       4714.48        43.33 o                         
  -1   2   5         46.89         61.59         2.19 o                         
   0   2   5       2334.13       2419.18        17.25 o                         
   1   2   5       5422.49       5894.40        44.85 o                         
   2   2   5       1376.34       1341.19        11.50 o                         
   3   2   5        845.29        842.08         8.67 o                         
   4   2   5        764.55        698.33         8.10 o                         
   5   2   5       1601.93       1542.56        17.76 o                         
   6   2   5          0.01          7.03         4.30 o                         
   7   2   5         97.38        108.01        10.17 o                         
   8   2   5          1.28          5.68        11.14 o                         
  -8   3   5        104.55        106.28        15.96 o                         
  -7   3   5         31.29         38.65         8.67 o                         
  -6   3   5        987.72        966.66        21.56 o                         
  -5   3   5        538.52        551.55         9.82 o                         
  -4   3   5       4177.90       3913.88        40.03 o                         
  -3   3   5        251.56        220.02         4.02 o                         
  -2   3   5      11012.31      12003.31        98.86 o                         
  -1   3   5       1210.31       1207.50        10.91 o                         
   0   3   5        254.96        243.74         3.05 o                         
   1   3   5       7562.56       8013.91        71.23 o                         
   2   3   5       4847.94       5340.77        43.42 o                         
   3   3   5        817.78        815.20         8.09 o                         
   4   3   5        213.11        224.02         4.53 o                         
   5   3   5        264.53        267.63         6.10 o                         
   6   3   5        458.76        433.58        13.14 o                         
   7   3   5         95.90         92.93         7.96 o                         
   8   3   5        210.80        208.04        23.36 o                         
  -8   4   5          9.39         -6.72         8.42 o                         
  -7   4   5         11.38          4.76        10.10 o                         
  -6   4   5        644.35        646.99        19.16 o                         
  -5   4   5        770.98        789.64        11.75 o                         
  -4   4   5          3.35          4.50         2.66 o                         
  -3   4   5       2166.70       2271.68        20.54 o                         
  -2   4   5        835.32        875.96         8.75 o                         
  -1   4   5       2419.59       2545.87        24.04 o                         
   0   4   5         13.29          2.19         1.09 o                         
   1   4   5       2632.22       2597.87        23.44 o                         
   2   4   5       5581.04       6229.24        49.16 o                         
   3   4   5        765.32        785.61         7.75 o                         
   4   4   5       1517.56       1517.01        14.71 o                         
   5   4   5       1426.54       1409.12        17.07 o                         
   6   4   5          0.00          7.38         5.36 o                         
   7   4   5        166.59        159.90         9.44 o                         
   8   4   5          8.17         18.23         9.48 o                         
  -8   5   5         22.96         25.53         9.24 o                         
  -7   5   5        173.94        171.86        13.19 o                         
  -6   5   5          4.63          5.50         5.06 o                         
  -5   5   5         53.58         51.09         4.78 o                         
  -4   5   5        412.82        386.13         7.34 o                         
  -3   5   5       1941.17       2093.37        21.49 o                         
  -2   5   5       4782.48       4842.01        41.87 o                         
  -1   5   5        149.71        173.65         3.36 o                         
   0   5   5       4698.45       4656.75        33.81 o                         
   1   5   5        287.63        353.12         5.86 o                         
   2   5   5       6363.86       6509.70        51.21 o                         
   3   5   5        342.15        313.45         4.90 o                         
   4   5   5       1417.24       1372.21        14.82 o                         
   5   5   5        117.63        120.48         6.16 o                         
   6   5   5         42.07         43.07         6.32 o                         
   7   5   5         61.94         68.89         7.74 o                         
   8   5   5         47.65         38.10         9.35 o                         
  -8   6   5        286.34        307.78        13.33 o                         
  -7   6   5          4.22          0.33         8.35 o                         
  -6   6   5         31.18         25.52         5.49 o                         
  -5   6   5       1078.27       1032.23        16.02 o                         
  -4   6   5         31.60         42.31         3.61 o                         
  -3   6   5       1254.08       1284.90        13.35 o                         
  -2   6   5        213.99        276.29         5.06 o                         
  -1   6   5       3102.05       3014.17        25.91 o                         
   0   6   5         31.93         43.48         2.41 o                         
   1   6   5       4553.16       4188.90        32.42 o                         
   2   6   5       6099.97       6778.63        58.19 o                         
   3   6   5        856.12        835.14         9.82 o                         
   4   6   5         68.19         72.37         3.46 o                         
   5   6   5         40.12         42.92         4.76 o                         
   6   6   5        436.74        398.97        17.13 o                         
   7   6   5        118.39        121.27         8.93 o                         
   8   6   5          6.55          2.37         8.54 o                         
  -8   7   5        150.94        151.27        10.60 o                         
  -7   7   5        177.50        204.38        14.07 o                         
  -6   7   5        280.97        286.85         9.42 o                         
  -5   7   5          4.32          4.16         4.08 o                         
  -4   7   5        393.33        388.07         8.00 o                         
  -3   7   5         70.50        101.74         3.55 o                         
  -2   7   5       3165.38       3179.55        29.45 o                         
  -1   7   5        119.68        118.64         2.28 o                         
   0   7   5       4763.11       4891.52        38.32 o                         
   1   7   5         49.04         84.23         2.19 o                         
   2   7   5        573.96        559.56         7.14 o                         
   3   7   5        214.94        231.66         5.26 o                         
   4   7   5       1547.12       1479.82        17.12 o                         
   5   7   5        146.49        140.50         8.83 o                         
   6   7   5         81.32         93.98         6.82 o                         
   7   7   5          0.07          0.60         6.90 o                         
   8   7   5        143.68        141.79        10.12 o                         
  -8   8   5         16.28         32.28         7.92 o                         
  -7   8   5         54.93         65.07        10.23 o                         
  -6   8   5          3.67         -0.47         4.64 o                         
  -5   8   5         85.54        104.54         5.83 o                         
  -4   8   5          0.44          1.49         3.01 o                         
  -3   8   5        765.02        797.45         9.89 o                         
  -2   8   5         63.62         81.06         3.39 o                         
  -1   8   5       7092.69       7245.24        52.50 o                         
   0   8   5       1825.59       1893.18        15.90 o                         
   1   8   5       9151.02       9151.58        67.58 o                         
   2   8   5        114.44        124.70         3.95 o                         
   3   8   5        857.07        803.87        17.76 o                         
   4   8   5         34.39         32.50         4.46 o                         
   5   8   5        147.68        151.35         6.80 o                         
   6   8   5         62.53         55.99         6.45 o                         
   7   8   5         10.62          3.76         6.55 o                         
   8   8   5        100.18        126.37        10.96 o                         
  -8   9   5        287.07        305.70        13.55 o                         
  -7   9   5         66.86         76.77        10.49 o                         
  -6   9   5        338.12        346.40        10.38 o                         
  -5   9   5        442.00        443.51        10.30 o                         
  -4   9   5       1336.93       1289.70        17.82 o                         
  -3   9   5       1070.78       1019.23        12.42 o                         
  -2   9   5       4059.66       4061.02        31.67 o                         
  -1   9   5        856.50        851.65         8.81 o                         
   0   9   5       1386.36       1275.44        10.86 o                         
   1   9   5       1240.83       1224.34        11.19 o                         
   2   9   5       1242.53       1295.55        13.86 o                         
   3   9   5        411.16        417.97        10.18 o                         
   4   9   5       1036.65       1015.78        18.63 o                         
   5   9   5         58.02         58.17         5.44 o                         
   6   9   5         13.11         20.23         5.35 o                         
   7   9   5         62.55         73.57         8.23 o                         
   8   9   5        952.71        936.83        23.97 o                         
  -8  10   5        101.74        118.61        15.44 o                         
  -7  10   5         33.32         34.61        14.35 o                         
  -6  10   5        772.22        748.04        16.43 o                         
  -5  10   5       2118.53       2043.95        26.72 o                         
  -4  10   5       1412.45       1253.81        17.52 o                         
  -3  10   5        353.77        349.14         6.43 o                         
  -2  10   5        145.77        137.39         3.37 o                         
  -1  10   5        394.44        354.44         4.04 o                         
   0  10   5         22.17         12.91         1.26 o                         
   1  10   5       1703.68       1742.83        15.43 o                         
   2  10   5       2136.05       2178.05        21.92 o                         
   3  10   5       5021.96       4889.96        50.48 o                         
   4  10   5        674.58        643.32        12.37 o                         
   5  10   5        614.24        621.23        12.45 o                         
   6  10   5         33.69         32.21         5.64 o                         
   7  10   5        480.95        490.45        17.07 o                         
  -8  11   5        245.08        227.82        15.30 o                         
  -7  11   5          3.89          9.02         8.06 o                         
  -6  11   5        655.19        639.14        28.45 o                         
  -5  11   5          5.94          7.20         5.11 o                         
  -4  11   5        990.83        959.51        13.79 o                         
  -3  11   5        735.81        676.74         9.26 o                         
  -2  11   5         68.66         74.41         2.42 o                         
  -1  11   5         40.01         38.72         1.80 o                         
   0  11   5        491.34        515.05         5.67 o                         
   1  11   5         21.13         26.67         1.72 o                         
   2  11   5       1068.33       1175.72        13.25 o                         
   3  11   5       1668.60       1589.98        20.44 o                         
   4  11   5       1041.29       1037.25        16.70 o                         
   5  11   5        448.83        457.86        11.69 o                         
   6  11   5        681.58        634.24        14.76 o                         
   7  11   5          1.71          4.91         7.30 o                         
  -7  12   5        554.86        563.89        18.56 o                         
  -6  12   5         99.84         91.19         7.52 o                         
  -5  12   5       3530.05       3391.56        50.48 o                         
  -4  12   5         47.72         33.98         3.91 o                         
  -3  12   5       2352.79       2269.10        23.18 o                         
  -2  12   5         13.12         24.77         2.17 o                         
  -1  12   5        260.22        268.26         3.81 o                         
   0  12   5        423.66        481.49         6.10 o                         
   1  12   5        182.61        202.97         3.38 o                         
   2  12   5         20.41         17.79         2.48 o                         
   3  12   5         36.02         30.51         4.08 o                         
   4  12   5        158.31        163.01         6.74 o                         
   5  12   5        618.79        609.32        13.36 o                         
   6  12   5         67.18         76.40         6.88 o                         
   7  12   5        433.93        431.84        16.06 o                         
  -7  13   5          7.18          9.23         6.67 o                         
  -6  13   5       1343.42       1335.89        24.47 o                         
  -5  13   5          2.25         11.49         4.53 o                         
  -4  13   5       1721.60       1779.68        21.83 o                         
  -3  13   5        168.73        184.76         5.35 o                         
  -2  13   5         80.26        100.58         3.19 o                         
  -1  13   5          1.93          3.82         1.50 o                         
   0  13   5        153.30        170.72         3.68 o                         
   1  13   5         52.00         56.28         2.78 o                         
   2  13   5       2398.08       2395.55        26.25 o                         
   3  13   5       1859.78       1812.36        30.35 o                         
   4  13   5        670.97        689.48        13.33 o                         
   5  13   5          2.53          4.62         4.77 o                         
   6  13   5        311.44        314.71        17.91 o                         
   7  13   5          5.99          2.02         6.65 o                         
  -7  14   5        548.54        528.52        17.28 o                         
  -6  14   5         29.51         45.71         7.18 o                         
  -5  14   5        994.73        960.39        17.32 o                         
  -4  14   5        135.54        156.99         6.01 o                         
  -3  14   5       1463.29       1270.47        16.43 o                         
  -2  14   5        122.67        117.69         3.95 o                         
  -1  14   5        392.07        398.93         5.97 o                         
   0  14   5         93.32         99.55         3.76 o                         
   1  14   5        291.73        286.21         5.32 o                         
   2  14   5        720.60        706.13        11.35 o                         
   3  14   5        487.43        504.97        11.31 o                         
   4  14   5        112.63        107.14         9.36 o                         
   5  14   5       1464.64       1380.69        24.85 o                         
   6  14   5         56.35         70.10         7.31 o                         
   7  14   5        252.09        253.95        12.60 o                         
  -7  15   5         43.18         46.41         9.13 o                         
  -6  15   5       1454.35       1447.31        28.56 o                         
  -5  15   5          3.05         12.14         5.28 o                         
  -4  15   5        173.61        168.82         7.18 o                         
  -3  15   5          0.68         -0.40         3.04 o                         
  -2  15   5        495.98        485.05         7.93 o                         
  -1  15   5        491.18        461.75         6.42 o                         
   0  15   5          5.97          4.40         2.17 o                         
   1  15   5        250.01        244.06         7.63 o                         
   2  15   5        276.85        307.62         8.04 o                         
   3  15   5          0.51          4.93         4.65 o                         
   4  15   5        285.42        286.04         9.24 o                         
   5  15   5        169.14        201.49        12.87 o                         
   6  15   5       1881.18       1835.68        33.80 o                         
   7  15   5         59.85         58.88         8.07 o                         
  -7  16   5        316.71        337.92        15.01 o                         
  -6  16   5        333.00        316.65        15.41 o                         
  -5  16   5        585.16        554.53        13.71 o                         
  -4  16   5         48.46         49.35         5.43 o                         
  -3  16   5       2171.05       1971.73        25.21 o                         
  -2  16   5        104.53        107.78         5.14 o                         
  -1  16   5        834.47        827.63        11.38 o                         
   0  16   5        752.15        682.78         8.84 o                         
   1  16   5       1034.36        994.87        12.32 o                         
   2  16   5        508.41        564.38        11.04 o                         
   3  16   5        637.75        627.24        12.30 o                         
   4  16   5        324.21        341.97        13.14 o                         
   5  16   5       1622.02       1646.56        27.25 o                         
   6  16   5          3.05          0.12         8.91 o                         
   7  16   5         11.08         12.95        10.96 o                         
  -7  17   5         24.12         28.82        11.68 o                         
  -6  17   5          4.64         13.95         5.87 o                         
  -5  17   5         93.46        110.65         9.80 o                         
  -4  17   5        271.55        244.53        13.97 o                         
  -3  17   5       1078.65       1084.43        19.20 o                         
  -2  17   5       3773.49       3618.66        48.74 o                         
  -1  17   5         25.71         15.17         2.97 o                         
   0  17   5        684.34        703.08         9.10 o                         
   1  17   5        137.64        150.12         7.11 o                         
   2  17   5       3345.54       3196.66        39.95 o                         
   3  17   5       1709.76       1686.54        24.10 o                         
   4  17   5         39.71         41.01         5.17 o                         
   5  17   5         77.08         75.62         6.31 o                         
   6  17   5         22.44         12.18        10.17 o                         
   7  17   5         11.20         11.84        10.87 o                         
  -7  18   5          4.42         14.62        11.70 o                         
  -6  18   5        379.82        397.11        20.92 o                         
  -5  18   5         95.75        103.77        13.19 o                         
  -4  18   5        752.16        760.14        15.86 o                         
  -3  18   5       1383.85       1414.01        23.22 o                         
  -2  18   5         79.64         75.49         8.75 o                         
  -1  18   5       3016.96       2861.12        31.68 o                         
   0  18   5         47.62         47.47         3.38 o                         
   1  18   5       1220.82       1209.67        18.69 o                         
   2  18   5         76.85         92.23         5.58 o                         
   3  18   5        452.81        464.27        14.24 o                         
   4  18   5         41.49         46.09         4.68 o                         
   5  18   5         71.52         62.82        11.03 o                         
   6  18   5          1.14          3.32        10.49 o                         
  -7  19   5          6.71         -4.30        11.11 o                         
  -6  19   5         78.17         90.81        13.42 o                         
  -5  19   5          0.62         -9.28         9.28 o                         
  -4  19   5          6.28          5.22         5.50 o                         
  -3  19   5         39.77         37.51         5.91 o                         
  -2  19   5       3005.97       2900.45        40.80 o                         
  -1  19   5         62.92         55.90         4.32 o                         
   0  19   5         25.58         23.77         3.12 o                         
   1  19   5         25.99         29.90         6.49 o                         
   2  19   5       2481.39       2471.19        38.40 o                         
   3  19   5        350.92        339.28        11.29 o                         
   4  19   5        307.62        327.97         9.47 o                         
   5  19   5         25.83         15.33        10.11 o                         
   6  19   5        112.16         75.86        13.12 o                         
  -6  20   5          0.06          4.95        11.08 o                         
  -5  20   5         99.19        119.89        13.62 o                         
  -4  20   5         23.03         31.42         7.51 o                         
  -3  20   5        452.50        447.58        13.35 o                         
  -2  20   5          9.86          7.98         4.85 o                         
  -1  20   5        176.75        195.08         8.14 o                         
   0  20   5         22.31         18.86         3.22 o                         
   1  20   5       1677.28       1613.23        25.23 o                         
   2  20   5        173.26        178.63         8.00 o                         
   3  20   5        444.42        447.82        12.17 o                         
   4  20   5          0.92          2.52         3.98 o                         
   5  20   5        170.89        164.82        14.39 o                         
   6  20   5          0.11         -3.89        11.17 o                         
  -6  21   5        290.03        307.12        23.80 o                         
  -5  21   5        182.29        196.76        18.97 o                         
  -4  21   5        253.46        264.95        17.62 o                         
  -3  21   5         54.13         52.54         8.61 o                         
  -2  21   5       1070.99       1064.06        19.55 o                         
  -1  21   5        274.12        275.24        10.25 o                         
   0  21   5       1330.23       1285.31        17.18 o                         
   1  21   5        636.61        627.22        13.92 o                         
   2  21   5        557.76        561.53        13.58 o                         
   3  21   5        120.98        116.79         7.81 o                         
   4  21   5         14.56          8.97         7.26 o                         
   5  21   5         86.96         93.96        12.80 o                         
   6  21   5         38.07         50.07        12.84 o                         
  -6  22   5          1.43         -0.58        20.80 o                         
  -5  22   5       1575.80       1654.54        49.53 o                         
  -4  22   5        317.29        304.78        13.75 o                         
  -3  22   5        346.50        346.52        12.43 o                         
  -2  22   5        316.92        285.37        10.52 o                         
  -1  22   5       1344.13       1253.12        21.48 o                         
   0  22   5         73.56         77.35         5.20 o                         
   1  22   5       2244.30       2184.25        32.69 o                         
   2  22   5        120.14        123.89         7.55 o                         
   3  22   5         50.82         57.75         6.37 o                         
   4  22   5         45.41         40.99         8.11 o                         
   5  22   5        208.86        222.96        16.63 o                         
   6  22   5         27.11         22.41        12.48 o                         
  -6  23   5        425.30        482.67        42.70 o                         
  -5  23   5         63.74         71.86        15.67 o                         
  -4  23   5         43.62         45.42         6.48 o                         
  -3  23   5        338.24        359.65        14.30 o                         
  -2  23   5        608.92        560.88        14.35 o                         
  -1  23   5          0.02         -5.91         5.91 o                         
   0  23   5        742.18        708.49        23.07 o                         
   1  23   5        317.47        326.39        10.86 o                         
   2  23   5        988.31        983.96        19.17 o                         
   3  23   5        196.66        190.39         8.98 o                         
   4  23   5        398.65        369.25        16.43 o                         
   5  23   5          4.60          7.33        10.81 o                         
  -5  24   5        461.32        516.43        42.70 o                         
  -4  24   5        540.49        538.77        22.49 o                         
  -3  24   5        146.25        139.71         9.21 o                         
  -2  24   5         21.93         11.19         5.75 o                         
  -1  24   5          4.68         -1.96         8.57 o                         
   0  24   5         31.89         37.06         6.98 o                         
   1  24   5         22.40         23.16         5.45 o                         
   2  24   5        524.29        537.40        17.28 o                         
   3  24   5         42.96         44.85         6.28 o                         
   4  24   5          9.38          3.36        11.22 o                         
   5  24   5        552.89        581.57        24.95 o                         
  -5  25   5         60.30         79.45        15.89 o                         
  -4  25   5        910.04        944.06        28.88 o                         
  -3  25   5          0.06         -1.11         6.17 o                         
  -2  25   5          7.69         -5.57         5.57 o                         
  -1  25   5         18.75         27.85         5.72 o                         
   0  25   5        109.99        100.77        11.60 o                         
   1  25   5       1038.21       1039.82        19.93 o                         
   2  25   5        191.02        202.56         9.75 o                         
   3  25   5          6.68         19.52         6.92 o                         
   4  25   5        510.39        523.45        20.16 o                         
   5  25   5          2.51         17.50        11.67 o                         
  -5  26   5        511.83        485.35        58.57 o                         
  -4  26   5          0.08         -6.23        10.06 o                         
  -3  26   5        373.36        372.71        13.89 o                         
  -2  26   5          1.97         -2.96         5.87 o                         
  -1  26   5        204.37        221.18        11.97 o                         
   0  26   5         19.76         17.96        14.94 o                         
   1  26   5        276.37        275.50        14.52 o                         
   2  26   5          4.34          8.18         6.06 o                         
   3  26   5        298.72        309.32        12.31 o                         
   4  26   5          0.33          3.93         9.18 o                         
   5  26   5        218.49        237.04        24.09 o                         
  -4  27   5        320.77        293.39        18.03 o                         
  -3  27   5         59.44         65.17         8.12 o                         
  -2  27   5        510.65        498.84        21.10 o                         
  -1  27   5        106.64        113.56        11.06 o                         
   0  27   5          6.11          2.71         8.52 o                         
   1  27   5        145.92        132.28        16.59 o                         
   2  27   5         32.40         34.98         6.75 o                         
   3  27   5         34.68         38.73         6.54 o                         
   4  27   5          7.47         13.68        11.01 o                         
  -4  28   5          0.16         11.11        11.11 o                         
  -3  28   5        126.09        126.67         9.54 o                         
  -2  28   5         35.18         42.66         7.46 o                         
  -1  28   5        268.56        280.28        18.20 o                         
   0  28   5         95.09        106.51        11.71 o                         
   1  28   5         14.42          2.95         7.70 o                         
   2  28   5         10.41         10.99         6.37 o                         
   3  28   5        686.68        707.13        24.97 o                         
   4  28   5        307.79        307.44        19.07 o                         
  -4  29   5         27.25         16.42        18.58 o                         
  -3  29   5          6.42         13.43         7.30 o                         
  -2  29   5          4.81         29.17         9.48 o                         
  -1  29   5         12.03         17.31        10.17 o                         
   0  29   5        219.85        200.58        19.56 o                         
   1  29   5          4.48          7.41         8.04 o                         
   2  29   5        246.51        265.32        17.01 o                         
   3  29   5        106.20        103.89         8.91 o                         
  -3  30   5         33.33         34.91         7.85 o                         
  -2  30   5        338.74        338.55        17.87 o                         
  -1  30   5        785.49        804.02        32.79 o                         
   0  30   5          0.59         -1.04         9.22 o                         
   1  30   5        129.55        129.02        12.96 o                         
   2  30   5         51.28         65.43         9.24 o                         
   3  30   5          5.29         -0.80        10.16 o                         
  -2  31   5       1508.08       1588.51        37.48 o                         
  -1  31   5        110.73        105.61        14.57 o                         
   0  31   5        912.77        950.94        28.81 o                         
   1  31   5         15.83         14.74        10.15 o                         
   2  31   5        418.26        403.28        16.72 o                         
  -1  32   5        341.71        357.56        21.80 o                         
   0  32   5          0.04         -4.64         9.80 o                         
   1  32   5        232.48        260.68        20.49 o                         
  -8   0   6        166.67        112.82        16.56 o                         
  -6   0   6         27.39         40.60        10.60 o                         
  -4   0   6        334.16        348.55        10.38 o                         
  -2   0   6       3796.65       3948.19        48.00 o                         
   0   0   6         24.62         58.02         3.26 o                         
   2   0   6       8606.68       8839.54       101.20 o                         
   4   0   6        582.27        559.77         9.38 o                         
   6   0   6         90.08         82.45         7.15 o                         
   8   0   6          3.13         12.59        16.97 o                         
  -8   1   6         93.48         90.51        11.22 o                         
  -7   1   6        361.46        383.11        17.94 o                         
  -6   1   6          0.73          2.52         6.33 o                         
  -5   1   6        226.15        226.62         8.47 o                         
  -4   1   6          1.89          2.95         2.20 o                         
  -3   1   6         32.38         32.82         2.24 o                         
  -2   1   6       5798.49       6643.92        53.97 o                         
  -1   1   6        197.67        272.26         3.87 o                         
   0   1   6          6.84          8.78         1.48 o                         
   1   1   6      11961.04      12182.25        91.24 o                         
   2   1   6         10.42         14.16         1.68 o                         
   3   1   6       2252.23       2204.93        20.58 o                         
   4   1   6        848.37        901.64         9.30 o                         
   5   1   6       2531.40       2452.31        29.54 o                         
   6   1   6        207.73        210.16         6.94 o                         
   7   1   6          5.33         -3.74         9.01 o                         
   8   1   6        112.15        100.16        15.26 o                         
  -8   2   6        154.72        171.86        17.46 o                         
  -7   2   6        671.22        667.73        24.18 o                         
  -6   2   6        677.08        651.04        16.15 o                         
  -5   2   6        271.03        247.05         7.85 o                         
  -4   2   6        498.04        504.19         7.59 o                         
  -3   2   6       1552.01       1551.63        15.77 o                         
  -2   2   6       3567.76       3746.96        32.17 o                         
  -1   2   6        821.05        913.21         9.75 o                         
   0   2   6        663.36        575.66         5.98 o                         
   1   2   6       6711.97       7184.62        55.32 o                         
   2   2   6       3571.89       3568.07        35.43 o                         
   3   2   6        112.66        119.28         3.13 o                         
   4   2   6       3515.76       3486.40        29.39 o                         
   5   2   6        905.87        925.81        12.37 o                         
   6   2   6        219.65        222.32         8.63 o                         
   7   2   6          1.70         -5.11         8.32 o                         
   8   2   6        234.76        227.41        25.18 o                         
  -8   3   6         40.33         41.45         9.73 o                         
  -7   3   6        142.95        151.03        12.76 o                         
  -6   3   6        486.16        501.68        14.37 o                         
  -5   3   6        775.12        750.52        13.02 o                         
  -4   3   6       2121.67       2131.89        23.11 o                         
  -3   3   6       4530.60       4692.25        44.81 o                         
  -2   3   6         37.69         77.06         2.73 o                         
  -1   3   6       3427.10       3650.77        31.30 o                         
   0   3   6        457.29        385.81         4.40 o                         
   1   3   6       2127.57       2141.89        19.92 o                         
   2   3   6          0.99          2.64         1.66 o                         
   3   3   6          9.71          8.16         1.82 o                         
   4   3   6          2.11          1.73         2.17 o                         
   5   3   6        370.21        366.91         7.37 o                         
   6   3   6        522.96        506.66        15.25 o                         
   7   3   6        445.62        456.17        14.09 o                         
   8   3   6         14.84         26.24         9.96 o                         
  -8   4   6        336.03        338.99        16.65 o                         
  -7   4   6        197.40        212.50        14.10 o                         
  -6   4   6        465.98        460.69        18.69 o                         
  -5   4   6        219.23        196.23         7.11 o                         
  -4   4   6        713.42        740.84        10.89 o                         
  -3   4   6       1701.65       1839.13        17.63 o                         
  -2   4   6       5017.95       5258.60        44.71 o                         
  -1   4   6        706.94        866.79        13.30 o                         
   0   4   6        418.49        430.06         4.76 o                         
   1   4   6        670.32        630.09        10.14 o                         
   2   4   6       6981.78       7689.06        62.03 o                         
   3   4   6         84.50        101.85         2.90 o                         
   4   4   6        862.52        891.92        10.21 o                         
   5   4   6         12.21         19.34         3.85 o                         
   6   4   6        459.47        426.76        12.93 o                         
   7   4   6        438.61        433.98        14.28 o                         
   8   4   6        166.08        194.10        15.08 o                         
  -8   5   6         66.75         63.26        13.36 o                         
  -7   5   6         25.32         28.38         9.24 o                         
  -6   5   6        162.01        168.93         8.40 o                         
  -5   5   6        953.68        944.55        15.30 o                         
  -4   5   6       2189.74       2153.58        28.59 o                         
  -3   5   6       5929.78       5863.26        49.83 o                         
  -2   5   6       1775.37       2019.99        17.62 o                         
  -1   5   6       2889.88       2948.41        23.61 o                         
   0   5   6       1735.92       1770.76        13.43 o                         
   1   5   6       4616.97       4846.94        39.59 o                         
   2   5   6        168.53        171.35         3.20 o                         
   3   5   6        486.79        512.09         6.97 o                         
   4   5   6         44.59         50.74         3.08 o                         
   5   5   6       1794.68       1745.60        29.15 o                         
   6   5   6        405.50        383.45        12.55 o                         
   7   5   6         77.77         84.61         8.26 o                         
   8   5   6          1.56          3.29         9.25 o                         
  -8   6   6         12.10         16.03         7.31 o                         
  -7   6   6         28.54         17.00         8.61 o                         
  -6   6   6       1517.21       1488.39        23.81 o                         
  -5   6   6        247.08        230.33         8.50 o                         
  -4   6   6       3291.01       3287.69        34.96 o                         
  -3   6   6        969.20       1003.99        11.45 o                         
  -2   6   6       5430.92       5433.35        43.17 o                         
  -1   6   6        214.47        252.31         4.90 o                         
   0   6   6         61.98         54.64         1.73 o                         
   1   6   6       1465.02       1684.93        15.10 o                         
   2   6   6       7785.38       8313.66        68.92 o                         
   3   6   6        276.19        278.75         5.06 o                         
   4   6   6         35.20         25.98         3.34 o                         
   5   6   6          2.78          5.22         4.13 o                         
   6   6   6        796.10        734.66        17.16 o                         
   7   6   6         77.94         82.97         8.38 o                         
   8   6   6        580.58        599.28        23.43 o                         
  -8   7   6        138.34        143.91        13.09 o                         
  -7   7   6        755.72        735.98        23.42 o                         
  -6   7   6          3.32         14.87         4.99 o                         
  -5   7   6       1722.76       1733.68        28.95 o                         
  -4   7   6         46.67         53.88         3.98 o                         
  -3   7   6       2245.32       2247.92        25.38 o                         
  -2   7   6        683.15        759.12         8.57 o                         
  -1   7   6        913.54        834.09         7.73 o                         
   0   7   6          0.73          2.13         1.19 o                         
   1   7   6       1825.76       2182.94        18.28 o                         
   2   7   6       1613.86       1731.42        18.41 o                         
   3   7   6        106.87        103.96         4.67 o                         
   4   7   6        497.83        491.95         9.75 o                         
   5   7   6        536.40        542.26        12.06 o                         
   6   7   6        255.52        249.36        10.32 o                         
   7   7   6        314.46        317.61        12.79 o                         
   8   7   6        107.57        104.65        12.54 o                         
  -8   8   6         77.94         64.01        11.61 o                         
  -7   8   6        475.81        452.70        19.23 o                         
  -6   8   6       1333.06       1288.28        20.25 o                         
  -5   8   6         74.85         70.23         5.42 o                         
  -4   8   6       1102.60       1089.56        15.08 o                         
  -3   8   6        441.56        455.50         6.45 o                         
  -2   8   6       3992.71       4028.35        35.26 o                         
  -1   8   6        155.57        203.43         3.26 o                         
   0   8   6        412.51        360.04         4.03 o                         
   1   8   6        200.45        183.55         3.21 o                         
   2   8   6       1633.51       1648.47        16.37 o                         
   3   8   6        489.73        531.54         7.96 o                         
   4   8   6       1318.60       1300.28        19.42 o                         
   5   8   6        308.22        310.85         9.17 o                         
   6   8   6        342.06        343.86        11.27 o                         
   7   8   6          8.98          8.88         8.77 o                         
  -8   9   6         27.11         28.64        10.58 o                         
  -7   9   6         36.22         43.26         9.56 o                         
  -6   9   6        963.36        960.98        16.93 o                         
  -5   9   6       1148.32       1162.60        17.73 o                         
  -4   9   6         19.60         18.00         3.81 o                         
  -3   9   6       2453.49       2442.46        23.13 o                         
  -2   9   6        343.86        298.88         4.62 o                         
  -1   9   6       3041.98       3201.10        24.32 o                         
   0   9   6         18.28          6.18         1.32 o                         
   1   9   6        527.72        551.66         5.82 o                         
   2   9   6        150.62        118.88         3.99 o                         
   3   9   6         30.77         40.22         3.05 o                         
   4   9   6        126.35        123.16         6.12 o                         
   5   9   6        593.71        580.34        13.34 o                         
   6   9   6        611.36        605.93        14.14 o                         
   7   9   6        135.93        145.55        10.86 o                         
  -8  10   6        158.17        167.81        20.20 o                         
  -7  10   6         91.12        104.26        11.27 o                         
  -6  10   6         88.40        100.43         7.15 o                         
  -5  10   6         35.82         35.81         4.94 o                         
  -4  10   6        462.21        428.65         9.37 o                         
  -3  10   6         15.55         19.64         2.47 o                         
  -2  10   6       1301.13       1268.57        12.35 o                         
  -1  10   6        272.65        272.64         3.64 o                         
   0  10   6       4625.17       4838.47        34.88 o                         
   1  10   6        785.39        785.21         7.49 o                         
   2  10   6       2332.79       2304.84        23.49 o                         
   3  10   6         89.16         69.34         3.98 o                         
   4  10   6       1628.45       1623.21        23.13 o                         
   5  10   6        246.14        257.29         9.21 o                         
   6  10   6        196.23        195.13         8.92 o                         
   7  10   6        300.52        309.44        14.28 o                         
  -8  11   6         88.12         91.85        11.78 o                         
  -7  11   6        177.34        197.19        13.60 o                         
  -6  11   6         77.32         88.60         9.86 o                         
  -5  11   6        802.60        748.93        13.96 o                         
  -4  11   6         33.12         38.30         5.79 o                         
  -3  11   6       1146.04       1140.30        13.45 o                         
  -2  11   6        663.06        681.21         7.07 o                         
  -1  11   6        553.91        491.73         5.07 o                         
   0  11   6        298.55        325.27         4.05 o                         
   1  11   6       2819.90       2788.38        23.55 o                         
   2  11   6          7.23          7.20         2.30 o                         
   3  11   6       4207.48       4183.27        44.19 o                         
   4  11   6          0.02         -0.20         4.03 o                         
   5  11   6        345.39        337.17        10.44 o                         
   6  11   6        192.87        195.35         9.03 o                         
   7  11   6         93.50        111.63         9.99 o                         
  -7  12   6         27.55         23.04         9.26 o                         
  -6  12   6        753.17        733.08        15.97 o                         
  -5  12   6          0.05          0.95         4.31 o                         
  -4  12   6        164.43        165.18         6.17 o                         
  -3  12   6       1558.41       1561.03        17.22 o                         
  -2  12   6        376.66        400.43         6.22 o                         
  -1  12   6          0.13         -0.36         1.31 o                         
   0  12   6         39.28         38.02         1.87 o                         
   1  12   6       1069.66       1081.53         9.96 o                         
   2  12   6       2693.08       2690.88        25.94 o                         
   3  12   6       1204.57       1144.24        16.20 o                         
   4  12   6        379.56        385.77        10.04 o                         
   5  12   6         93.34        103.61         6.81 o                         
   6  12   6         17.29         26.03         5.99 o                         
   7  12   6        217.40        227.22        12.51 o                         
  -7  13   6         19.97         29.90         9.89 o                         
  -6  13   6          6.65         10.43         6.13 o                         
  -5  13   6        107.82        104.71         6.22 o                         
  -4  13   6         27.54         27.27         4.89 o                         
  -3  13   6        908.91        821.01        11.51 o                         
  -2  13   6        209.95        213.88         4.71 o                         
  -1  13   6        532.45        528.16         6.40 o                         
   0  13   6        175.65        203.70         3.74 o                         
   1  13   6       6961.58       6818.58        56.04 o                         
   2  13   6         69.28         76.69         3.81 o                         
   3  13   6        790.36        824.79        13.14 o                         
   4  13   6          0.32          6.75         4.11 o                         
   5  13   6       1611.98       1549.06        23.98 o                         
   6  13   6         85.31         77.10         7.13 o                         
   7  13   6         20.05         23.36         7.37 o                         
  -7  14   6        247.14        264.62        13.26 o                         
  -6  14   6         27.63         23.31         6.84 o                         
  -5  14   6          0.45          3.72         6.12 o                         
  -4  14   6        126.46        127.20         5.90 o                         
  -3  14   6        289.07        352.41         8.73 o                         
  -2  14   6        355.64        363.89         6.44 o                         
  -1  14   6       1199.64       1153.56        10.78 o                         
   0  14   6       1604.10       1729.14        16.03 o                         
   1  14   6        122.92        124.46         3.40 o                         
   2  14   6       1952.23       1928.83        24.02 o                         
   3  14   6          0.31         -3.59         3.59 o                         
   4  14   6       1850.39       1777.16        41.91 o                         
   5  14   6        476.62        480.00        13.30 o                         
   6  14   6        328.21        327.94        12.32 o                         
   7  14   6         51.41         59.89         9.48 o                         
  -7  15   6        196.14        215.89        12.86 o                         
  -6  15   6         41.05         53.69         8.92 o                         
  -5  15   6        560.28        544.62        21.35 o                         
  -4  15   6         23.81         23.45         4.73 o                         
  -3  15   6       1014.58       1012.66        14.28 o                         
  -2  15   6        288.96        301.77         6.43 o                         
  -1  15   6        523.99        549.41         6.64 o                         
   0  15   6        129.28        154.41         3.58 o                         
   1  15   6       1803.67       1753.78        18.18 o                         
   2  15   6         15.94          3.25         3.37 o                         
   3  15   6        121.95        121.61         6.08 o                         
   4  15   6         17.48         21.94         4.97 o                         
   5  15   6        946.25        968.90        19.34 o                         
   6  15   6         91.67        106.43        13.22 o                         
   7  15   6         58.22         67.74         8.39 o                         
  -7  16   6        110.53        127.09         9.68 o                         
  -6  16   6        656.77        672.40        18.24 o                         
  -5  16   6          3.40         12.30         5.94 o                         
  -4  16   6         13.26         18.45         4.56 o                         
  -3  16   6          5.12          6.21         3.79 o                         
  -2  16   6       1773.77       1786.04        29.90 o                         
  -1  16   6       1534.19       1454.84        16.14 o                         
   0  16   6        403.12        347.21         6.11 o                         
   1  16   6          4.44          6.26         2.59 o                         
   2  16   6        830.13        781.85        12.78 o                         
   3  16   6          0.02          0.31         3.94 o                         
   4  16   6        631.30        639.87        18.89 o                         
   5  16   6        766.77        767.06        17.06 o                         
   6  16   6        288.23        282.86        11.37 o                         
   7  16   6         43.77         37.82        11.83 o                         
  -7  17   6        115.22        124.25        15.23 o                         
  -6  17   6         69.71         81.07         9.24 o                         
  -5  17   6        370.15        395.12        22.04 o                         
  -4  17   6        239.74        246.44         9.44 o                         
  -3  17   6       1864.91       1838.64        26.30 o                         
  -2  17   6        409.63        395.41        10.82 o                         
  -1  17   6       1937.96       1850.84        21.91 o                         
   0  17   6        273.71        229.21         5.48 o                         
   1  17   6        774.15        777.98        10.77 o                         
   2  17   6         34.20         32.12         4.44 o                         
   3  17   6        328.90        317.61         9.16 o                         
   4  17   6        140.98        133.53        11.27 o                         
   5  17   6        811.25        825.71        24.72 o                         
   6  17   6         15.09          2.26         5.76 o                         
  -7  18   6        165.73        181.36        17.06 o                         
  -6  18   6         16.77          4.12         9.64 o                         
  -5  18   6         68.25         68.56         6.97 o                         
  -4  18   6       1103.91       1039.49        19.79 o                         
  -3  18   6         53.51         58.40         5.53 o                         
  -2  18   6       5047.64       4597.54        70.23 o                         
  -1  18   6         46.12         56.05         3.96 o                         
   0  18   6        199.19        225.88         6.09 o                         
   1  18   6        256.08        245.95         9.89 o                         
   2  18   6        211.35        203.97         7.50 o                         
   3  18   6         52.64         53.90         5.06 o                         
   4  18   6        491.99        479.63        11.90 o                         
   5  18   6         10.81         14.14         5.00 o                         
   6  18   6         34.50         18.70        17.05 o                         
  -6  19   6         33.56         26.78        19.47 o                         
  -5  19   6          7.19          3.08         9.90 o                         
  -4  19   6          0.60         -6.19         6.19 o                         
  -3  19   6       2294.35       2241.01        46.31 o                         
  -2  19   6        205.42        190.12         8.61 o                         
  -1  19   6         19.35         25.56         3.79 o                         
   0  19   6        234.34        213.60         6.02 o                         
   1  19   6        187.38        191.12         7.92 o                         
   2  19   6        105.87        104.52         6.08 o                         
   3  19   6         26.68         21.89         4.65 o                         
   4  19   6          0.94         -1.66         4.98 o                         
   5  19   6        116.64        114.92        12.83 o                         
   6  19   6         61.11         58.97        12.43 o                         
  -6  20   6        926.67        901.70        30.38 o                         
  -5  20   6        567.69        600.65        16.13 o                         
  -4  20   6        486.35        514.59        15.94 o                         
  -3  20   6          4.83          6.86         5.25 o                         
  -2  20   6       1240.62       1241.46        21.64 o                         
  -1  20   6         18.13         25.51         5.05 o                         
   0  20   6         27.00         32.04         3.67 o                         
   1  20   6         47.51         55.70         5.74 o                         
   2  20   6         98.78         86.12         6.19 o                         
   3  20   6         46.20         41.89         5.36 o                         
   4  20   6         36.33         46.85         7.27 o                         
   5  20   6         18.11         33.63        13.34 o                         
   6  20   6        213.86        223.90        17.49 o                         
  -6  21   6        120.13        128.33        18.14 o                         
  -5  21   6       1395.97       1469.46        45.45 o                         
  -4  21   6         28.02         26.16         6.20 o                         
  -3  21   6       1056.96       1086.44        22.47 o                         
  -2  21   6         21.74         12.14         5.42 o                         
  -1  21   6        438.14        392.70        11.35 o                         
   0  21   6         73.77         77.08         6.77 o                         
   1  21   6         22.32         20.90         5.19 o                         
   2  21   6          6.48         10.87         4.89 o                         
   3  21   6         14.13         15.01         5.03 o                         
   4  21   6         14.64         13.96         4.67 o                         
   5  21   6        199.97        229.90        16.83 o                         
   6  21   6        147.82        183.63        16.61 o                         
  -6  22   6        669.39        692.00        33.29 o                         
  -5  22   6        169.72        151.21        17.79 o                         
  -4  22   6         21.09         17.56         6.24 o                         
  -3  22   6         90.86         95.11         7.89 o                         
  -2  22   6        176.37        183.87        14.06 o                         
  -1  22   6        533.93        473.58        12.54 o                         
   0  22   6        358.49        338.69         9.22 o                         
   1  22   6         25.34         21.89         5.37 o                         
   2  22   6        146.61        155.36         8.29 o                         
   3  22   6        132.89        133.12         7.44 o                         
   4  22   6         36.68         44.88         5.35 o                         
   5  22   6        272.56        286.56        18.77 o                         
   6  22   6        278.90        322.97        20.33 o                         
  -6  23   6         16.12         13.84        14.48 o                         
  -5  23   6        188.92        176.54        24.91 o                         
  -4  23   6        123.36        128.77         8.77 o                         
  -3  23   6        140.70        166.13        10.27 o                         
  -2  23   6         53.10         50.61         6.65 o                         
  -1  23   6        176.09        179.66        13.81 o                         
   0  23   6         10.47         22.99         6.64 o                         
   1  23   6       3539.18       3450.34        48.21 o                         
   2  23   6        765.75        802.23        17.42 o                         
   3  23   6        551.92        560.32        13.61 o                         
   4  23   6         18.59         28.93         8.34 o                         
   5  23   6        625.36        676.45        26.39 o                         
  -5  24   6         27.72         25.29        25.18 o                         
  -4  24   6        776.19        822.17        20.94 o                         
  -3  24   6         12.43         10.24         6.69 o                         
  -2  24   6        235.27        228.62        10.10 o                         
  -1  24   6         58.15         57.54         6.25 o                         
   0  24   6        564.49        512.08        15.83 o                         
   1  24   6         24.53         41.68         6.25 o                         
   2  24   6       1280.06       1300.12        23.63 o                         
   3  24   6         96.46        105.90         7.90 o                         
   4  24   6        106.80        100.62        11.65 o                         
   5  24   6         21.57         27.03        11.79 o                         
  -5  25   6        129.08        153.67        22.17 o                         
  -4  25   6        105.41        110.17         8.36 o                         
  -3  25   6          9.59          7.91         6.61 o                         
  -2  25   6        223.47        229.62        10.26 o                         
  -1  25   6        389.79        355.52        11.54 o                         
   0  25   6        104.31        103.65        10.65 o                         
   1  25   6        369.80        377.90        12.13 o                         
   2  25   6        288.61        298.26        11.44 o                         
   3  25   6        258.53        258.91        10.90 o                         
   4  25   6          0.09          3.29        11.77 o                         
   5  25   6         29.57         24.91        12.41 o                         
  -5  26   6         66.99         68.63        16.18 o                         
  -4  26   6         97.88        103.64        13.35 o                         
  -3  26   6          8.23         10.91         6.98 o                         
  -2  26   6        279.53        268.78        11.17 o                         
  -1  26   6         13.90         21.66         8.77 o                         
   0  26   6        244.36        232.69        13.85 o                         
   1  26   6         45.85         56.82         6.91 o                         
   2  26   6       1226.77       1240.69        23.40 o                         
   3  26   6         17.13         27.36         7.77 o                         
   4  26   6        610.47        613.36        28.96 o                         
  -4  27   6         30.30         39.52        11.34 o                         
  -3  27   6        164.42        171.53        10.47 o                         
  -2  27   6         82.52        108.31         8.58 o                         
  -1  27   6         51.41         44.93         8.66 o                         
   0  27   6        153.80        144.10        15.39 o                         
   1  27   6        242.99        220.62        12.42 o                         
   2  27   6         72.56         87.75        11.24 o                         
   3  27   6        390.76        414.51        13.64 o                         
   4  27   6        128.05        116.86        21.90 o                         
  -4  28   6          9.77          0.68        18.09 o                         
  -3  28   6         32.21         49.08        10.98 o                         
  -2  28   6        272.02        270.64        11.51 o                         
  -1  28   6        190.93        181.48        13.88 o                         
   0  28   6        208.99        210.04        14.47 o                         
   1  28   6         54.92         57.74        10.50 o                         
   2  28   6        166.26        167.64         9.81 o                         
   3  28   6          4.95          2.51         5.96 o                         
   4  28   6        253.93        220.17        25.45 o                         
  -3  29   6         94.45         94.84         9.45 o                         
  -2  29   6        266.41        238.01        14.73 o                         
  -1  29   6       1014.29       1005.54        38.06 o                         
   0  29   6          0.30          0.64        12.23 o                         
   1  29   6        127.19        156.32        11.63 o                         
   2  29   6         14.01         15.90         6.47 o                         
   3  29   6        100.18         95.90        10.11 o                         
  -3  30   6          3.12          6.98         7.94 o                         
  -2  30   6       1197.04       1215.02        31.46 o                         
  -1  30   6         15.63         33.20        10.79 o                         
   0  30   6        259.46        301.35        17.69 o                         
   1  30   6          0.01         -9.07         9.07 o                         
   2  30   6         15.96         11.41         8.04 o                         
   3  30   6          4.58        -10.40        10.40 o                         
  -2  31   6         12.56         36.57        13.44 o                         
  -1  31   6        254.63        246.26        16.76 o                         
   0  31   6        172.07        197.92        15.12 o                         
   1  31   6        433.88        451.70        23.51 o                         
   2  31   6          0.83         -0.33        10.35 o                         
  -1  32   6        208.43        230.70        16.48 o                         
   0  32   6        181.55        216.47        16.00 o                         
   1  32   6          0.38          9.00        10.07 o                         
  -7   0   7        215.42        196.78        17.99 o                         
  -5   0   7        402.68        430.61        40.78 o                         
  -3   0   7       7173.51       7338.66        98.35 o                         
  -1   0   7       3823.71       3581.26        39.79 o                         
   1   0   7       8951.22       9010.66        90.88 o                         
   3   0   7         34.86         40.17         3.17 o                         
   5   0   7        281.64        295.99        10.73 o                         
   7   0   7        367.21        379.86        22.06 o                         
  -8   1   7         28.95         35.75         9.94 o                         
  -7   1   7         28.53         25.33         8.67 o                         
  -6   1   7        923.04        897.68        24.56 o                         
  -5   1   7         28.27         24.02         4.81 o                         
  -4   1   7        279.36        219.31         5.02 o                         
  -3   1   7        257.52        267.91         5.04 o                         
  -2   1   7       7110.44       6978.32        54.47 o                         
  -1   1   7       3605.34       4161.42        32.54 o                         
   0   1   7       3196.33       3117.88        24.31 o                         
   1   1   7          8.54         23.12         1.69 o                         
   2   1   7        936.04        909.85         8.78 o                         
   3   1   7        182.08        183.21         3.89 o                         
   4   1   7         21.54         25.53         2.33 o                         
   5   1   7         21.35         26.06         3.78 o                         
   6   1   7         24.33         28.24         4.53 o                         
   7   1   7         83.25         90.27        11.23 o                         
   8   1   7        113.98        122.82        16.26 o                         
  -8   2   7         12.00         14.91         9.42 o                         
  -7   2   7        308.98        323.26        16.80 o                         
  -6   2   7         28.27         28.59         7.13 o                         
  -5   2   7        511.18        547.61        12.77 o                         
  -4   2   7       1091.41       1038.09        12.41 o                         
  -3   2   7       3174.61       3133.10        27.83 o                         
  -2   2   7         51.70         39.19         2.65 o                         
  -1   2   7       2622.51       2558.66        21.55 o                         
   0   2   7        101.19         86.90         2.20 o                         
   1   2   7       3802.79       3888.50        30.00 o                         
   2   2   7       1841.03       1851.86        15.75 o                         
   3   2   7        292.45        271.94         5.85 o                         
   4   2   7        744.91        754.76         9.30 o                         
   5   2   7        141.92        143.91         7.27 o                         
   6   2   7          0.53          3.25         4.77 o                         
   7   2   7        129.60        119.94        12.08 o                         
   8   2   7        131.50        144.47        16.59 o                         
  -8   3   7         60.10         59.97        16.51 o                         
  -7   3   7        108.32        108.04        19.14 o                         
  -6   3   7       1392.92       1324.72        24.55 o                         
  -5   3   7        371.76        364.62         9.84 o                         
  -4   3   7       3800.32       3587.26        38.11 o                         
  -3   3   7       2943.42       2906.38        27.44 o                         
  -2   3   7      11988.25      12776.16       101.05 o                         
  -1   3   7        129.66        127.22         3.75 o                         
   0   3   7       1601.01       1567.69        13.77 o                         
   1   3   7       1869.94       1794.52        16.06 o                         
   2   3   7       1561.37       1737.99        15.95 o                         
   3   3   7        298.41        286.75         5.11 o                         
   4   3   7        230.69        233.71         5.27 o                         
   5   3   7        411.66        412.77         8.40 o                         
   6   3   7        343.89        338.78        12.65 o                         
   7   3   7          0.07          5.41         6.51 o                         
   8   3   7        239.38        240.75        22.60 o                         
  -8   4   7         28.65         22.42        12.64 o                         
  -7   4   7        441.73        414.41        18.82 o                         
  -6   4   7        135.04        154.97        11.01 o                         
  -5   4   7         36.60         48.95         5.06 o                         
  -4   4   7       1094.49       1149.73        14.88 o                         
  -3   4   7       1020.38       1013.15        12.81 o                         
  -2   4   7         42.35         76.48         2.62 o                         
  -1   4   7         41.76         43.99         1.77 o                         
   0   4   7       1692.85       1726.66        12.85 o                         
   1   4   7       9160.64       9530.50        76.06 o                         
   2   4   7          5.33         20.87         1.88 o                         
   3   4   7        895.59        923.64        10.24 o                         
   4   4   7         57.68         60.68         3.26 o                         
   5   4   7       2136.37       2066.32        26.40 o                         
   6   4   7        198.10        196.42         9.44 o                         
   7   4   7        609.29        570.82        16.25 o                         
   8   4   7         66.23         90.98        12.40 o                         
  -8   5   7        428.68        425.15        18.81 o                         
  -7   5   7         25.05         18.69        10.73 o                         
  -6   5   7        346.70        356.56        12.72 o                         
  -5   5   7         28.61         33.98         5.88 o                         
  -4   5   7        257.03        242.08         8.03 o                         
  -3   5   7       2438.96       2392.19        21.47 o                         
  -2   5   7         44.07         33.82         2.17 o                         
  -1   5   7         76.39         95.67         2.40 o                         
   0   5   7       1075.22       1080.92         8.70 o                         
   1   5   7       1368.35       1400.20        12.42 o                         
   2   5   7       2139.19       2160.39        19.72 o                         
   3   5   7         52.24         42.82         3.58 o                         
   4   5   7       3999.14       3983.02        39.55 o                         
   5   5   7          1.51         12.38         4.29 o                         
   6   5   7       1069.78       1016.91        20.34 o                         
   7   5   7         52.85         65.40         8.50 o                         
   8   5   7        383.41        363.38        19.32 o                         
  -8   6   7         64.77         81.47        11.18 o                         
  -7   6   7       1030.44       1006.60        28.31 o                         
  -6   6   7         56.38         56.56         6.88 o                         
  -5   6   7       1478.09       1379.46        19.89 o                         
  -4   6   7          5.14          0.33         3.22 o                         
  -3   6   7       1682.09       1711.70        18.16 o                         
  -2   6   7        432.29        411.72         5.95 o                         
  -1   6   7       1669.89       1690.28        13.53 o                         
   0   6   7        486.15        505.52         4.96 o                         
   1   6   7        211.28        242.39         4.10 o                         
   2   6   7       1096.65       1236.89        11.63 o                         
   3   6   7        822.59        837.22        10.57 o                         
   4   6   7        223.45        230.38         6.57 o                         
   5   6   7       2029.56       1971.92        27.52 o                         
   6   6   7         31.16         38.63         7.37 o                         
   7   6   7        455.09        482.49        16.73 o                         
  -8   7   7        801.20        780.63        28.40 o                         
  -7   7   7         95.34         96.47        13.45 o                         
  -6   7   7        335.60        329.66        10.35 o                         
  -5   7   7         26.34         28.83         4.77 o                         
  -4   7   7       1091.00       1085.70        15.17 o                         
  -3   7   7       2194.11       2173.70        20.76 o                         
  -2   7   7         84.18         81.97         2.60 o                         
  -1   7   7         51.10         58.16         1.86 o                         
   0   7   7       2072.20       2194.89        16.91 o                         
   1   7   7        720.47        838.89         9.43 o                         
   2   7   7        125.49        164.85         3.43 o                         
   3   7   7          4.22          6.84         1.99 o                         
   4   7   7        949.34        965.17        13.80 o                         
   5   7   7        195.07        196.11         8.02 o                         
   6   7   7        736.65        704.60        19.75 o                         
   7   7   7          0.35         -6.04         7.18 o                         
  -8   8   7          8.76          5.95        10.60 o                         
  -7   8   7       1054.56       1026.63        28.38 o                         
  -6   8   7          5.86          9.06         5.20 o                         
  -5   8   7         26.66         16.58         4.61 o                         
  -4   8   7         74.81         79.02         4.51 o                         
  -3   8   7        219.04        259.48         5.16 o                         
  -2   8   7        182.96        180.69         4.49 o                         
  -1   8   7        234.33        241.80         3.58 o                         
   0   8   7        742.73        767.30         6.95 o                         
   1   8   7       1310.67       1236.94        12.24 o                         
   2   8   7        352.25        351.99         5.63 o                         
   3   8   7         77.96        102.67         4.09 o                         
   4   8   7       1217.22       1198.10        18.57 o                         
   5   8   7       3453.11       3358.24        42.84 o                         
   6   8   7         74.68         73.06         7.14 o                         
   7   8   7        217.58        228.61        15.56 o                         
  -8   9   7        484.73        448.25        23.72 o                         
  -7   9   7          2.13          2.60        13.77 o                         
  -6   9   7        854.46        855.66        17.14 o                         
  -5   9   7        191.71        194.06         7.64 o                         
  -4   9   7        890.82        891.95        14.15 o                         
  -3   9   7        212.95        202.92         5.35 o                         
  -2   9   7        857.52        891.80         8.88 o                         
  -1   9   7        215.99        193.48         3.39 o                         
   0   9   7       1473.32       1427.77        11.45 o                         
   1   9   7       2250.62       2268.98        19.61 o                         
   2   9   7        443.87        472.43         6.54 o                         
   3   9   7          0.79          3.07         2.60 o                         
   4   9   7       4219.69       4101.99        49.89 o                         
   5   9   7         13.41         15.14         5.11 o                         
   6   9   7         67.19         69.87         6.84 o                         
   7   9   7        125.32        127.48        10.62 o                         
  -8  10   7          6.46         15.15         9.91 o                         
  -7  10   7        126.87        134.25        19.06 o                         
  -6  10   7        255.90        260.89         9.97 o                         
  -5  10   7        345.22        318.62         9.40 o                         
  -4  10   7       1538.66       1480.86        30.69 o                         
  -3  10   7        323.91        311.34         5.94 o                         
  -2  10   7       1030.79        996.05        10.44 o                         
  -1  10   7       2639.56       2613.36        20.95 o                         
   0  10   7       1868.56       1926.24        15.02 o                         
   1  10   7       5253.35       5261.10        45.86 o                         
   2  10   7       1421.26       1386.71        14.96 o                         
   3  10   7       4959.12       4946.32        51.61 o                         
   4  10   7        336.34        341.69        11.87 o                         
   5  10   7        490.00        467.71        12.15 o                         
   6  10   7         46.05         42.43         6.43 o                         
   7  10   7         49.39         53.84        10.88 o                         
  -7  11   7         30.75         34.64         9.48 o                         
  -6  11   7         22.33         13.58         7.40 o                         
  -5  11   7         24.04         18.49         4.83 o                         
  -4  11   7       1397.86       1331.49        18.90 o                         
  -3  11   7        818.46        852.94        11.15 o                         
  -2  11   7        931.05        958.68         9.54 o                         
  -1  11   7        199.62        189.21         3.51 o                         
   0  11   7       4276.81       4098.35        29.24 o                         
   1  11   7        940.35        929.01         9.97 o                         
   2  11   7        298.54        308.48         5.66 o                         
   3  11   7          5.72         -1.56         2.96 o                         
   4  11   7         34.09         33.90         4.93 o                         
   5  11   7         38.23         39.93         5.82 o                         
   6  11   7          4.76          8.90         5.65 o                         
   7  11   7         18.60         30.98         8.29 o                         
  -7  12   7         24.43         34.69        10.97 o                         
  -6  12   7         20.27         18.20         6.43 o                         
  -5  12   7        736.25        734.94        13.98 o                         
  -4  12   7         54.71         56.26         4.61 o                         
  -3  12   7       7000.54       6727.94        64.61 o                         
  -2  12   7        316.31        296.18         4.82 o                         
  -1  12   7        742.44        739.68         7.53 o                         
   0  12   7       2222.19       2391.37        19.13 o                         
   1  12   7       5069.82       5009.77        43.71 o                         
   2  12   7        348.46        316.23         6.46 o                         
   3  12   7        974.26        955.95        14.56 o                         
   4  12   7        244.51        256.42         8.72 o                         
   5  12   7         26.92         20.30         5.46 o                         
   6  12   7          6.64          4.15         5.75 o                         
   7  12   7         73.62         94.43        10.00 o                         
  -7  13   7          4.79          9.09         7.74 o                         
  -6  13   7        131.40        138.76         8.94 o                         
  -5  13   7          0.91         -1.52         4.52 o                         
  -4  13   7        318.52        314.38         8.25 o                         
  -3  13   7        418.53        444.46         8.30 o                         
  -2  13   7       1787.77       1791.09        18.90 o                         
  -1  13   7          0.01          0.09         1.70 o                         
   0  13   7       2749.60       2780.99        23.38 o                         
   1  13   7         13.66          9.69         2.04 o                         
   2  13   7       1484.07       1379.89        17.16 o                         
   3  13   7        375.23        374.36         8.92 o                         
   4  13   7        496.39        473.15        11.50 o                         
   5  13   7          9.05          1.47         5.13 o                         
   6  13   7        101.01        110.55         7.95 o                         
   7  13   7          0.54         -7.35         8.23 o                         
  -7  14   7         25.65         25.52         8.11 o                         
  -6  14   7         68.01         73.85         8.44 o                         
  -5  14   7        487.34        480.16        13.75 o                         
  -4  14   7          6.61         13.02         4.22 o                         
  -3  14   7         11.67         23.43         3.38 o                         
  -2  14   7        367.28        361.83         6.64 o                         
  -1  14   7        829.71        837.93         8.67 o                         
   0  14   7        114.14        118.67         3.35 o                         
   1  14   7       1130.33       1031.90        10.90 o                         
   2  14   7        131.46        118.28         6.29 o                         
   3  14   7         92.42         82.19         5.48 o                         
   4  14   7         55.70         58.87         6.66 o                         
   5  14   7         22.76         21.60         8.51 o                         
   6  14   7        449.70        484.82        14.91 o                         
   7  14   7        378.54        389.79        15.74 o                         
  -7  15   7          6.01          1.34         9.32 o                         
  -6  15   7        456.57        492.16        18.82 o                         
  -5  15   7        180.30        200.37         9.55 o                         
  -4  15   7        519.53        510.51        12.08 o                         
  -3  15   7          3.28         -1.22         3.43 o                         
  -2  15   7       4147.34       4098.35        41.61 o                         
  -1  15   7         19.15         18.04         2.15 o                         
   0  15   7       3166.90       2914.82        24.63 o                         
   1  15   7        388.48        410.54         6.27 o                         
   2  15   7         83.05         75.42         6.62 o                         
   3  15   7        255.17        266.58         9.87 o                         
   4  15   7         19.64         12.20         5.03 o                         
   5  15   7          7.46          6.52         5.61 o                         
   6  15   7        407.30        415.21        15.41 o                         
   7  15   7          4.48         -5.14         8.06 o                         
  -7  16   7        375.30        400.90        18.33 o                         
  -6  16   7        327.96        344.62        13.72 o                         
  -5  16   7        264.62        279.43        10.81 o                         
  -4  16   7        427.87        410.79        11.00 o                         
  -3  16   7       3970.99       3730.06        43.55 o                         
  -2  16   7          0.73          4.08         4.16 o                         
  -1  16   7        716.82        731.26         9.52 o                         
   0  16   7        415.76        362.65         6.11 o                         
   1  16   7       2273.12       2164.37        22.76 o                         
   2  16   7        493.57        486.16        10.13 o                         
   3  16   7        126.35        122.94         6.61 o                         
   4  16   7        267.99        279.76        10.24 o                         
   5  16   7        668.82        664.79        16.22 o                         
   6  16   7         83.59         86.53         8.02 o                         
   7  16   7         85.11         88.61         9.70 o                         
  -7  17   7         51.87         46.31        12.79 o                         
  -6  17   7       1562.15       1565.06        31.03 o                         
  -5  17   7        439.06        446.77        14.64 o                         
  -4  17   7         13.68         17.87         5.39 o                         
  -3  17   7         32.88         29.28         5.51 o                         
  -2  17   7       1267.39       1218.59        26.87 o                         
  -1  17   7         41.07         30.88         3.77 o                         
   0  17   7         52.52         26.68         3.09 o                         
   1  17   7        332.59        358.79         7.27 o                         
   2  17   7        382.35        367.85         9.04 o                         
   3  17   7        215.04        219.46         7.76 o                         
   4  17   7        649.76        658.51        18.28 o                         
   5  17   7        131.32        139.79         8.36 o                         
   6  17   7        246.95        245.38        12.22 o                         
  -7  18   7        434.67        425.17        23.07 o                         
  -6  18   7        211.31        203.08        11.77 o                         
  -5  18   7        312.62        342.91        15.96 o                         
  -4  18   7          5.37          1.81         5.23 o                         
  -3  18   7        126.22        128.10         7.07 o                         
  -2  18   7         32.63         28.17         5.44 o                         
  -1  18   7        595.15        562.69        10.38 o                         
   0  18   7        314.44        264.07         6.80 o                         
   1  18   7        269.94        285.38        14.99 o                         
   2  18   7         83.69         90.77         5.58 o                         
   3  18   7       1745.16       1749.91        23.86 o                         
   4  18   7         57.50         71.47         7.19 o                         
   5  18   7        615.29        613.30        15.52 o                         
   6  18   7          0.16         -9.03         9.03 o                         
  -6  19   7        565.04        576.11        24.92 o                         
  -5  19   7         31.36         40.57         6.90 o                         
  -4  19   7          4.98         14.79         5.67 o                         
  -3  19   7          2.32          2.06         5.18 o                         
  -2  19   7        742.97        685.48        17.39 o                         
  -1  19   7        129.35        125.83         9.09 o                         
   0  19   7         21.20         15.22         3.45 o                         
   1  19   7         73.64         77.73         7.44 o                         
   2  19   7       1281.70       1273.36        20.87 o                         
   3  19   7         87.07         88.41         6.04 o                         
   4  19   7       1400.70       1342.40        22.14 o                         
   5  19   7          7.44         18.58         5.34 o                         
   6  19   7        694.98        709.20        30.79 o                         
  -6  20   7          1.26         -0.84        10.87 o                         
  -5  20   7         41.75         54.11        14.04 o                         
  -4  20   7        110.05        118.50         7.99 o                         
  -3  20   7        190.58        200.80        10.28 o                         
  -2  20   7        649.62        552.39        12.40 o                         
  -1  20   7          6.22          3.90         4.76 o                         
   0  20   7         75.64         74.94         4.48 o                         
   1  20   7         90.78         77.40         6.32 o                         
   2  20   7          8.74          8.37         4.52 o                         
   3  20   7        233.61        223.33         8.29 o                         
   4  20   7          8.97         11.31         5.09 o                         
   5  20   7        750.56        763.33        36.45 o                         
   6  20   7         24.87         28.76        12.20 o                         
  -6  21   7        797.54        791.15        40.86 o                         
  -5  21   7          6.88         -1.00         6.24 o                         
  -4  21   7         73.75         77.39         8.85 o                         
  -3  21   7         19.71         24.50         6.22 o                         
  -2  21   7        397.87        390.98        10.83 o                         
  -1  21   7          0.20         -4.55         4.55 o                         
   0  21   7         90.35         96.03         4.86 o                         
   1  21   7         73.00         76.55         6.39 o                         
   2  21   7        290.60        281.45        10.49 o                         
   3  21   7          0.83         -3.24         4.94 o                         
   4  21   7         22.79         25.42         6.54 o                         
   5  21   7         10.16         14.96        18.62 o                         
   6  21   7        268.52        290.80        19.43 o                         
  -6  22   7         39.57         64.54        16.59 o                         
  -5  22   7       1231.27       1263.62        42.37 o                         
  -4  22   7        180.69        174.67        12.40 o                         
  -3  22   7        144.40        150.78         8.88 o                         
  -2  22   7          2.91         10.98         5.64 o                         
  -1  22   7         98.13         88.79         6.81 o                         
   0  22   7        418.85        396.83        10.23 o                         
   1  22   7        809.86        794.14        18.54 o                         
   2  22   7        282.71        281.15        10.83 o                         
   3  22   7        253.16        235.43        12.00 o                         
   4  22   7          7.13         11.09         6.53 o                         
   5  22   7        304.70        312.54        18.94 o                         
  -5  23   7        188.17        193.71        20.03 o                         
  -4  23   7        152.23        160.64         9.75 o                         
  -3  23   7        145.97        140.17         9.38 o                         
  -2  23   7        144.07        147.85         8.62 o                         
  -1  23   7         22.47         25.05         5.65 o                         
   0  23   7       1022.20       1018.50        18.67 o                         
   1  23   7       1540.28       1460.69        24.77 o                         
   2  23   7       1248.31       1241.42        22.66 o                         
   3  23   7         40.60         38.07         6.44 o                         
   4  23   7        308.63        312.51        11.32 o                         
   5  23   7        242.76        241.70        17.58 o                         
  -5  24   7         70.85         64.66        16.03 o                         
  -4  24   7         32.51         49.79         7.74 o                         
  -3  24   7        782.74        766.36        19.61 o                         
  -2  24   7          0.81          0.01         5.86 o                         
  -1  24   7        746.13        728.87        16.22 o                         
   0  24   7        152.34        136.11         9.51 o                         
   1  24   7       1465.04       1404.39        29.65 o                         
   2  24   7        104.93        115.94         8.28 o                         
   3  24   7         51.68         51.15         6.74 o                         
   4  24   7          2.19          1.51         5.22 o                         
   5  24   7         26.55         13.29        11.87 o                         
  -5  25   7          0.40         -1.06        13.53 o                         
  -4  25   7        798.24        814.82        20.58 o                         
  -3  25   7         75.14         77.86        12.44 o                         
  -2  25   7        376.39        378.98        13.14 o                         
  -1  25   7         81.23         83.14         7.09 o                         
   0  25   7        789.89        745.05        22.89 o                         
   1  25   7         10.15         16.58         5.94 o                         
   2  25   7        653.65        623.23        16.22 o                         
   3  25   7          3.16          6.23         5.87 o                         
   4  25   7        216.59        250.15        17.94 o                         
   5  25   7        543.58        577.88        26.00 o                         
  -5  26   7        124.68        163.92        53.92 o                         
  -4  26   7          1.37         -0.51         6.69 o                         
  -3  26   7        368.96        392.27        14.78 o                         
  -2  26   7         25.33         24.07         6.95 o                         
  -1  26   7         50.93         49.99         8.76 o                         
   0  26   7          6.63          8.52         8.57 o                         
   1  26   7        725.81        734.47        21.80 o                         
   2  26   7          5.17         14.76         6.44 o                         
   3  26   7        107.64        119.12         8.64 o                         
   4  26   7          7.03         -3.37        10.23 o                         
  -4  27   7        218.30        212.62        16.51 o                         
  -3  27   7        365.39        370.01        14.78 o                         
  -2  27   7        602.65        612.21        17.70 o                         
  -1  27   7          4.93          9.41         7.91 o                         
   0  27   7        362.67        362.64        17.77 o                         
   1  27   7          7.40          7.74         7.82 o                         
   2  27   7        264.14        273.24        11.63 o                         
   3  27   7         10.37         17.54         6.70 o                         
   4  27   7         13.73          1.21        13.15 o                         
  -4  28   7         14.81          8.36        11.22 o                         
  -3  28   7        609.17        636.96        18.65 o                         
  -2  28   7        300.66        304.29        12.29 o                         
  -1  28   7        887.74        811.65        25.75 o                         
   0  28   7        122.37        131.52        12.62 o                         
   1  28   7        226.00        210.89        12.86 o                         
   2  28   7         10.24          1.04         7.56 o                         
   3  28   7        171.01        162.56        10.29 o                         
  -3  29   7         25.48         17.41        10.51 o                         
  -2  29   7        147.20        135.13        11.63 o                         
  -1  29   7         20.20         22.28        10.25 o                         
   0  29   7        574.05        596.35        22.88 o                         
   1  29   7         45.11         43.21         9.27 o                         
   2  29   7        102.08         73.55         8.35 o                         
   3  29   7        132.00        118.90         9.02 o                         
  -3  30   7        179.15        182.65        11.42 o                         
  -2  30   7        147.51        149.95        13.37 o                         
  -1  30   7        127.06        112.02        13.30 o                         
   0  30   7         14.47         15.30        10.09 o                         
   1  30   7        140.88        126.38        13.46 o                         
   2  30   7         52.01         64.74         9.40 o                         
  -2  31   7        172.92        150.77        13.73 o                         
  -1  31   7         17.97         21.62        10.72 o                         
   0  31   7        243.16        245.63        16.50 o                         
   1  31   7          3.00         13.90        10.49 o                         
   0  32   7         40.29         36.80        11.13 o                         
  -8   0   8         10.52         13.94        14.51 o                         
  -6   0   8       3619.29       3492.19        79.34 o                         
  -4   0   8       1965.29       1960.14        27.69 o                         
  -2   0   8        105.09         88.29         4.54 o                         
   0   0   8       2467.73       2518.51        26.65 o                         
   2   0   8        521.43        542.50         8.42 o                         
   4   0   8        426.59        405.17        10.85 o                         
   6   0   8        486.96        459.79        22.96 o                         
   8   0   8        273.61        258.92        29.56 o                         
  -8   1   8         49.69         46.06        10.46 o                         
  -7   1   8       1266.53       1260.72        32.39 o                         
  -6   1   8          2.49         21.27         6.96 o                         
  -5   1   8       1001.40        981.69        18.03 o                         
  -4   1   8       1383.23       1410.68        15.08 o                         
  -3   1   8       2556.13       2584.29        26.51 o                         
  -2   1   8        561.49        566.30         6.23 o                         
  -1   1   8         55.63         47.38         2.15 o                         
   0   1   8        365.63        383.65         5.11 o                         
   1   1   8        569.48        604.16         6.17 o                         
   2   1   8       4614.54       4675.28        36.23 o                         
   3   1   8        409.93        420.23         6.19 o                         
   4   1   8        358.96        350.57         7.73 o                         
   5   1   8        151.38        156.83         6.31 o                         
   6   1   8         87.84         96.84         6.21 o                         
   7   1   8        782.25        821.49        25.38 o                         
   8   1   8        337.41        332.86        39.41 o                         
  -8   2   8          5.47         -6.33         8.97 o                         
  -7   2   8         63.98         75.25        11.01 o                         
  -6   2   8       1356.97       1297.12        28.18 o                         
  -5   2   8        426.96        426.54        11.59 o                         
  -4   2   8        521.41        521.47         8.39 o                         
  -3   2   8        114.38        121.82         3.67 o                         
  -2   2   8       1342.73       1406.86        12.21 o                         
  -1   2   8       2936.24       3099.24        24.38 o                         
   0   2   8       2014.16       2010.36        15.47 o                         
   1   2   8        277.97        279.52         4.11 o                         
   2   2   8       1879.98       1916.30        16.42 o                         
   3   2   8        257.64        267.18         5.89 o                         
   4   2   8        602.29        614.57         8.96 o                         
   5   2   8        116.44        119.31         6.07 o                         
   6   2   8        510.07        511.14        13.81 o                         
   7   2   8          0.39          4.70         8.80 o                         
   8   2   8        759.56        720.41        31.53 o                         
  -8   3   8        228.33        228.00        15.17 o                         
  -7   3   8        694.06        688.73        23.65 o                         
  -6   3   8          1.53         -4.96         5.83 o                         
  -5   3   8        578.80        560.44        12.11 o                         
  -4   3   8        648.74        624.38         9.29 o                         
  -3   3   8       1833.21       1879.37        17.27 o                         
  -2   3   8        799.57        871.38         8.52 o                         
  -1   3   8        565.87        576.99         7.45 o                         
   0   3   8       3413.82       3673.82        27.38 o                         
   1   3   8       1498.22       1453.99        12.73 o                         
   2   3   8        133.87        119.10         4.05 o                         
   3   3   8       1487.16       1452.71        14.29 o                         
   4   3   8        213.98        215.84         5.82 o                         
   5   3   8        200.21        204.66         9.10 o                         
   6   3   8          1.34          7.93         6.19 o                         
   7   3   8        581.15        580.16        17.46 o                         
  -8   4   8        781.28        766.31        24.07 o                         
  -7   4   8        683.82        639.66        22.72 o                         
  -6   4   8        626.89        619.13        19.59 o                         
  -5   4   8         98.09        107.80         6.35 o                         
  -4   4   8       1449.76       1309.32        17.53 o                         
  -3   4   8         27.79         22.33         2.37 o                         
  -2   4   8        648.80        620.75         9.15 o                         
  -1   4   8       1638.43       1664.67        13.43 o                         
   0   4   8       1693.01       1617.04        12.62 o                         
   1   4   8        149.83        181.16         4.87 o                         
   2   4   8       1771.88       1850.08        16.67 o                         
   3   4   8        300.34        280.80         7.24 o                         
   4   4   8       1177.69       1165.51        14.48 o                         
   5   4   8       2230.77       2164.05        29.39 o                         
   6   4   8          5.18         -1.70         5.93 o                         
   7   4   8        121.12        117.35        12.01 o                         
  -8   5   8          0.13         -0.64         8.87 o                         
  -7   5   8        112.31        114.21        12.31 o                         
  -6   5   8          7.31         12.61         6.35 o                         
  -5   5   8         82.91         75.37         6.04 o                         
  -4   5   8        321.38        339.19         8.44 o                         
  -3   5   8       2308.22       2211.35        21.38 o                         
  -2   5   8         21.51         54.80         2.35 o                         
  -1   5   8        907.13        880.29         8.26 o                         
   0   5   8       1132.99       1087.77         8.93 o                         
   1   5   8       9599.75       9820.19        79.61 o                         
   2   5   8       1400.91       1492.04        13.95 o                         
   3   5   8       1963.02       1962.19        20.40 o                         
   4   5   8          0.32          0.34         2.68 o                         
   5   5   8        494.31        466.02        11.58 o                         
   6   5   8        268.38        280.17        13.14 o                         
   7   5   8         55.86         64.62         9.41 o                         
  -8   6   8         47.84         46.77        11.14 o                         
  -7   6   8         35.02         28.15         9.41 o                         
  -6   6   8          5.32          0.82         5.71 o                         
  -5   6   8        498.15        434.23        10.58 o                         
  -4   6   8        103.58         80.81         4.94 o                         
  -3   6   8          0.77          0.87         2.59 o                         
  -2   6   8       4099.18       4268.61        37.17 o                         
  -1   6   8         29.33         35.78         1.79 o                         
   0   6   8       4836.06       4745.72        33.94 o                         
   1   6   8       1255.51       1337.15        12.22 o                         
   2   6   8       1332.76       1209.95        13.32 o                         
   3   6   8        219.03        239.29         5.21 o                         
   4   6   8        296.84        299.12         7.35 o                         
   5   6   8        113.89        108.16         9.35 o                         
   6   6   8         16.03          9.50         6.78 o                         
   7   6   8         11.76         17.65         7.56 o                         
  -8   7   8          3.17         -4.23         9.60 o                         
  -7   7   8         63.06         35.29        13.61 o                         
  -6   7   8         12.92         19.78         5.70 o                         
  -5   7   8        331.72        317.82         9.91 o                         
  -4   7   8         31.78         28.26         3.93 o                         
  -3   7   8        202.66        159.09         4.36 o                         
  -2   7   8          1.82          1.26         1.94 o                         
  -1   7   8       4906.75       4818.68        34.23 o                         
   0   7   8          0.48         -0.02         1.34 o                         
   1   7   8       6710.94       6578.20        60.09 o                         
   2   7   8         36.84         48.77         2.58 o                         
   3   7   8        731.71        687.48         9.19 o                         
   4   7   8         54.00         69.98         4.89 o                         
   5   7   8        339.18        356.67        15.46 o                         
   6   7   8         91.30         87.31         8.64 o                         
   7   7   8          5.37          5.12         7.44 o                         
  -8   8   8        234.37        262.32        16.96 o                         
  -7   8   8          0.61         -1.59         8.79 o                         
  -6   8   8        157.44        167.93         9.65 o                         
  -5   8   8        702.90        633.29        12.83 o                         
  -4   8   8         22.67         23.80         3.90 o                         
  -3   8   8        224.49        219.73         4.79 o                         
  -2   8   8        328.09        346.36         5.51 o                         
  -1   8   8        206.86        210.91         3.44 o                         
   0   8   8       4752.05       4637.93        34.13 o                         
   1   8   8        240.18        236.67         4.13 o                         
   2   8   8       1782.99       1736.98        18.89 o                         
   3   8   8       4756.68       4780.60        46.94 o                         
   4   8   8       4733.39       4629.45        55.83 o                         
   5   8   8        564.85        567.82        13.13 o                         
   6   8   8          4.66          0.49         5.87 o                         
   7   8   8        117.93        116.91        15.42 o                         
  -8   9   8         75.22         66.37        11.80 o                         
  -7   9   8        533.35        539.65        21.06 o                         
  -6   9   8        158.65        177.38         8.94 o                         
  -5   9   8       1029.05       1022.49        16.83 o                         
  -4   9   8         48.86         42.02         4.58 o                         
  -3   9   8       2192.11       2148.88        21.20 o                         
  -2   9   8        104.14        108.90         3.72 o                         
  -1   9   8        521.50        511.77         5.61 o                         
   0   9   8        986.43       1062.34        10.27 o                         
   1   9   8       2953.38       2916.65        25.98 o                         
   2   9   8          2.82          1.95         2.01 o                         
   3   9   8         22.70         23.86         3.22 o                         
   4   9   8       1783.61       1778.40        25.22 o                         
   5   9   8        450.75        433.50        11.85 o                         
   6   9   8        203.35        212.23         9.51 o                         
   7   9   8        114.27        128.94        15.10 o                         
  -7  10   8        116.03        116.38        20.47 o                         
  -6  10   8        676.36        686.30        15.60 o                         
  -5  10   8         20.57         14.72         4.82 o                         
  -4  10   8        876.73        863.11        14.21 o                         
  -3  10   8         54.35         48.47         3.27 o                         
  -2  10   8       2975.84       2907.82        26.20 o                         
  -1  10   8         90.32         94.87         2.70 o                         
   0  10   8       2875.54       3010.23        23.34 o                         
   1  10   8        212.46        193.16         4.89 o                         
   2  10   8        894.11        908.97        10.29 o                         
   3  10   8        188.17        180.94         6.34 o                         
   4  10   8        174.35        185.99         7.55 o                         
   5  10   8        162.37        160.91         8.08 o                         
   6  10   8         62.38         71.71         7.25 o                         
   7  10   8         79.45         97.64         9.89 o                         
  -7  11   8        441.27        405.71        38.73 o                         
  -6  11   8         40.52         54.43         6.67 o                         
  -5  11   8       1731.19       1713.78        24.04 o                         
  -4  11   8        418.73        402.15        10.86 o                         
  -3  11   8       2114.38       2050.67        20.62 o                         
  -2  11   8       2221.61       2170.47        18.63 o                         
  -1  11   8          6.95          5.52         1.69 o                         
   0  11   8        609.24        611.54         6.65 o                         
   1  11   8       1639.17       1705.02        17.31 o                         
   2  11   8        364.32        360.22         7.02 o                         
   3  11   8       2163.45       2141.65        26.49 o                         
   4  11   8         11.21         16.35         4.67 o                         
   5  11   8        447.41        439.08        12.22 o                         
   6  11   8        274.90        245.80        10.33 o                         
   7  11   8        290.10        305.95        15.87 o                         
  -7  12   8         77.50         86.33         9.02 o                         
  -6  12   8        979.88        981.26        21.22 o                         
  -5  12   8        135.22        147.61         7.26 o                         
  -4  12   8       2636.45       2541.50        33.62 o                         
  -3  12   8         44.03         42.74         3.81 o                         
  -2  12   8         19.96         20.59         2.85 o                         
  -1  12   8        224.74        189.93         3.77 o                         
   0  12   8        248.14        236.31         3.97 o                         
   1  12   8         65.48         84.37         3.18 o                         
   2  12   8          4.70          4.21         2.74 o                         
   3  12   8         36.35         29.26         4.24 o                         
   4  12   8        679.53        645.95        15.38 o                         
   5  12   8        250.38        246.18         9.68 o                         
   6  12   8        130.04        144.67         8.73 o                         
   7  12   8          0.05         14.97        11.14 o                         
  -7  13   8        225.96        218.92        12.50 o                         
  -6  13   8         66.87         72.41         8.03 o                         
  -5  13   8        421.43        404.97        10.86 o                         
  -4  13   8        204.54        195.97         7.95 o                         
  -3  13   8       1066.56       1065.19        13.87 o                         
  -2  13   8         50.01         51.52         3.35 o                         
  -1  13   8         99.07         95.38         2.96 o                         
   0  13   8        267.71        305.91         4.69 o                         
   1  13   8        706.40        643.08         8.01 o                         
   2  13   8        244.42        233.33         6.34 o                         
   3  13   8          5.20          5.92         4.21 o                         
   4  13   8        228.22        261.36        11.42 o                         
   5  13   8        103.22        109.99         7.32 o                         
   6  13   8         53.28         50.64         6.99 o                         
   7  13   8       1106.34       1085.68        30.66 o                         
  -7  14   8          2.76          9.68         7.64 o                         
  -6  14   8       1310.35       1247.06        36.98 o                         
  -5  14   8         71.05         69.48         6.93 o                         
  -4  14   8       1299.46       1272.05        19.01 o                         
  -3  14   8          6.26          6.07         3.32 o                         
  -2  14   8        459.20        484.47         7.93 o                         
  -1  14   8         17.63         16.84         2.01 o                         
   0  14   8        423.19        459.05         5.93 o                         
   1  14   8       1540.68       1414.14        15.00 o                         
   2  14   8         74.45         60.28         4.48 o                         
   3  14   8        570.11        600.70        12.42 o                         
   4  14   8        141.48        134.17         7.76 o                         
   5  14   8         35.30         53.43         6.78 o                         
   6  14   8        641.30        679.61        17.54 o                         
   7  14   8          4.14          4.12        12.48 o                         
  -7  15   8        446.49        442.98        16.79 o                         
  -6  15   8          5.27         -1.06         7.01 o                         
  -5  15   8        352.88        379.80        12.91 o                         
  -4  15   8        174.46        162.35         6.74 o                         
  -3  15   8       2673.49       2638.55        30.31 o                         
  -2  15   8       2454.04       2287.59        23.72 o                         
  -1  15   8        947.93        942.07        10.84 o                         
   0  15   8        176.79        135.93         3.71 o                         
   1  15   8        944.52        953.69        11.29 o                         
   2  15   8        156.32        161.70         6.81 o                         
   3  15   8        221.42        205.81         7.98 o                         
   4  15   8        729.40        672.04        15.51 o                         
   5  15   8        154.71        158.70         9.07 o                         
   6  15   8          0.92          2.60         8.74 o                         
   7  15   8         80.34         97.05        18.17 o                         
  -7  16   8          7.26          0.58         7.37 o                         
  -6  16   8        487.55        478.75        16.37 o                         
  -5  16   8        159.72        168.71        11.73 o                         
  -4  16   8        123.02        124.31         7.10 o                         
  -3  16   8        758.41        737.99        14.51 o                         
  -2  16   8         87.11        112.49         6.59 o                         
  -1  16   8        166.98        169.66         4.83 o                         
   0  16   8       2444.05       2295.00        22.19 o                         
   1  16   8          3.62          6.84         2.58 o                         
   2  16   8         99.26        100.62         5.57 o                         
   3  16   8        525.14        537.02        12.24 o                         
   4  16   8        701.59        676.29        18.64 o                         
   5  16   8        103.79        113.26         8.09 o                         
   6  16   8         91.19         97.12         8.40 o                         
  -7  17   8        711.85        706.47        31.29 o                         
  -6  17   8         30.65         37.35         6.33 o                         
  -5  17   8         82.98         87.15         8.33 o                         
  -4  17   8         50.73         63.32        12.96 o                         
  -3  17   8        227.65        226.21         8.69 o                         
  -2  17   8        337.29        312.85         9.38 o                         
  -1  17   8        325.31        335.99         7.51 o                         
   0  17   8         11.12         20.26         3.07 o                         
   1  17   8        403.10        436.74         8.45 o                         
   2  17   8         48.09         51.37         4.88 o                         
   3  17   8       1446.82       1432.71        20.79 o                         
   4  17   8          0.48          3.44         5.35 o                         
   5  17   8        618.45        646.31        20.24 o                         
   6  17   8         47.53         41.36         7.30 o                         
  -6  18   8        195.96        216.54        11.61 o                         
  -5  18   8         80.32         87.75        12.61 o                         
  -4  18   8         42.48         43.31         7.27 o                         
  -3  18   8        242.26        237.87         9.08 o                         
  -2  18   8       2306.77       2104.24        28.89 o                         
  -1  18   8        137.53        123.26         5.53 o                         
   0  18   8        809.18        856.58        13.22 o                         
   1  18   8         20.86         28.66         4.26 o                         
   2  18   8        918.42        951.44        17.53 o                         
   3  18   8         53.73         51.77         5.44 o                         
   4  18   8        952.90        962.56        18.23 o                         
   5  18   8         49.32         52.12         6.98 o                         
   6  18   8         59.01         60.55         7.70 o                         
  -6  19   8         35.52         29.51         9.71 o                         
  -5  19   8         53.50         66.42         8.22 o                         
  -4  19   8          0.36         -5.46         5.46 o                         
  -3  19   8        413.37        401.66        11.57 o                         
  -2  19   8         45.19         49.35         5.31 o                         
  -1  19   8        769.59        784.77        14.36 o                         
   0  19   8          0.04         -1.43         3.39 o                         
   1  19   8       1314.87       1321.19        20.21 o                         
   2  19   8         14.30         20.29         4.74 o                         
   3  19   8        273.47        269.85         9.08 o                         
   4  19   8        225.33        225.00         9.28 o                         
   5  19   8         60.41         57.23         7.79 o                         
   6  19   8         20.72         26.51        10.36 o                         
  -6  20   8         11.10          4.29        11.38 o                         
  -5  20   8        457.92        470.71        15.66 o                         
  -4  20   8         33.84         34.42         7.43 o                         
  -3  20   8         85.51         78.03         7.23 o                         
  -2  20   8        304.08        289.57        12.28 o                         
  -1  20   8        249.04        214.03         7.98 o                         
   0  20   8       1938.88       1823.93        25.89 o                         
   1  20   8         66.01         66.90         6.18 o                         
   2  20   8       1399.70       1354.09        19.93 o                         
   3  20   8          6.50         -1.57         4.92 o                         
   4  20   8        724.10        685.49        15.52 o                         
   5  20   8          0.05         -0.24         6.81 o                         
   6  20   8          3.59         -5.15        11.30 o                         
  -6  21   8         11.85         18.86        12.39 o                         
  -5  21   8         84.34        103.55        13.19 o                         
  -4  21   8         10.77         16.66        12.01 o                         
  -3  21   8        246.59        253.64        11.95 o                         
  -2  21   8        600.42        606.41        13.68 o                         
  -1  21   8       1166.90       1098.49        20.14 o                         
   0  21   8          5.23          4.77         3.55 o                         
   1  21   8       1061.17        991.25        18.98 o                         
   2  21   8         59.10         64.07         5.79 o                         
   3  21   8        717.06        718.71        14.50 o                         
   4  21   8        626.24        605.80        14.72 o                         
   5  21   8         73.90         59.11        13.42 o                         
  -6  22   8        584.17        602.95        61.85 o                         
  -5  22   8         36.27         34.61         7.79 o                         
  -4  22   8         13.94         11.02         6.84 o                         
  -3  22   8        104.50        115.21         8.32 o                         
  -2  22   8        320.91        303.52        11.53 o                         
  -1  22   8        117.32         96.89         7.12 o                         
   0  22   8        103.87        111.70         6.45 o                         
   1  22   8          8.73         14.62         5.50 o                         
   2  22   8        145.32        145.14         8.41 o                         
   3  22   8        250.73        248.17        10.07 o                         
   4  22   8        111.34        134.62         8.53 o                         
   5  22   8          8.72          3.83        10.93 o                         
  -5  23   8        520.66        490.38        31.20 o                         
  -4  23   8        111.40        127.12         9.46 o                         
  -3  23   8        790.83        793.86        16.66 o                         
  -2  23   8         28.76         27.04         6.51 o                         
  -1  23   8         25.36         29.56         5.94 o                         
   0  23   8         50.35         50.17         5.47 o                         
   1  23   8       1625.86       1579.59        26.64 o                         
   2  23   8        196.49        227.95        10.26 o                         
   3  23   8        298.21        312.13        15.97 o                         
   4  23   8         69.99         62.46         7.14 o                         
   5  23   8        295.02        319.24        28.36 o                         
  -5  24   8          0.26          0.55        13.55 o                         
  -4  24   8       3077.45       3199.11        52.44 o                         
  -3  24   8        277.47        265.07        14.74 o                         
  -2  24   8        676.43        631.06        16.19 o                         
  -1  24   8         31.04         45.13         6.39 o                         
   0  24   8        319.02        298.97        13.30 o                         
   1  24   8        396.70        399.18        12.94 o                         
   2  24   8        515.80        503.44        17.04 o                         
   3  24   8        156.99        165.00         9.65 o                         
   4  24   8         89.94         99.30        10.48 o                         
   5  24   8         58.39         50.44        15.46 o                         
  -5  25   8        445.38        534.31        57.48 o                         
  -4  25   8          2.24         -2.92         6.98 o                         
  -3  25   8        474.81        490.35        16.48 o                         
  -2  25   8          9.51          3.97         6.24 o                         
  -1  25   8         53.24         54.00        10.58 o                         
   0  25   8         69.06         78.63         8.96 o                         
   1  25   8         23.03         13.61         6.19 o                         
   2  25   8        479.43        469.30        14.65 o                         
   3  25   8         44.46         52.06         7.34 o                         
   4  25   8          4.90         12.34         6.21 o                         
  -4  26   8          5.36          2.64         7.24 o                         
  -3  26   8        543.32        553.61        17.47 o                         
  -2  26   8        160.84        160.25         9.76 o                         
  -1  26   8         23.27         20.56         8.20 o                         
   0  26   8          4.76          6.91         8.84 o                         
   1  26   8         12.12         16.01         6.75 o                         
   2  26   8         19.66         18.75         6.53 o                         
   3  26   8          6.04         -3.81         6.35 o                         
   4  26   8        503.50        505.32        20.63 o                         
  -4  27   8         97.33        102.73         9.47 o                         
  -3  27   8        590.70        564.37        17.93 o                         
  -2  27   8         28.93         17.55         6.96 o                         
  -1  27   8         14.86         28.36         8.70 o                         
   0  27   8         55.99         81.54        11.34 o                         
   1  27   8         17.38          7.41         8.46 o                         
   2  27   8        325.79        309.59        12.47 o                         
   3  27   8         62.65         62.76         8.04 o                         
   4  27   8        138.83        131.16        19.71 o                         
  -4  28   8        171.30        166.26        18.49 o                         
  -3  28   8        193.61        224.06        12.28 o                         
  -2  28   8         98.11         85.58         8.46 o                         
  -1  28   8        731.43        701.20        24.57 o                         
   0  28   8        550.03        544.36        21.78 o                         
   1  28   8         48.79         56.34         9.53 o                         
   2  28   8          4.79         -2.83         8.04 o                         
   3  28   8        180.79        172.20        10.28 o                         
  -3  29   8        185.27        185.47        11.58 o                         
  -2  29   8         39.92         48.38         9.87 o                         
  -1  29   8       1229.52       1216.04        51.93 o                         
   0  29   8         96.38        105.92        12.64 o                         
   1  29   8        241.61        275.18        17.70 o                         
   2  29   8         78.53         91.72         8.64 o                         
   3  29   8         22.94         34.65         7.44 o                         
  -2  30   8        552.66        530.90        20.07 o                         
  -1  30   8         15.59         21.21        13.84 o                         
   0  30   8        379.69        411.78        21.90 o                         
   1  30   8         70.22         78.17        11.38 o                         
   2  30   8         28.49         38.55         9.22 o                         
  -1  31   8         11.36         21.51        12.48 o                         
   0  31   8        121.89        133.42        26.23 o                         
   1  31   8        368.26        371.05        22.82 o                         
  -7   0   9         87.69         91.96        19.16 o                         
  -5   0   9        772.61        767.90        38.86 o                         
  -3   0   9        113.35        111.16         6.85 o                         
  -1   0   9       1234.11       1241.28        15.97 o                         
   1   0   9       2171.97       2143.07        24.09 o                         
   3   0   9       7287.85       7248.91        85.17 o                         
   5   0   9       1915.74       1746.23        38.98 o                         
   7   0   9        247.03        235.73        18.95 o                         
  -8   1   9        117.45        131.89        15.41 o                         
  -7   1   9          5.93         -8.79         8.79 o                         
  -6   1   9       1453.65       1406.98        28.68 o                         
  -5   1   9        441.31        428.78        11.95 o                         
  -4   1   9        108.04        122.26         5.10 o                         
  -3   1   9        132.83        109.01         4.17 o                         
  -2   1   9          5.36          5.45         1.72 o                         
  -1   1   9       3749.65       4367.25        33.81 o                         
   0   1   9        369.82        348.98         4.42 o                         
   1   1   9         21.64         11.19         1.78 o                         
   2   1   9       2743.05       2661.85        21.32 o                         
   3   1   9          5.38          8.79         2.32 o                         
   4   1   9       1556.41       1488.23        17.10 o                         
   5   1   9         89.60        101.68         6.04 o                         
   6   1   9        447.04        422.78        13.00 o                         
   7   1   9         47.62         50.43        10.49 o                         
  -8   2   9          0.45         -9.15         9.15 o                         
  -7   2   9       1163.61       1146.16        31.03 o                         
  -6   2   9        381.85        375.46        26.39 o                         
  -5   2   9        226.19        231.90         9.17 o                         
  -4   2   9         19.89         25.51         3.15 o                         
  -3   2   9         56.90         50.32         2.76 o                         
  -2   2   9        571.85        618.74         7.15 o                         
  -1   2   9        277.22        279.99         4.36 o                         
   0   2   9        341.02        375.90         5.07 o                         
   1   2   9        711.56        698.09         7.19 o                         
   2   2   9         46.73         41.86         2.31 o                         
   3   2   9       3827.77       3833.90        33.37 o                         
   4   2   9         98.45        103.28         5.04 o                         
   5   2   9        525.96        503.09        12.97 o                         
   6   2   9         79.68         86.19         7.29 o                         
   7   2   9        185.61        181.31        14.17 o                         
  -8   3   9         41.29         32.07        10.22 o                         
  -7   3   9        308.10        275.77        16.45 o                         
  -6   3   9        146.93        147.55        11.41 o                         
  -5   3   9         80.27         75.76         7.06 o                         
  -4   3   9       2307.02       2108.73        23.71 o                         
  -3   3   9          7.80          7.99         2.15 o                         
  -2   3   9        982.37        953.06         8.74 o                         
  -1   3   9       4005.30       4171.49        32.48 o                         
   0   3   9        655.81        624.71         6.37 o                         
   1   3   9        778.11        720.50         7.48 o                         
   2   3   9       3735.76       3866.61        30.41 o                         
   3   3   9        131.86        133.24         3.96 o                         
   4   3   9       1477.64       1413.74        17.63 o                         
   5   3   9        736.91        728.44        12.47 o                         
   6   3   9        357.56        359.43        13.80 o                         
   7   3   9        495.45        495.51        16.87 o                         
  -8   4   9          4.75         -2.04         8.98 o                         
  -7   4   9        150.42        138.27        13.75 o                         
  -6   4   9        532.83        518.25        16.99 o                         
  -5   4   9       1074.64       1035.89        19.26 o                         
  -4   4   9        843.73        742.40        12.80 o                         
  -3   4   9       6252.55       6204.68        51.09 o                         
  -2   4   9       1205.06       1154.08        11.08 o                         
  -1   4   9       1772.71       1738.62        14.95 o                         
   0   4   9        195.37        230.19         3.71 o                         
   1   4   9        277.85        301.24         4.80 o                         
   2   4   9       1936.68       1972.36        17.50 o                         
   3   4   9         63.60         69.74         3.29 o                         
   4   4   9          1.78         -0.27         2.95 o                         
   5   4   9         83.25         87.51         6.15 o                         
   6   4   9        479.31        476.07        15.53 o                         
   7   4   9        558.23        540.29        21.33 o                         
  -8   5   9         82.64         86.22        12.33 o                         
  -7   5   9          5.53         -6.08        10.98 o                         
  -6   5   9        457.63        441.08        15.64 o                         
  -5   5   9        272.57        264.30         9.20 o                         
  -4   5   9       1193.13       1228.57        17.81 o                         
  -3   5   9       1770.02       1769.43        16.00 o                         
  -2   5   9       4306.95       4229.96        34.54 o                         
  -1   5   9        144.07        130.91         2.99 o                         
   0   5   9       4549.57       4532.51        32.31 o                         
   1   5   9        512.25        492.26         6.43 o                         
   2   5   9         43.43         43.12         2.48 o                         
   3   5   9          4.83          7.71         3.14 o                         
   4   5   9        400.88        385.07         8.53 o                         
   5   5   9        105.57        114.09         6.27 o                         
   6   5   9         20.41         20.39         6.83 o                         
   7   5   9         48.87         45.56         8.26 o                         
  -8   6   9         25.70         36.13        11.41 o                         
  -7   6   9        206.39        193.48        14.32 o                         
  -6   6   9         51.36         59.91         7.13 o                         
  -5   6   9        284.90        287.61         9.15 o                         
  -4   6   9         18.82         13.23         3.80 o                         
  -3   6   9       4377.06       4417.97        37.38 o                         
  -2   6   9        302.84        298.38         4.94 o                         
  -1   6   9        747.94        680.62         6.39 o                         
   0   6   9        303.38        346.71         4.64 o                         
   1   6   9       1504.14       1418.36        13.06 o                         
   2   6   9         55.31         51.52         2.60 o                         
   3   6   9        958.63        994.84        12.65 o                         
   4   6   9         32.72         32.58         3.43 o                         
   5   6   9        277.91        280.52         9.64 o                         
   6   6   9          4.44         -1.50         6.60 o                         
   7   6   9        210.15        221.18        12.69 o                         
  -8   7   9        131.10        124.88        23.89 o                         
  -7   7   9          6.72          8.13        11.46 o                         
  -6   7   9        110.87        120.14         7.87 o                         
  -5   7   9         85.51         88.76         6.17 o                         
  -4   7   9       1262.92       1253.12        17.27 o                         
  -3   7   9       2193.27       2149.41        21.39 o                         
  -2   7   9       1417.56       1408.23        13.90 o                         
  -1   7   9        660.55        620.45         6.28 o                         
   0   7   9       5135.33       5258.18        37.33 o                         
   1   7   9          3.70         10.24         1.87 o                         
   2   7   9        110.82        113.77         3.74 o                         
   3   7   9          2.02          2.12         2.56 o                         
   4   7   9        355.31        352.01         9.80 o                         
   5   7   9          3.17          4.74         4.98 o                         
   6   7   9        140.97        152.90        10.57 o                         
   7   7   9        156.65        182.28        11.83 o                         
  -8   8   9         87.91         82.80        12.78 o                         
  -7   8   9        544.88        569.96        22.04 o                         
  -6   8   9        445.13        456.80        13.23 o                         
  -5   8   9        115.41        132.15         9.72 o                         
  -4   8   9        312.70        336.17         9.05 o                         
  -3   8   9       2465.10       2520.07        23.68 o                         
  -2   8   9        205.48        218.69         4.51 o                         
  -1   8   9       1026.21        973.20         8.60 o                         
   0   8   9        272.55        270.54         3.95 o                         
   1   8   9       2781.01       2776.52        23.97 o                         
   2   8   9        292.61        285.21         7.16 o                         
   3   8   9        207.72        251.42         6.35 o                         
   4   8   9       1014.52       1004.99        17.13 o                         
   5   8   9        147.85        140.26         7.62 o                         
   6   8   9         69.39         80.73        10.98 o                         
   7   8   9        150.42        153.68        11.29 o                         
  -7   9   9        183.11        188.99        33.32 o                         
  -6   9   9       1526.51       1511.87        26.91 o                         
  -5   9   9        146.84        156.33         7.33 o                         
  -4   9   9       2689.68       2573.03        31.78 o                         
  -3   9   9        748.81        714.60         9.63 o                         
  -2   9   9       1029.59       1047.26        12.29 o                         
  -1   9   9        945.81        953.63         8.71 o                         
   0   9   9       3352.53       3282.74        24.51 o                         
   1   9   9        459.82        439.00         5.96 o                         
   2   9   9        319.31        312.52         5.70 o                         
   3   9   9        735.93        758.38        11.14 o                         
   4   9   9       2097.55       1952.82        28.76 o                         
   5   9   9        114.17        116.58         7.35 o                         
   6   9   9          9.08         13.30         5.92 o                         
   7   9   9        195.88        189.74        12.45 o                         
  -7  10   9        446.08        438.21        19.61 o                         
  -6  10   9        625.67        639.18        16.72 o                         
  -5  10   9        783.47        759.81        14.54 o                         
  -4  10   9          0.29          2.65         4.21 o                         
  -3  10   9       2799.54       2692.43        26.02 o                         
  -2  10   9       5069.93       4806.96        48.43 o                         
  -1  10   9         62.57         80.97         2.84 o                         
   0  10   9        616.62        577.32         6.55 o                         
   1  10   9       1918.01       1943.64        17.21 o                         
   2  10   9        698.29        678.36         8.83 o                         
   3  10   9       2002.69       1994.76        22.37 o                         
   4  10   9        138.44        145.20         7.31 o                         
   5  10   9        283.55        297.05        10.50 o                         
   6  10   9        880.65        885.32        23.65 o                         
   7  10   9         34.14         40.15         8.87 o                         
  -7  11   9        121.95        131.83        12.53 o                         
  -6  11   9         40.13         39.90         7.60 o                         
  -5  11   9        327.22        359.32        10.37 o                         
  -4  11   9       1091.52       1040.31        16.40 o                         
  -3  11   9         40.96         45.24         3.48 o                         
  -2  11   9        420.95        379.14         6.03 o                         
  -1  11   9        115.70        125.62         3.12 o                         
   0  11   9       1884.43       1814.88        15.27 o                         
   1  11   9        440.02        461.43         6.59 o                         
   2  11   9       1278.10       1279.15        14.31 o                         
   3  11   9          7.56         11.70         3.89 o                         
   4  11   9        787.88        798.95        15.37 o                         
   5  11   9          4.93          4.77         5.44 o                         
   6  11   9        133.43        134.59         8.68 o                         
   7  11   9         24.06         33.84         8.77 o                         
  -7  12   9        341.68        358.13        16.13 o                         
  -6  12   9         22.34         22.20         6.87 o                         
  -5  12   9         44.28         61.42         6.02 o                         
  -4  12   9         31.93         26.57         5.22 o                         
  -3  12   9       1162.83       1129.24        13.91 o                         
  -2  12   9       1507.99       1405.37        15.90 o                         
  -1  12   9        253.82        242.16         4.19 o                         
   0  12   9          0.12         -1.01         1.83 o                         
   1  12   9       1818.20       1878.57        18.55 o                         
   2  12   9         58.54         63.85         4.10 o                         
   3  12   9       1468.47       1477.94        20.94 o                         
   4  12   9        203.56        197.96         8.41 o                         
   5  12   9        901.03        886.93        17.47 o                         
   6  12   9          2.42         -4.94         5.86 o                         
   7  12   9        417.56        431.02        17.18 o                         
  -7  13   9         32.08         22.79         8.31 o                         
  -6  13   9        271.00        262.53        12.78 o                         
  -5  13   9        422.67        434.95        12.40 o                         
  -4  13   9        662.30        647.27        13.67 o                         
  -3  13   9        153.47        151.71         5.53 o                         
  -2  13   9         14.76         14.12         2.93 o                         
  -1  13   9         68.59         70.19         2.63 o                         
   0  13   9        312.22        328.89         5.03 o                         
   1  13   9        298.45        264.62         5.57 o                         
   2  13   9       2252.42       2202.93        25.59 o                         
   3  13   9        112.33        115.35         8.12 o                         
   4  13   9       2552.37       2554.56        37.81 o                         
   5  13   9         32.87         38.89         9.80 o                         
   6  13   9        147.51        158.95         9.98 o                         
   7  13   9        114.27        128.18        12.22 o                         
  -7  14   9        851.00        854.68        22.95 o                         
  -6  14   9         55.83         53.95         8.55 o                         
  -5  14   9        126.75        130.05        13.18 o                         
  -4  14   9          2.50          0.32         4.71 o                         
  -3  14   9         14.17         16.65         4.02 o                         
  -2  14   9         15.34         11.56         2.86 o                         
  -1  14   9         80.64         76.92         2.98 o                         
   0  14   9         64.63         54.90         2.86 o                         
   1  14   9        582.67        514.73        10.14 o                         
   2  14   9         25.32         30.12         4.49 o                         
   3  14   9       2085.65       2054.85        28.52 o                         
   4  14   9          2.05         14.58         5.49 o                         
   5  14   9        317.10        323.21        12.19 o                         
   6  14   9        313.62        331.49        13.99 o                         
   7  14   9         85.17        101.58        10.35 o                         
  -7  15   9        226.68        259.10        17.30 o                         
  -6  15   9         19.12          8.34         7.57 o                         
  -5  15   9         46.54         51.27         7.08 o                         
  -4  15   9        187.56        194.18         7.31 o                         
  -3  15   9        101.41        102.47         5.53 o                         
  -2  15   9        238.20        238.82         6.11 o                         
  -1  15   9        146.07        150.28         4.72 o                         
   0  15   9       1764.59       1667.67        15.66 o                         
   1  15   9          1.93          1.70         2.63 o                         
   2  15   9       1580.65       1546.79        22.40 o                         
   3  15   9        139.00        148.93         7.33 o                         
   4  15   9       1014.83        982.92        19.80 o                         
   5  15   9          7.10         13.29         6.36 o                         
   6  15   9        524.03        518.96        16.92 o                         
  -7  16   9        209.33        203.06        18.41 o                         
  -6  16   9        375.90        431.97        16.14 o                         
  -5  16   9         64.44         71.07         7.03 o                         
  -4  16   9          8.66          6.23         6.22 o                         
  -3  16   9        584.30        565.28        16.73 o                         
  -2  16   9         94.99         83.21         4.52 o                         
  -1  16   9       1402.99       1392.15        15.70 o                         
   0  16   9          0.69          3.47         2.83 o                         
   1  16   9        659.85        711.87        11.71 o                         
   2  16   9        102.36        111.60         6.16 o                         
   3  16   9        654.89        630.55        13.46 o                         
   4  16   9         40.29         45.82         6.62 o                         
   5  16   9        479.75        473.30        20.27 o                         
   6  16   9         31.52         40.44         7.29 o                         
  -7  17   9        307.24        333.14        12.53 o                         
  -6  17   9        924.18        935.02        19.57 o                         
  -5  17   9          0.11          4.22         6.70 o                         
  -4  17   9        235.09        241.32        10.37 o                         
  -3  17   9         39.45         35.90         5.60 o                         
  -2  17   9       1824.34       1740.77        23.28 o                         
  -1  17   9        160.65        150.83         6.23 o                         
   0  17   9        216.59        232.88         6.61 o                         
   1  17   9        797.66        747.89        12.02 o                         
   2  17   9          9.88         11.95         4.38 o                         
   3  17   9        192.02        182.32         8.14 o                         
   4  17   9          5.95         13.08         8.05 o                         
   5  17   9         74.32         79.21         7.94 o                         
   6  17   9        110.47        121.78        10.04 o                         
  -6  18   9          0.02         -7.14         7.14 o                         
  -5  18   9        738.52        735.63        19.79 o                         
  -4  18   9         32.78         41.33         8.07 o                         
  -3  18   9       1760.05       1697.70        30.36 o                         
  -2  18   9        479.71        447.34        11.14 o                         
  -1  18   9       2669.18       2532.53        30.72 o                         
   0  18   9        664.57        612.23        11.06 o                         
   1  18   9         55.60         56.55         4.57 o                         
   2  18   9         81.54         79.33         5.73 o                         
   3  18   9        114.42        109.48         6.80 o                         
   4  18   9          5.18          4.27         5.53 o                         
   5  18   9         16.54         15.71         6.48 o                         
   6  18   9         52.74         62.68         9.00 o                         
  -6  19   9        184.24        194.64        11.55 o                         
  -5  19   9          5.52          9.28         7.18 o                         
  -4  19   9        580.95        618.27        15.89 o                         
  -3  19   9         82.13         89.83         6.90 o                         
  -2  19   9       1869.32       1777.73        29.66 o                         
  -1  19   9         78.83         87.26         5.95 o                         
   0  19   9       1040.14        948.55        14.54 o                         
   1  19   9         26.56         25.69         4.91 o                         
   2  19   9        107.27         99.28         6.65 o                         
   3  19   9        201.95        188.65         8.06 o                         
   4  19   9        151.67        136.36         8.22 o                         
   5  19   9          5.82         16.56         6.04 o                         
   6  19   9         25.79         39.20        10.76 o                         
  -6  20   9         36.30         43.77         8.10 o                         
  -5  20   9         85.77        100.31        19.67 o                         
  -4  20   9          1.14         10.69         6.37 o                         
  -3  20   9        225.84        217.80        10.15 o                         
  -2  20   9         32.81         38.07         5.59 o                         
  -1  20   9       1328.37       1252.84        19.96 o                         
   0  20   9         14.65         18.82         5.05 o                         
   1  20   9        337.48        350.71        11.51 o                         
   2  20   9        149.77        167.56         8.71 o                         
   3  20   9        184.18        179.57         8.17 o                         
   4  20   9          0.09         -3.63         6.24 o                         
   5  20   9         11.02          8.19         7.14 o                         
   6  20   9          0.34         -6.43        11.66 o                         
  -6  21   9        606.53        604.88        36.26 o                         
  -5  21   9         40.33         43.09         7.91 o                         
  -4  21   9        180.72        190.43        10.21 o                         
  -3  21   9        371.35        355.29        11.42 o                         
  -2  21   9        966.61        924.44        17.26 o                         
  -1  21   9         32.92         33.37         5.90 o                         
   0  21   9        265.25        248.52         7.59 o                         
   1  21   9        124.81        121.30         7.70 o                         
   2  21   9        117.51        120.90         6.93 o                         
   3  21   9        273.52        271.89         9.68 o                         
   4  21   9        144.28        141.47         8.41 o                         
   5  21   9         29.57         34.95         6.39 o                         
  -5  22   9        734.06        784.06        26.66 o                         
  -4  22   9         63.46         87.36         8.97 o                         
  -3  22   9       1076.02       1099.70        20.56 o                         
  -2  22   9         94.94        109.59         8.18 o                         
  -1  22   9          5.34          2.07         5.43 o                         
   0  22   9        735.00        721.08        14.38 o                         
   1  22   9        226.16        225.43        11.09 o                         
   2  22   9        169.80        159.33         9.15 o                         
   3  22   9        350.52        371.60        11.14 o                         
   4  22   9          2.77          8.35         6.49 o                         
   5  22   9          3.80        -11.03        11.03 o                         
  -5  23   9         57.80         49.63         8.90 o                         
  -4  23   9        588.16        603.93        18.42 o                         
  -3  23   9         25.80         24.44         6.32 o                         
  -2  23   9        131.01        115.63         8.57 o                         
  -1  23   9        209.37        213.29         9.58 o                         
   0  23   9        750.79        743.91        14.92 o                         
   1  23   9        404.00        377.35        12.53 o                         
   2  23   9        193.60        181.96         9.69 o                         
   3  23   9         19.69         21.09         6.21 o                         
   4  23   9        345.99        345.34        12.97 o                         
   5  23   9        166.15        182.16        18.29 o                         
  -5  24   9        151.85        171.56        25.18 o                         
  -4  24   9        624.66        628.94        22.91 o                         
  -3  24   9        361.68        338.23        13.03 o                         
  -2  24   9          9.65         -1.48         6.26 o                         
  -1  24   9        199.60        196.59         9.42 o                         
   0  24   9         10.87          5.45         6.98 o                         
   1  24   9        348.68        325.57        14.74 o                         
   2  24   9         31.31         32.32         6.68 o                         
   3  24   9        451.37        460.75        14.72 o                         
   4  24   9          3.84          0.08         6.28 o                         
  -5  25   9          2.62          4.54        14.31 o                         
  -4  25   9        262.89        287.44        13.80 o                         
  -3  25   9         37.59         26.27         7.41 o                         
  -2  25   9         10.32          7.75         6.53 o                         
  -1  25   9        203.15        197.60         9.52 o                         
   0  25   9        127.28        131.17        11.38 o                         
   1  25   9         20.24         16.87         6.27 o                         
   2  25   9        929.64        925.14        20.29 o                         
   3  25   9          7.90          2.28         6.74 o                         
   4  25   9        733.03        749.01        25.31 o                         
  -4  26   9         16.01         20.80        10.27 o                         
  -3  26   9        489.00        495.60        25.60 o                         
  -2  26   9         36.88         46.76         7.51 o                         
  -1  26   9        134.76        157.80        11.49 o                         
   0  26   9         20.61         14.37        10.03 o                         
   1  26   9        561.81        570.73        15.73 o                         
   2  26   9         42.38         56.18         8.88 o                         
   3  26   9        430.53        459.08        15.03 o                         
   4  26   9         84.21        104.67        12.10 o                         
  -4  27   9        161.10        151.94        10.84 o                         
  -3  27   9         83.23         83.28        12.40 o                         
  -2  27   9          8.09          5.92         7.98 o                         
  -1  27   9         63.01         82.54        10.00 o                         
   0  27   9        739.36        760.82        28.91 o                         
   1  27   9         55.24         61.40         9.30 o                         
   2  27   9        123.39        135.05         9.70 o                         
   3  27   9        121.78        107.56         9.18 o                         
  -3  28   9          4.22          7.45         7.73 o                         
  -2  28   9          5.13          8.07        12.41 o                         
  -1  28   9        858.04        890.49        27.78 o                         
   0  28   9        115.69        137.07        13.56 o                         
   1  28   9        487.06        506.03        20.07 o                         
   2  28   9          6.62         -0.03         6.70 o                         
   3  28   9        257.09        273.65        12.91 o                         
  -3  29   9         25.07         32.35         8.29 o                         
  -2  29   9        107.89        111.49        11.46 o                         
  -1  29   9         13.29         17.37        13.00 o                         
   0  29   9        636.00        663.48        31.75 o                         
   1  29   9         49.13         34.25         9.57 o                         
   2  29   9        134.86        131.49         9.56 o                         
  -2  30   9          0.03         11.88        12.33 o                         
  -1  30   9        186.34        151.86        14.64 o                         
   0  30   9        119.74        144.53        26.70 o                         
   1  30   9        153.48        184.20        13.09 o                         
   2  30   9         53.07         59.72        10.59 o                         
  -1  31   9         65.51         91.51        13.30 o                         
   0  31   9        631.28        641.71        37.84 o                         
  -8   0  10          8.92         -6.88        13.93 o                         
  -6   0  10        171.78        187.75        21.90 o                         
  -4   0  10       1765.03       1718.58        27.21 o                         
  -2   0  10       2362.93       2281.12        36.34 o                         
   0   0  10       9967.00      10115.87       100.17 o                         
   2   0  10        285.69        222.79         8.20 o                         
   4   0  10        966.46        897.01        20.90 o                         
   6   0  10          3.57          8.71         7.10 o                         
  -8   1  10         13.45         21.19        10.17 o                         
  -7   1  10         28.84         35.65        10.52 o                         
  -6   1  10         84.27         72.11        12.00 o                         
  -5   1  10        846.09        837.98        17.08 o                         
  -4   1  10        466.92        471.79         8.28 o                         
  -3   1  10       1116.02       1152.49        12.89 o                         
  -2   1  10        734.10        689.77         7.50 o                         
  -1   1  10       3726.05       3705.95        31.99 o                         
   0   1  10          0.12          1.98         1.74 o                         
   1   1  10       1670.48       1610.42        13.79 o                         
   2   1  10        468.40        427.40         5.85 o                         
   3   1  10        952.43        937.49        11.09 o                         
   4   1  10        177.17        171.66         5.42 o                         
   5   1  10         10.55         15.02         4.65 o                         
   6   1  10          0.03         -0.04         5.72 o                         
   7   1  10        104.11        105.69        14.59 o                         
  -8   2  10         50.76         64.40        12.17 o                         
  -7   2  10        119.07        134.57        13.16 o                         
  -6   2  10         57.20         57.52        11.41 o                         
  -5   2  10          0.82         -3.30         4.80 o                         
  -4   2  10        341.72        386.43         8.43 o                         
  -3   2  10        911.30        972.05        10.43 o                         
  -2   2  10       1488.31       1412.15        13.12 o                         
  -1   2  10          0.04         -1.50         1.82 o                         
   0   2  10       2527.75       2521.42        19.62 o                         
   1   2  10        509.66        452.21         5.43 o                         
   2   2  10       3274.84       3352.35        26.98 o                         
   3   2  10        953.74        937.12        11.06 o                         
   4   2  10        921.69        904.69        13.14 o                         
   5   2  10        407.43        386.13        10.35 o                         
   6   2  10         44.69         46.43         6.89 o                         
   7   2  10          8.20          0.23         9.40 o                         
  -8   3  10        206.38        179.90        15.49 o                         
  -7   3  10        102.98        114.15        16.58 o                         
  -6   3  10         64.37         51.22        10.99 o                         
  -5   3  10         88.63         97.62         6.52 o                         
  -4   3  10         34.40         30.91         3.76 o                         
  -3   3  10        485.31        474.81         7.03 o                         
  -2   3  10       3420.61       3531.74        27.98 o                         
  -1   3  10       3124.26       2905.90        25.80 o                         
   0   3  10        805.34        853.84         7.76 o                         
   1   3  10        891.60        869.86         8.50 o                         
   2   3  10       1466.10       1494.24        13.53 o                         
   3   3  10       2157.07       2140.71        20.80 o                         
   4   3  10        301.18        301.60         8.04 o                         
   5   3  10        193.85        185.72         7.32 o                         
   6   3  10          5.36         -0.78         6.54 o                         
   7   3  10        392.42        352.94        18.61 o                         
  -8   4  10        516.35        513.76        25.88 o                         
  -7   4  10         77.08         71.99        11.52 o                         
  -6   4  10        653.67        636.17        21.76 o                         
  -5   4  10          1.62         -0.08         4.59 o                         
  -4   4  10       3445.01       3256.89        41.24 o                         
  -3   4  10       1336.88       1279.66        12.57 o                         
  -2   4  10       1100.47       1088.66        10.64 o                         
  -1   4  10        431.08        412.98         5.42 o                         
   0   4  10       1152.86       1097.64         9.43 o                         
   1   4  10         81.56         74.80         2.83 o                         
   2   4  10        121.60        111.35         3.79 o                         
   3   4  10        168.29        148.21         4.58 o                         
   4   4  10        538.34        529.43         9.74 o                         
   5   4  10        193.57        190.55         6.90 o                         
   6   4  10         61.69         70.42         8.43 o                         
   7   4  10         15.78         19.15         7.90 o                         
  -8   5  10          1.58         -2.15        10.46 o                         
  -7   5  10        912.11        898.88        27.24 o                         
  -6   5  10        166.11        166.29        12.29 o                         
  -5   5  10        214.56        202.35        11.44 o                         
  -4   5  10         48.88         35.39         4.47 o                         
  -3   5  10       5224.74       5156.16        41.59 o                         
  -2   5  10        767.00        725.66         8.31 o                         
  -1   5  10        770.06        816.96         8.74 o                         
   0   5  10          1.59          6.13         1.67 o                         
   1   5  10         19.87         25.82         2.30 o                         
   2   5  10          0.37         -0.29         1.97 o                         
   3   5  10        805.18        793.44        11.14 o                         
   4   5  10        246.61        245.31         6.86 o                         
   5   5  10        131.99        143.04         6.95 o                         
   6   5  10         24.07         27.17         7.37 o                         
   7   5  10        576.29        558.00        18.49 o                         
  -8   6  10        880.42        872.52        31.62 o                         
  -7   6  10         52.62         59.08        11.25 o                         
  -6   6  10        962.47        944.30        24.41 o                         
  -5   6  10          6.46         12.10         5.42 o                         
  -4   6  10        413.85        455.28        10.23 o                         
  -3   6  10       1303.38       1212.92        13.01 o                         
  -2   6  10        278.91        289.47         5.04 o                         
  -1   6  10        132.28        136.81         3.66 o                         
   0   6  10        158.84        166.53         3.57 o                         
   1   6  10         11.09         13.12         2.09 o                         
   2   6  10          7.61          5.66         2.00 o                         
   3   6  10          3.68          0.99         2.76 o                         
   4   6  10        786.97        802.14        12.24 o                         
   5   6  10        590.64        599.37        13.70 o                         
   6   6  10       3006.70       2890.62        48.33 o                         
   7   6  10          1.56         17.00         7.89 o                         
  -8   7  10          1.55         16.60        10.46 o                         
  -7   7  10       1334.97       1268.66        33.14 o                         
  -6   7  10         36.57         25.73         6.82 o                         
  -5   7  10        503.69        538.22        12.24 o                         
  -4   7  10        434.63        435.04         9.32 o                         
  -3   7  10         15.64         27.73         3.06 o                         
  -2   7  10         38.93         33.56         2.48 o                         
  -1   7  10        336.27        337.16         4.72 o                         
   0   7  10        357.97        347.40         4.86 o                         
   1   7  10        254.01        234.52         4.56 o                         
   2   7  10        398.81        407.94         5.99 o                         
   3   7  10       1610.20       1611.49        18.60 o                         
   4   7  10         62.38         73.33         5.28 o                         
   5   7  10       3447.21       3292.27        42.80 o                         
   6   7  10        314.97        332.91        19.28 o                         
   7   7  10        847.60        864.00        23.05 o                         
  -7   8  10         27.96         19.15        18.06 o                         
  -6   8  10        600.51        613.01        16.50 o                         
  -5   8  10         97.57        119.55         6.94 o                         
  -4   8  10       1306.21       1207.33        16.76 o                         
  -3   8  10        917.34        879.69        11.15 o                         
  -2   8  10          5.85          4.14         2.07 o                         
  -1   8  10        727.11        703.69         7.21 o                         
   0   8  10       2916.22       2859.97        23.05 o                         
   1   8  10       1086.85       1101.85        10.88 o                         
   2   8  10         48.89         47.67         2.74 o                         
   3   8  10        159.39        166.27         5.20 o                         
   4   8  10       2533.47       2445.72        32.91 o                         
   5   8  10         31.54         46.50         6.13 o                         
   6   8  10       1181.61       1078.07        24.92 o                         
   7   8  10          0.04         14.59         8.13 o                         
  -7   9  10       1275.04       1184.72        32.05 o                         
  -6   9  10          8.08          6.20         6.57 o                         
  -5   9  10        318.22        310.48        11.23 o                         
  -4   9  10         87.99         81.43         5.65 o                         
  -3   9  10       3375.92       3279.98        31.04 o                         
  -2   9  10       4629.11       4649.31        35.94 o                         
  -1   9  10        343.99        324.47         4.64 o                         
   0   9  10        101.33        120.72         3.43 o                         
   1   9  10        290.16        277.12         4.81 o                         
   2   9  10         41.11         35.10         2.89 o                         
   3   9  10         11.56          8.80         2.80 o                         
   4   9  10        242.73        241.11        11.14 o                         
   5   9  10        158.28        172.09         8.57 o                         
   6   9  10         50.80         49.78         7.63 o                         
   7   9  10        319.28        314.81        18.51 o                         
  -7  10  10        267.03        266.25        19.82 o                         
  -6  10  10        227.21        244.44        11.46 o                         
  -5  10  10         40.39         31.47         5.56 o                         
  -4  10  10       1042.69       1028.55        16.46 o                         
  -3  10  10        820.37        788.12        10.60 o                         
  -2  10  10       1102.05       1120.89        10.86 o                         
  -1  10  10         93.07         98.45         2.98 o                         
   0  10  10       1658.03       1686.96        14.98 o                         
   1  10  10         30.62         35.18         2.56 o                         
   2  10  10       1010.96        993.69        12.15 o                         
   3  10  10        798.91        779.90        11.83 o                         
   4  10  10        176.41        167.31         9.94 o                         
   5  10  10        239.68        257.49        10.17 o                         
   6  10  10        254.89        269.69        11.16 o                         
   7  10  10         44.46         36.01         9.11 o                         
  -7  11  10          4.30          1.96         9.59 o                         
  -6  11  10         17.98         28.13         7.26 o                         
  -5  11  10        136.85        147.58         7.67 o                         
  -4  11  10         14.70         15.59         4.73 o                         
  -3  11  10        606.79        616.20         9.29 o                         
  -2  11  10        822.57        778.77         9.29 o                         
  -1  11  10        736.17        755.30         7.79 o                         
   0  11  10        710.48        699.42         7.87 o                         
   1  11  10       2114.36       2212.96        21.57 o                         
   2  11  10        368.40        383.46         6.95 o                         
   3  11  10       1838.60       1791.22        23.60 o                         
   4  11  10        111.91        113.93         7.27 o                         
   5  11  10         44.31         46.07         6.51 o                         
   6  11  10         27.95         28.11         6.79 o                         
   7  11  10          2.88         -6.58         8.09 o                         
  -7  12  10          0.31         -8.90         8.90 o                         
  -6  12  10         92.50         98.90         8.75 o                         
  -5  12  10        108.10        113.85         7.10 o                         
  -4  12  10       1030.04       1019.64        16.64 o                         
  -3  12  10        703.79        692.25        11.02 o                         
  -2  12  10         91.91         93.29         4.03 o                         
  -1  12  10        142.13        148.30         3.64 o                         
   0  12  10       2182.29       2087.62        17.51 o                         
   1  12  10        175.90        176.02         5.00 o                         
   2  12  10       1636.94       1575.40        18.11 o                         
   3  12  10        101.21        100.39         5.85 o                         
   4  12  10       1596.31       1516.63        23.57 o                         
   5  12  10         47.30         40.23         6.47 o                         
   6  12  10          4.90         -3.70         7.51 o                         
   7  12  10        106.04        110.52        13.30 o                         
  -7  13  10         49.47         39.43         9.32 o                         
  -6  13  10        179.47        174.85        11.85 o                         
  -5  13  10         58.18         80.33        11.93 o                         
  -4  13  10          9.38          2.95         4.90 o                         
  -3  13  10       2029.23       1983.17        22.60 o                         
  -2  13  10        594.81        583.47         8.77 o                         
  -1  13  10       2275.79       2166.27        19.71 o                         
   0  13  10         52.18         53.58         2.77 o                         
   1  13  10       3357.89       3033.16        43.40 o                         
   2  13  10         46.81         41.86         4.08 o                         
   3  13  10        777.48        774.26        14.89 o                         
   4  13  10        774.36        767.54        17.03 o                         
   5  13  10          4.63          5.35         6.19 o                         
   6  13  10         24.93         14.23         7.07 o                         
  -7  14  10         60.00         85.33        10.10 o                         
  -6  14  10         20.03         18.41         8.10 o                         
  -5  14  10          2.86         11.53         6.36 o                         
  -4  14  10        806.26        809.96        15.90 o                         
  -3  14  10        448.75        446.08         9.79 o                         
  -2  14  10       3164.26       3000.99        28.82 o                         
  -1  14  10        736.40        704.81         9.07 o                         
   0  14  10       1517.59       1528.17        14.82 o                         
   1  14  10       1760.78       1652.87        18.10 o                         
   2  14  10        829.37        746.10        12.99 o                         
   3  14  10         90.03         88.67         6.44 o                         
   4  14  10          4.35         18.88         5.91 o                         
   5  14  10         45.16         49.28         7.26 o                         
   6  14  10          3.17         -9.31         9.31 o                         
  -7  15  10        290.85        292.06        14.57 o                         
  -6  15  10         99.28        115.40        10.23 o                         
  -5  15  10        606.69        636.97        16.59 o                         
  -4  15  10        292.20        271.53        10.92 o                         
  -3  15  10        529.93        522.27        10.63 o                         
  -2  15  10        304.08        297.50         7.26 o                         
  -1  15  10       1006.62       1001.15        12.53 o                         
   0  15  10         91.36         84.38         3.62 o                         
   1  15  10        189.87        226.63         5.85 o                         
   2  15  10       1014.29       1038.25        17.33 o                         
   3  15  10        509.77        504.74        15.26 o                         
   4  15  10        685.31        656.32        16.24 o                         
   5  15  10        455.39        446.07        15.33 o                         
   6  15  10         75.40         93.19        17.83 o                         
  -7  16  10        127.44        152.42        11.65 o                         
  -6  16  10        178.91        159.62        11.39 o                         
  -5  16  10        308.92        324.83        13.22 o                         
  -4  16  10        320.60        308.76        12.91 o                         
  -3  16  10        174.00        191.37         7.72 o                         
  -2  16  10        198.68        213.55         6.46 o                         
  -1  16  10         55.87         56.08         3.80 o                         
   0  16  10       1825.17       1716.52        19.81 o                         
   1  16  10        188.54        177.76         6.18 o                         
   2  16  10          5.13          7.44         4.35 o                         
   3  16  10        255.07        258.93        10.20 o                         
   4  16  10       1075.69       1049.99        21.09 o                         
   5  16  10        196.36        190.19        10.42 o                         
   6  16  10         77.12         85.58         8.79 o                         
  -6  17  10         71.96         80.77         7.92 o                         
  -5  17  10         80.67         90.55         9.19 o                         
  -4  17  10        530.83        537.55        16.33 o                         
  -3  17  10        496.96        503.23        17.28 o                         
  -2  17  10         64.33         74.86         5.87 o                         
  -1  17  10       1158.19       1133.74        14.41 o                         
   0  17  10        430.31        374.88         8.21 o                         
   1  17  10        423.59        447.37         8.28 o                         
   2  17  10        390.60        396.93        10.35 o                         
   3  17  10        310.99        303.62        12.27 o                         
   4  17  10         36.94         45.54         6.95 o                         
   5  17  10         33.27         38.74         7.09 o                         
   6  17  10          0.19          1.16         6.88 o                         
  -6  18  10        407.26        383.19        25.44 o                         
  -5  18  10        130.38        127.97        10.35 o                         
  -4  18  10        503.03        507.66        16.15 o                         
  -3  18  10         13.75         12.54         5.48 o                         
  -2  18  10        505.17        484.99        11.96 o                         
  -1  18  10         64.71         55.26         4.87 o                         
   0  18  10        441.58        447.59         9.78 o                         
   1  18  10        152.07        162.17         6.80 o                         
   2  18  10         36.87         35.16         5.19 o                         
   3  18  10        345.91        330.33        10.14 o                         
   4  18  10        464.93        462.62        14.25 o                         
   5  18  10         55.08         64.57         7.94 o                         
   6  18  10        631.25        657.74        21.04 o                         
  -6  19  10        556.65        566.15        18.65 o                         
  -5  19  10       1011.49        981.27        23.53 o                         
  -4  19  10         12.69          9.94         6.47 o                         
  -3  19  10        335.81        343.11        10.38 o                         
  -2  19  10          0.28         10.15         4.86 o                         
  -1  19  10        218.27        186.51        10.61 o                         
   0  19  10         11.95          7.00         3.86 o                         
   1  19  10         26.75         38.18         5.21 o                         
   2  19  10          1.30          0.41         4.59 o                         
   3  19  10         31.06         34.65         5.66 o                         
   4  19  10          0.53         -1.62         5.68 o                         
   5  19  10        170.11        200.29        10.06 o                         
   6  19  10         40.98         39.08         7.81 o                         
  -6  20  10        447.47        487.17        18.09 o                         
  -5  20  10         95.69        113.77         9.95 o                         
  -4  20  10        730.10        738.22        17.96 o                         
  -3  20  10         41.75         51.40         6.43 o                         
  -2  20  10         12.02         14.08         6.65 o                         
  -1  20  10        170.03        151.33         7.49 o                         
   0  20  10        304.49        291.16         8.31 o                         
   1  20  10        183.72        167.80         8.65 o                         
   2  20  10         13.58         10.94         5.04 o                         
   3  20  10         21.21         21.73         5.68 o                         
   4  20  10        848.24        817.80        17.73 o                         
   5  20  10          4.64          4.08         6.24 o                         
  -6  21  10          4.85         -1.96         9.48 o                         
  -5  21  10        158.45        169.36        11.30 o                         
  -4  21  10        601.06        602.38        16.62 o                         
  -3  21  10         88.67         94.32         7.46 o                         
  -2  21  10          8.76          6.96         8.50 o                         
  -1  21  10         60.64         50.32         5.78 o                         
   0  21  10         64.77         68.15         5.08 o                         
   1  21  10         16.07         10.55         7.46 o                         
   2  21  10         62.87         64.77         6.27 o                         
   3  21  10       1807.64       1767.56        32.66 o                         
   4  21  10          7.98         12.91         5.94 o                         
   5  21  10        572.87        593.88        15.94 o                         
  -5  22  10        175.60        188.04        11.58 o                         
  -4  22  10         26.18         36.83         7.96 o                         
  -3  22  10        633.56        633.78        15.20 o                         
  -2  22  10        207.38        207.49        10.13 o                         
  -1  22  10        457.97        449.34        13.35 o                         
   0  22  10        746.48        695.70        14.51 o                         
   1  22  10          0.35         -4.91         5.49 o                         
   2  22  10        116.31        103.75         8.25 o                         
   3  22  10         13.38         20.23         7.92 o                         
   4  22  10        140.65        155.14         9.32 o                         
   5  22  10        136.33        147.74         9.03 o                         
  -5  23  10         90.83         89.86        10.36 o                         
  -4  23  10          9.06          3.49         7.57 o                         
  -3  23  10        517.74        527.30        15.99 o                         
  -2  23  10          0.95         -6.11         6.11 o                         
  -1  23  10        465.13        445.83        13.54 o                         
   0  23  10         49.73         56.92         6.11 o                         
   1  23  10        374.96        352.82        12.45 o                         
   2  23  10          0.87         -0.30         6.27 o                         
   3  23  10        548.29        542.52        14.94 o                         
   4  23  10         28.63         17.46         8.05 o                         
   5  23  10          3.33         10.19        12.56 o                         
  -5  24  10         16.91         10.92         8.18 o                         
  -4  24  10       1146.32       1205.92        25.73 o                         
  -3  24  10          3.76          1.49         6.82 o                         
  -2  24  10         72.29         76.27         8.11 o                         
  -1  24  10          7.34          8.82         5.95 o                         
   0  24  10         23.51         36.16         8.17 o                         
   1  24  10        238.88        253.42        11.06 o                         
   2  24  10        595.01        585.60        20.19 o                         
   3  24  10          2.73          2.50        12.24 o                         
   4  24  10         90.18        115.71        13.21 o                         
  -4  25  10         94.14         84.91         9.80 o                         
  -3  25  10        300.77        307.82        13.05 o                         
  -2  25  10          0.15          0.05         8.22 o                         
  -1  25  10        638.22        634.03        16.23 o                         
   0  25  10         13.42         14.13         7.80 o                         
   1  25  10        699.53        643.48        24.50 o                         
   2  25  10        761.36        754.75        18.59 o                         
   3  25  10        193.73        199.20        11.17 o                         
   4  25  10          1.93         15.79         6.85 o                         
  -4  26  10         11.47         12.98         7.89 o                         
  -3  26  10        595.19        627.56        18.00 o                         
  -2  26  10        537.82        518.65        16.09 o                         
  -1  26  10        485.62        481.41        17.98 o                         
   0  26  10       1721.16       1702.60        39.75 o                         
   1  26  10         10.00          7.33         7.36 o                         
   2  26  10        722.77        726.44        18.47 o                         
   3  26  10          6.06         10.48         7.15 o                         
   4  26  10        102.98        132.53         9.86 o                         
  -4  27  10         25.29         23.55         8.67 o                         
  -3  27  10        256.88        267.33        12.79 o                         
  -2  27  10         13.50         17.13         7.25 o                         
  -1  27  10        189.04        188.93        12.89 o                         
   0  27  10        111.86        118.87        13.28 o                         
   1  27  10        369.18        381.63        16.46 o                         
   2  27  10        106.38        104.74         9.15 o                         
   3  27  10        351.90        337.38        15.07 o                         
  -3  28  10        125.34        121.44        10.56 o                         
  -2  28  10        215.44        217.27        13.80 o                         
  -1  28  10        210.53        249.30        14.58 o                         
   0  28  10        525.68        540.65        27.78 o                         
   1  28  10        230.85        222.78        14.14 o                         
   2  28  10        102.22        101.50         9.19 o                         
   3  28  10         40.71         29.90         8.79 o                         
  -2  29  10        543.62        555.68        22.38 o                         
  -1  29  10        585.79        637.60        24.80 o                         
   0  29  10         44.19         58.75        14.15 o                         
   1  29  10        140.46        138.92        14.50 o                         
   2  29  10        102.68        101.56         9.19 o                         
  -2  30  10        113.26        132.73        12.48 o                         
  -1  30  10        340.23        329.50        25.28 o                         
   0  30  10        139.59        133.31        14.13 o                         
   1  30  10         17.48         15.88         9.30 o                         
  -7   0  11        200.66        206.91        25.18 o                         
  -5   0  11       2311.36       2318.09        64.59 o                         
  -3   0  11        667.71        735.51        13.34 o                         
  -1   0  11       4731.64       4823.32        58.17 o                         
   1   0  11         19.39         15.37         2.84 o                         
   3   0  11       1441.38       1488.14        23.08 o                         
   5   0  11          7.67          8.97         6.61 o                         
   7   0  11       1642.86       1581.26        47.40 o                         
  -8   1  11         80.92         94.46        13.35 o                         
  -7   1  11         64.09         63.13        13.35 o                         
  -6   1  11       1198.02       1174.45        35.60 o                         
  -5   1  11         59.93         73.36         6.74 o                         
  -4   1  11       2361.60       2392.23        26.34 o                         
  -3   1  11          2.39         -0.19         2.42 o                         
  -2   1  11       1882.50       1803.49        15.44 o                         
  -1   1  11        201.93        224.54         4.69 o                         
   0   1  11       2744.72       2915.30        22.87 o                         
   1   1  11        610.98        611.99         6.87 o                         
   2   1  11         14.60         12.88         2.33 o                         
   3   1  11        492.41        525.83         8.29 o                         
   4   1  11         15.85         16.58         3.36 o                         
   5   1  11         19.96         35.89         5.28 o                         
   6   1  11        443.73        433.53        14.05 o                         
   7   1  11         14.08         23.20        10.28 o                         
  -8   2  11          9.62          5.95        10.75 o                         
  -7   2  11        552.76        514.57        22.38 o                         
  -6   2  11          0.09        -13.41        13.41 o                         
  -5   2  11       1743.39       1761.57        28.67 o                         
  -4   2  11         59.93         67.16         4.60 o                         
  -3   2  11       2540.94       2351.53        21.67 o                         
  -2   2  11         55.57         58.65         2.77 o                         
  -1   2  11       1006.09        980.54        11.46 o                         
   0   2  11          2.26         -1.03         1.75 o                         
   1   2  11        359.62        365.46         5.45 o                         
   2   2  11        163.01        169.16         4.11 o                         
   3   2  11         90.80         83.66         3.96 o                         
   4   2  11         91.78         93.16         5.09 o                         
   5   2  11         57.39         53.85         5.66 o                         
   6   2  11        547.14        503.85        14.89 o                         
   7   2  11        483.00        478.26        23.57 o                         
  -8   3  11        230.11        209.11        16.97 o                         
  -7   3  11        184.64        203.69        22.59 o                         
  -6   3  11        111.64         98.89        13.25 o                         
  -5   3  11          1.17          6.85         4.93 o                         
  -4   3  11        913.34        851.88        13.85 o                         
  -3   3  11        289.29        299.83         5.87 o                         
  -2   3  11        295.37        284.91         4.83 o                         
  -1   3  11        274.66        241.47         4.89 o                         
   0   3  11        136.86        111.15         3.01 o                         
   1   3  11       1223.51       1194.85        10.99 o                         
   2   3  11        833.90        860.25         9.51 o                         
   3   3  11        992.51       1008.22        15.67 o                         
   4   3  11        371.40        351.61         8.42 o                         
   5   3  11         92.35         88.18         6.16 o                         
   6   3  11        365.95        386.91        15.16 o                         
   7   3  11        147.75        162.63        14.53 o                         
  -8   4  11         79.98         91.87        13.77 o                         
  -7   4  11        428.09        439.78        20.76 o                         
  -6   4  11        690.17        713.14        46.53 o                         
  -5   4  11         17.09         19.92         5.29 o                         
  -4   4  11        401.36        356.14         9.21 o                         
  -3   4  11          6.42          9.57         2.60 o                         
  -2   4  11        824.70        831.70         9.03 o                         
  -1   4  11       3692.89       3525.21        26.36 o                         
   0   4  11       2455.92       2505.45        19.59 o                         
   1   4  11        450.41        431.04         6.82 o                         
   2   4  11         19.50         17.55         2.45 o                         
   3   4  11       2948.29       2857.75        29.30 o                         
   4   4  11        239.15        233.00         8.51 o                         
   5   4  11         87.13         89.67         7.54 o                         
   6   4  11        229.50        257.41        14.38 o                         
   7   4  11        130.96        126.39        10.81 o                         
  -7   5  11         66.68         60.51        13.35 o                         
  -6   5  11          5.45          7.13        17.94 o                         
  -5   5  11          0.16          7.59         5.13 o                         
  -4   5  11          6.45         15.89         4.19 o                         
  -3   5  11        545.37        451.65         7.97 o                         
  -2   5  11        584.78        584.44         7.43 o                         
  -1   5  11        254.84        236.34         4.29 o                         
   0   5  11       7926.81       7822.86        53.72 o                         
   1   5  11       1095.75       1184.25        12.31 o                         
   2   5  11       1835.15       1712.50        16.09 o                         
   3   5  11        265.98        281.31         7.51 o                         
   4   5  11       1026.68        986.54        14.28 o                         
   5   5  11        195.65        206.41         8.72 o                         
   6   5  11        155.27        160.79        11.10 o                         
   7   5  11         20.02         36.48         9.24 o                         
  -7   6  11       1057.04       1032.69        35.81 o                         
  -6   6  11         48.98         47.04        12.33 o                         
  -5   6  11          4.63         -2.12         4.96 o                         
  -4   6  11        705.38        592.25        11.59 o                         
  -3   6  11        191.63        205.52         5.58 o                         
  -2   6  11        184.33        159.59         3.96 o                         
  -1   6  11        523.61        488.95         5.93 o                         
   0   6  11         95.88        102.68         3.34 o                         
   1   6  11        818.88        759.72         8.91 o                         
   2   6  11         83.47         82.04         3.24 o                         
   3   6  11       1452.81       1444.17        17.37 o                         
   4   6  11         14.58         18.47         3.85 o                         
   5   6  11       2429.54       2358.48        32.99 o                         
   6   6  11         35.86         47.59         8.36 o                         
   7   6  11        106.40        107.09        10.59 o                         
  -7   7  11         40.35         63.15        11.44 o                         
  -6   7  11         51.17         49.84         7.46 o                         
  -5   7  11          5.59         10.60         4.57 o                         
  -4   7  11        257.74        255.89         9.53 o                         
  -3   7  11       1168.47       1095.64        13.14 o                         
  -2   7  11        424.16        418.85         6.21 o                         
  -1   7  11        788.28        780.89         8.19 o                         
   0   7  11       2871.87       2785.18        22.26 o                         
   1   7  11         94.40        109.68         3.48 o                         
   2   7  11       2274.03       2220.46        20.96 o                         
   3   7  11        148.92        146.54         5.26 o                         
   4   7  11        633.99        620.58        10.86 o                         
   5   7  11        540.56        506.95        13.20 o                         
   6   7  11        752.59        742.12        20.55 o                         
   7   7  11         21.07         30.89         9.24 o                         
  -7   8  11        598.46        626.27        23.70 o                         
  -6   8  11        219.90        228.76        11.17 o                         
  -5   8  11         19.36         16.29         5.25 o                         
  -4   8  11        336.22        306.62         8.57 o                         
  -3   8  11        131.05        137.52         5.09 o                         
  -2   8  11        191.78        188.33         4.46 o                         
  -1   8  11       7272.65       7055.41        51.72 o                         
   0   8  11        715.52        671.30         7.97 o                         
   1   8  11       3126.68       3097.88        25.88 o                         
   2   8  11        527.05        528.06         7.84 o                         
   3   8  11        555.08        511.12         9.04 o                         
   4   8  11        382.64        388.21        10.28 o                         
   5   8  11        303.86        311.33        10.92 o                         
   6   8  11        178.57        184.50        11.79 o                         
   7   8  11        130.00        130.65        11.34 o                         
  -7   9  11        411.06        396.69        43.18 o                         
  -6   9  11         36.35         31.66         7.32 o                         
  -5   9  11          7.28         12.19         5.83 o                         
  -4   9  11        789.73        777.50        12.26 o                         
  -3   9  11         34.57         37.23         3.51 o                         
  -2   9  11        128.08        127.39         3.69 o                         
  -1   9  11        975.05        918.01         9.22 o                         
   0   9  11       1669.47       1655.84        15.35 o                         
   1   9  11        886.96        895.44         9.74 o                         
   2   9  11        683.66        727.30        11.79 o                         
   3   9  11        380.64        373.96         7.77 o                         
   4   9  11        588.71        579.38        13.29 o                         
   5   9  11        133.92        139.79         8.27 o                         
   6   9  11        358.28        330.38        22.99 o                         
   7   9  11          1.26         -0.45         8.04 o                         
  -7  10  11        201.83        230.92        17.05 o                         
  -6  10  11          3.62          3.50         6.81 o                         
  -5  10  11        214.02        215.31         8.83 o                         
  -4  10  11          0.35          1.45         4.19 o                         
  -3  10  11        916.36        897.51        11.72 o                         
  -2  10  11         92.89         89.41         3.30 o                         
  -1  10  11          8.50          7.43         2.19 o                         
   0  10  11        645.66        619.90         7.58 o                         
   1  10  11       1922.49       1887.50        19.07 o                         
   2  10  11        110.49        103.09         4.36 o                         
   3  10  11        492.92        485.05        10.63 o                         
   4  10  11       1075.95       1019.35        18.37 o                         
   5  10  11        270.21        295.67        11.06 o                         
   6  10  11        323.77        343.90        16.42 o                         
   7  10  11          6.21          0.19         8.22 o                         
  -7  11  11          0.45         -1.13        10.18 o                         
  -6  11  11        116.41        114.26         9.38 o                         
  -5  11  11        153.85        172.38         8.29 o                         
  -4  11  11       2662.00       2634.41        31.16 o                         
  -3  11  11         90.22         91.84         4.51 o                         
  -2  11  11       1415.37       1384.23        15.40 o                         
  -1  11  11        658.40        599.44         7.56 o                         
   0  11  11        642.08        639.99         7.68 o                         
   1  11  11       1303.69       1193.05        13.37 o                         
   2  11  11        403.41        359.84         7.96 o                         
   3  11  11        248.90        231.29        10.07 o                         
   4  11  11        131.65        142.49         7.88 o                         
   5  11  11        162.14        186.05         9.37 o                         
   6  11  11         83.98         93.81         8.32 o                         
   7  11  11        224.92        209.50        18.80 o                         
  -7  12  11        317.22        323.91        22.54 o                         
  -6  12  11          7.59          7.85         7.91 o                         
  -5  12  11        878.48        865.24        17.62 o                         
  -4  12  11          1.94          3.45         4.94 o                         
  -3  12  11       2108.80       2045.81        22.09 o                         
  -2  12  11        615.66        570.10         8.99 o                         
  -1  12  11        285.54        302.06         5.42 o                         
   0  12  11          0.16         -2.16         2.16 o                         
   1  12  11         41.11         60.38         3.72 o                         
   2  12  11        100.10         89.25         4.30 o                         
   3  12  11        226.98        219.44         9.63 o                         
   4  12  11        773.80        749.88        17.32 o                         
   5  12  11          9.33         13.10         8.05 o                         
   6  12  11          6.58         11.52         7.07 o                         
  -7  13  11         32.12         31.19        10.63 o                         
  -6  13  11        149.27        162.75        13.51 o                         
  -5  13  11         20.57         35.44         6.30 o                         
  -4  13  11       1828.51       1819.09        25.40 o                         
  -3  13  11         11.17         14.94         3.56 o                         
  -2  13  11       1299.74       1283.61        14.84 o                         
  -1  13  11         90.14         81.44         3.57 o                         
   0  13  11        981.09        935.71        13.67 o                         
   1  13  11         52.73         28.11         4.09 o                         
   2  13  11        240.85        234.34         6.18 o                         
   3  13  11          9.20         11.06         4.95 o                         
   4  13  11        392.29        366.50        12.69 o                         
   5  13  11         33.61         35.12         7.13 o                         
   6  13  11        181.01        173.47        10.72 o                         
  -7  14  11        514.59        504.07        18.83 o                         
  -6  14  11          6.99          3.79         7.84 o                         
  -5  14  11        777.16        783.37        20.69 o                         
  -4  14  11        110.85        117.63         7.91 o                         
  -3  14  11       2497.62       2393.53        28.63 o                         
  -2  14  11          0.56          2.56         3.07 o                         
  -1  14  11       1708.51       1678.52        18.29 o                         
   0  14  11         42.56         48.69         3.29 o                         
   1  14  11         55.06         38.44         3.76 o                         
   2  14  11         35.76         30.80         4.58 o                         
   3  14  11          8.91         11.68         5.15 o                         
   4  14  11          0.86          4.16         5.98 o                         
   5  14  11         35.46         35.92         7.40 o                         
   6  14  11         28.88         35.79         7.86 o                         
  -7  15  11         48.20         46.70         9.69 o                         
  -6  15  11        569.32        541.76        21.05 o                         
  -5  15  11          1.32          8.11         7.41 o                         
  -4  15  11        201.34        191.44         7.67 o                         
  -3  15  11         71.15         63.43         5.26 o                         
  -2  15  11        466.57        463.29         9.69 o                         
  -1  15  11        631.24        594.48         9.76 o                         
   0  15  11        272.86        263.43         6.03 o                         
   1  15  11         89.17        111.26         4.87 o                         
   2  15  11          4.45          0.75         6.09 o                         
   3  15  11          4.23          5.15         5.08 o                         
   4  15  11        401.54        378.36        13.03 o                         
   5  15  11        240.69        234.45        11.46 o                         
   6  15  11        572.13        580.78        17.65 o                         
  -6  16  11          3.55          6.37         6.78 o                         
  -5  16  11        410.45        423.62        13.72 o                         
  -4  16  11          1.87         -2.89         6.02 o                         
  -3  16  11         29.19         24.48         4.86 o                         
  -2  16  11       1024.57        988.34        15.57 o                         
  -1  16  11       1109.71       1084.25        14.18 o                         
   0  16  11        115.15         97.29         5.22 o                         
   1  16  11         30.76         44.19         3.89 o                         
   2  16  11        144.50        142.76         6.97 o                         
   3  16  11        619.00        623.61        14.31 o                         
   4  16  11         52.43         53.33         7.32 o                         
   5  16  11         14.31         17.95         9.57 o                         
   6  16  11          3.29          6.29         7.32 o                         
  -6  17  11        417.04        424.08        14.20 o                         
  -5  17  11         14.24         17.22         7.98 o                         
  -4  17  11        269.29        291.34        11.93 o                         
  -3  17  11         75.88         70.24         6.15 o                         
  -2  17  11        382.83        390.16         9.37 o                         
  -1  17  11        718.52        712.69        11.93 o                         
   0  17  11       1488.51       1446.99        18.60 o                         
   1  17  11          0.09          2.59         3.22 o                         
   2  17  11        351.61        332.95         9.97 o                         
   3  17  11          0.70          0.91         5.30 o                         
   4  17  11          5.89          6.53         6.36 o                         
   5  17  11         23.97         34.13         7.56 o                         
   6  17  11        210.34        222.44        21.11 o                         
  -6  18  11        124.62        126.52        10.95 o                         
  -5  18  11         48.48         57.96         8.76 o                         
  -4  18  11         42.26         47.66         7.41 o                         
  -3  18  11         53.41         64.06         6.52 o                         
  -2  18  11         42.39         40.44         5.61 o                         
  -1  18  11        354.36        341.48         9.19 o                         
   0  18  11          2.85         -0.34         3.87 o                         
   1  18  11        795.64        773.55        13.93 o                         
   2  18  11        191.99        178.76         7.93 o                         
   3  18  11       1982.99       1970.41        27.38 o                         
   4  18  11         13.92         16.60         9.01 o                         
   5  18  11        328.40        351.91        13.81 o                         
   6  18  11         77.62         71.57         8.87 o                         
  -6  19  11         26.69         29.47         8.54 o                         
  -5  19  11         13.79         32.53         8.94 o                         
  -4  19  11         50.29         51.59         8.26 o                         
  -3  19  11         40.62         42.41         6.29 o                         
  -2  19  11          9.43         11.87         5.22 o                         
  -1  19  11         31.25         41.69         5.70 o                         
   0  19  11        980.53        935.77        15.16 o                         
   1  19  11          0.09          0.92         5.37 o                         
   2  19  11       1036.26       1024.22        17.35 o                         
   3  19  11         98.39        102.22         7.21 o                         
   4  19  11        464.76        474.41        14.10 o                         
   5  19  11         59.81         64.58         7.81 o                         
  -6  20  11          0.50         11.19         8.14 o                         
  -5  20  11        389.25        419.26        16.33 o                         
  -4  20  11          0.01         -0.85         8.08 o                         
  -3  20  11          6.27          2.20         5.60 o                         
  -2  20  11        159.40        163.78         8.22 o                         
  -1  20  11       2365.08       2235.46        31.36 o                         
   0  20  11         90.32         97.08         5.79 o                         
   1  20  11        368.51        363.56        12.21 o                         
   2  20  11         62.48         66.75         6.22 o                         
   3  20  11        966.83        950.55        17.61 o                         
   4  20  11         16.07         24.10         6.67 o                         
   5  20  11         59.18         69.17         8.94 o                         
  -5  21  11          4.66         -7.43         7.43 o                         
  -4  21  11        180.69        188.03        11.43 o                         
  -3  21  11         26.58         21.74         6.42 o                         
  -2  21  11        156.39        164.04        10.53 o                         
  -1  21  11        240.41        223.13        10.28 o                         
   0  21  11        534.08        528.55        11.26 o                         
   1  21  11         68.05         64.65         7.19 o                         
   2  21  11        934.21        914.18        20.14 o                         
   3  21  11          0.02          9.53         5.64 o                         
   4  21  11        578.21        548.69        17.76 o                         
   5  21  11         11.41         17.84         6.78 o                         
  -5  22  11         32.08         29.27         9.22 o                         
  -4  22  11        359.27        344.17        14.56 o                         
  -3  22  11        569.47        573.53        14.96 o                         
  -2  22  11          0.40         -6.09         6.09 o                         
  -1  22  11        395.08        413.91        13.33 o                         
   0  22  11         25.67         27.08         5.64 o                         
   1  22  11        127.48        131.88        12.92 o                         
   2  22  11        198.54        218.22        15.97 o                         
   3  22  11        586.21        608.76        14.52 o                         
   4  22  11        145.38        147.16        10.53 o                         
   5  22  11         28.20         23.23         7.92 o                         
  -5  23  11          1.15         -2.39         7.12 o                         
  -4  23  11        455.41        479.63        16.92 o                         
  -3  23  11         54.47         53.73         8.22 o                         
  -2  23  11        411.61        413.53        14.18 o                         
  -1  23  11        370.09        399.70        13.28 o                         
   0  23  11        685.38        662.44        14.78 o                         
   1  23  11          9.90         11.26         6.18 o                         
   2  23  11        182.67        170.63        10.02 o                         
   3  23  11         11.33         11.36         6.11 o                         
   4  23  11        125.26        122.09         9.03 o                         
  -5  24  11        525.07        536.74        18.11 o                         
  -4  24  11        360.46        364.53        20.38 o                         
  -3  24  11         32.18         43.62         8.05 o                         
  -2  24  11        321.97        338.99        13.34 o                         
  -1  24  11        278.94        266.09        11.23 o                         
   0  24  11        350.70        392.94        16.09 o                         
   1  24  11          6.68          7.58         6.39 o                         
   2  24  11         31.91         42.67         7.64 o                         
   3  24  11        154.27        152.92        10.23 o                         
   4  24  11        122.42        131.30         9.87 o                         
  -4  25  11       1036.30       1064.24        28.80 o                         
  -3  25  11         57.26         64.90        10.43 o                         
  -2  25  11        181.51        183.46        11.56 o                         
  -1  25  11         42.63         59.29         9.64 o                         
   0  25  11          4.73          2.71        11.30 o                         
   1  25  11          7.29          3.94         6.32 o                         
   2  25  11        219.91        207.12        11.02 o                         
   3  25  11          0.11         -1.45         6.90 o                         
   4  25  11         23.60         41.28         7.86 o                         
  -4  26  11          0.09          1.33         8.73 o                         
  -3  26  11       1913.48       1938.34        49.59 o                         
  -2  26  11         33.74         29.56         7.72 o                         
  -1  26  11         54.93         45.60         9.71 o                         
   0  26  11        382.31        408.58        16.96 o                         
   1  26  11        690.23        706.39        18.05 o                         
   2  26  11         37.06         42.00         7.75 o                         
   3  26  11        163.83        171.52        10.72 o                         
  -3  27  11          8.37          7.82         7.92 o                         
  -2  27  11        126.97        119.35        11.88 o                         
  -1  27  11          9.19          2.43         8.84 o                         
   0  27  11        626.38        659.31        25.12 o                         
   1  27  11        128.90        140.09        13.83 o                         
   2  27  11          3.36         10.72         7.20 o                         
   3  27  11        161.28        164.96        10.80 o                         
  -3  28  11         14.38          9.79         8.35 o                         
  -2  28  11          1.38          0.64         9.21 o                         
  -1  28  11        395.01        423.82        18.46 o                         
   0  28  11        152.09        156.79        14.79 o                         
   1  28  11        110.91        120.92        11.49 o                         
   2  28  11         96.70        100.13         9.20 o                         
  -2  29  11         47.74         73.05        11.61 o                         
  -1  29  11        149.37        148.36        14.49 o                         
   0  29  11         99.75         83.47        13.18 o                         
   1  29  11          0.10          0.86        11.06 o                         
  -1  30  11         13.95         13.88        11.34 o                         
   0  30  11          2.38         -2.41        10.47 o                         
  -6   0  12       1565.03       1607.68        62.40 o                         
  -4   0  12       1320.05       1324.08        29.55 o                         
  -2   0  12        714.53        725.03        10.64 o                         
   0   0  12        224.78        250.41         7.23 o                         
   2   0  12       1454.16       1409.60        29.07 o                         
   4   0  12       2114.82       2051.30        35.55 o                         
   6   0  12       2907.91       2820.40        53.98 o                         
  -7   1  12        418.04        339.44        21.87 o                         
  -6   1  12          9.52         10.82        10.64 o                         
  -5   1  12        841.50        828.34        17.70 o                         
  -4   1  12          6.89          7.04         3.48 o                         
  -3   1  12         62.69         59.35         4.33 o                         
  -2   1  12         10.49         13.60         2.25 o                         
  -1   1  12        361.19        354.21         7.51 o                         
   0   1  12        542.64        551.58         6.97 o                         
   1   1  12        255.07        221.14         5.40 o                         
   2   1  12        612.06        623.42         8.82 o                         
   3   1  12       2878.75       2782.90        27.42 o                         
   4   1  12         42.13         44.14         4.68 o                         
   5   1  12        313.97        324.43        10.52 o                         
   6   1  12        159.60        146.09        10.18 o                         
   7   1  12        246.93        272.05        17.31 o                         
  -7   2  12         79.09         60.89        11.86 o                         
  -6   2  12          7.27         -5.85        10.25 o                         
  -5   2  12        297.26        316.09        11.59 o                         
  -4   2  12       1659.31       1601.34        20.34 o                         
  -3   2  12       1046.33        936.34        12.77 o                         
  -2   2  12          7.31          8.92         2.34 o                         
  -1   2  12        410.62        391.04         6.97 o                         
   0   2  12       2470.93       2427.50        20.13 o                         
   1   2  12        145.21        125.54         3.54 o                         
   2   2  12       1289.55       1250.01        13.86 o                         
   3   2  12         47.30         41.80         3.53 o                         
   4   2  12        688.69        658.18        11.50 o                         
   5   2  12          6.87          7.50         4.99 o
[truncated: 244,378 more chars]
